# Supplementary material for: Chromatin-directed proteomics-identified network of endogenous androgen receptor in prostate cancer cells
Source: Oncogene. 2021 Jun 14;40(27):4567–79. doi: 10.1038/s41388-021-01887-2 (PMC8266679; doi:10.1038/s41388-021-01887-2)
Supplement: Supplementary file 2 — Supplementary Table 1 [file 41388_2021_1887_MOESM2_ESM.xlsx]

## Sheet: INFO
Supplementary Table 2
HOMER de novo motif enrichment
Sheet	Figure	Cluster
1	Fig2	SMARCA4 ChIP-seq, C1
2	Fig2	SMARCA4 ChIP-seq, C2
3	Fig2	SMARCA4 ChIP-seq, C3
4	Fig3	siSMARCA4 ATAC-seq, NC (ARBS)
5	Fig3	siSMARCA4 ATAC-seq, DN (ARBS)
6	Fig6	siSIM2 ATAC-seq, NC (ARBS)
7	Fig6	siSIM2 ATAC-seq, DN (ARBS)
8	Fig7	siSIM2 AR ChIP-seq, NC
9	Fig7	siSIM2 AR ChIP-seq, DN
10	Fig7	siSIM2 AR ChIP-seq, UP
11	SuppFigS6	siSMARCA4 ATAC-seq, NC
12	SuppFigS6	siSMARCA4 ATAC-seq, DN
13	SuppFigS6	siSMARCA4 ATAC-seq, UP
14	SuppFigS14	siSIM2 ATAC-seq, NC
15	SuppFigS14	siSIM2 ATAC-seq, DN

## Sheet: 1
Homer de novo Motif Results (C1)
Total target sequences = 61543
Total background sequences = 60287
Rank	P-value	log P-pvalue	% of Targets	% of Background	Best Match/Details
1	1e-5557	-12800	0.5127	0.2181	FOXA1(Forkhead)/LNCAP-FOXA1-ChIP-Seq(GSE27824)/Homer(0.969)
2	1e-2889	-6654	0.3196	0.1376	HOXB13(Homeobox)/ProstateTumor-HOXB13-ChIP-Seq(GSE56288)/Homer(0.972)
3	1e-1633	-3761	0.2036	0.0892	PR(NR)/T47D-PR-ChIP-Seq(GSE31130)/Homer(0.907)
4	1e-1392	-3206	0.2939	0.1642	NF1-halfsite(CTF)/LNCaP-NF1-ChIP-Seq(Unpublished)/Homer(0.987)
5	1e-857	-1974	0.3345	0.2239	Etv2(ETS)/ES-ER71-ChIP-Seq(GSE59402)/Homer(0.967)(0.948)
6	1e-604	-1393	0.0224	0.0036	BORIS(Zf)/K562-CTCFL-ChIP-Seq(GSE32465)/Homer(0.924)
7	1e-569	-1311	0.1235	0.0665	GATA2/MA0036.3/Jaspar(0.937)
8	1e-472	-1087	0.0257	0.0061	GATA(Zf),IR3/iTreg-Gata3-ChIP-Seq(GSE20898)/Homer(0.979)
9	1e-322	-743.1	0.0961	0.0569	TFCP2/MA0145.3/Jaspar(0.904)
10	1e-279	-642.6	0.2667	0.2065	EBF1(EBF)/Near-E2A-ChIP-Seq(GSE21512)/Homer(0.678)
11	1e-257	-594	0.2092	0.1568	AR-halfsite(NR)/LNCaP-AR-ChIP-Seq(GSE27824)/Homer(0.682)
12	1e-221	-510.4	0.0296	0.0127	HOXC13/MA0907.1/Jaspar(0.694)
13	1e-154	-355.2	0.0196	0.0083	HNF1b(Homeobox)/PDAC-HNF1B-ChIP-Seq(GSE64557)/Homer(0.978)
14	1e-117	-269.7	0.0018	0.0001	HLF(bZIP)/HSC-HLF.Flag-ChIP-Seq(GSE69817)/Homer(0.675)
15	1e-82	-189.3	0.002	0.0002	AR-halfsite(NR)/LNCaP-AR-ChIP-Seq(GSE27824)/Homer(0.670)
16	1e-79	-182.6	0.0011	0	Smad4/MA1153.1/Jaspar(0.750)
17	1e-78	-180.3	0.0016	0.0001	HLF/MA0043.2/Jaspar(0.644)
18	1e-75	-173.7	0.0014	0.0001	RUNX1/MA0002.2/Jaspar(0.739)
19	1e-72	-167.4	0.0028	0.0005	POU6F2/MA0793.1/Jaspar(0.647)
20	1e-59	-137.4	0.0025	0.0005	EGR2/MA0472.2/Jaspar(0.701)
21	1e-57	-131.8	0.0017	0.0002	SRY/MA0084.1/Jaspar(0.606)

## Sheet: 2
Homer de novo Motif Results (C2)
Total target sequences = 43841
Total background sequences = 41764
Rank	P-value	log P-pvalue	% of Targets	% of Background	Best Match/Details
1	1e-9874	-22740	0.6134	0.1617	GRE(NR),IR3/RAW264.7-GRE-ChIP-Seq(Unpublished)/Homer(0.912)
2	1e-3550	-8175	0.5238	0.2399	FOXM1(Forkhead)/MCF7-FOXM1-ChIP-Seq(GSE72977)/Homer(0.983)
3	1e-1611	-3712	0.5501	0.3485	POL009.1_DCE_S_II/Jaspar(0.633)
4	1e-1533	-3531	0.5465	0.3498	AR-halfsite(NR)/LNCaP-AR-ChIP-Seq(GSE27824)/Homer(0.814)
5	1e-1071	-2466	0.2733	0.144	HOXB13(Homeobox)/ProstateTumor-HOXB13-ChIP-Seq(GSE56288)/Homer(0.931)
6	1e-901	-2076	0.241	0.128	ERG(ETS)/VCaP-ERG-ChIP-Seq(GSE14097)/Homer(0.928)
7	1e-620	-1428	0.2281	0.1341	NF1-halfsite(CTF)/LNCaP-NF1-ChIP-Seq(Unpublished)/Homer(0.927)
8	1e-297	-684.8	0.0621	0.0284	ZNF189(Zf)/HEK293-ZNF189.GFP-ChIP-Seq(GSE58341)/Homer(0.698)
9	1e-243	-561.4	0.0727	0.0384	Gata6(Zf)/HUG1N-GATA6-ChIP-Seq(GSE51936)/Homer(0.980)
10	1e-137	-315.5	0.1282	0.0919	EBF1(EBF)/Near-E2A-ChIP-Seq(GSE21512)/Homer(0.746)
11	1e-88	-204.7	0.002	0.0001	RHOXF1/MA0719.1/Jaspar(0.622)
12	1e-67	-155.6	0.0117	0.0049	PB0130.1_Gm397_2/Jaspar(0.725)
13	1e-59	-136.2	0.0013	0.0001	Hoxa11(Homeobox)/ChickenMSG-Hoxa11.Flag-ChIP-Seq(GSE86088)/Homer(0.565)
14	1e-58	-134.2	0.0053	0.0015	GATA3(Zf)/iTreg-Gata3-ChIP-Seq(GSE20898)/Homer(0.683)
15	1e-56	-130.7	0.0026	0.0004	TBX20/MA0689.1/Jaspar(0.703)
16	1e-51	-118.6	0.0019	0.0002	PB0181.1_Spdef_2/Jaspar(0.604)

## Sheet: 3
Homer de novo Motif Results (C3)
Total target sequences = 251
Total background sequences = 49205
Rank	P-value	log P-pvalue	% of Targets	% of Background	Best Match/Details
1	1e-27	-64.4	0.6215	0.2838	Foxa2(Forkhead)/Liver-Foxa2-ChIP-Seq(GSE25694)/Homer(0.945)
2	1e-15	-35.91	0.3307	0.1302	CDX4(Homeobox)/ZebrafishEmbryos-Cdx4.Myc-ChIP-Seq(GSE48254)/Homer(0.888)
3	1e-14	-33.61	0.0677	0.0043	GRHL2/MA1105.1/Jaspar(0.816)
4	1e-13	-31.22	0.0199	0	NF1(CTF)/LNCAP-NF1-ChIP-Seq(Unpublished)/Homer(0.712)

## Sheet: 4
Homer de novo Motif Results (siSMARCA4 ATAC-seq, NC)
Total target sequences = 48079
Total background sequences = 45800
Rank	P-value	log P-pvalue	% of Targets	% of Background	Best Match/Details
1	1e-8655	-19930	0.6028	0.1895	GRE(NR),IR3/RAW264.7-GRE-ChIP-Seq(Unpublished)/Homer(0.934)
2	1e-3707	-8536	0.5564	0.2727	FOXM1(Forkhead)/MCF7-FOXM1-ChIP-Seq(GSE72977)/Homer(0.976)
3	1e-1751	-4032	0.2812	0.1271	Hoxd13(Homeobox)/ChickenMSG-Hoxd13.Flag-ChIP-Seq(GSE86088)/Homer(0.967)
4	1e-1187	-2733	0.2509	0.1265	AR-halfsite(NR)/LNCaP-AR-ChIP-Seq(GSE27824)/Homer(0.656)
5	1e-1184	-2728	0.3459	0.2013	PB0099.1_Zfp691_1/Jaspar(0.664)
6	1e-1166	-2686	0.4331	0.2769	AR-halfsite(NR)/LNCaP-AR-ChIP-Seq(GSE27824)/Homer(0.798)
7	1e-897	-2068	0.1822	0.0884	ERG(ETS)/VCaP-ERG-ChIP-Seq(GSE14097)/Homer(0.810)
8	1e-844	-1945	0.1116	0.043	HES7/MA0822.1/Jaspar(0.669)
9	1e-645	-1487	0.195	0.11	NF1-halfsite(CTF)/LNCaP-NF1-ChIP-Seq(Unpublished)/Homer(0.915)
10	1e-502	-1158	0.1407	0.0763	GATA6/MA1104.1/Jaspar(0.990)
11	1e-396	-912.8	0.061	0.0251	NF1(CTF)/LNCAP-NF1-ChIP-Seq(Unpublished)/Homer(0.897)
12	1e-295	-681.1	0.1475	0.0948	POL013.1_MED-1/Jaspar(0.758)
13	1e-103	-239.3	0.0035	0.0004	PB0181.1_Spdef_2/Jaspar(0.665)
14	1e-90	-208.1	0.0018	0.0001	PB0181.1_Spdef_2/Jaspar(0.626)
15	1e-66	-152.1	0.0052	0.0014	PB0062.1_Sox12_1/Jaspar(0.658)
16	1e-59	-137.3	0.0293	0.0184	HNF6(Homeobox)/Liver-Hnf6-ChIP-Seq(ERP000394)/Homer(0.731)
17	1e-38	-88.68	0.0015	0.0002	PB0104.1_Zscan4_1/Jaspar(0.747)
18	1e-37	-87.39	0.0105	0.0055	PB0194.1_Zbtb12_2/Jaspar(0.603)
19	1e-31	-71.77	0.002	0.0005	PB0046.1_Mybl1_1/Jaspar(0.730)
20	1e-15	-36.05	0.0017	0.0006	Tbox:Smad(T-box,MAD)/ESCd5-Smad2_3-ChIP-Seq(GSE29422)/Homer(0.743)

## Sheet: 5
Homer de novo Motif Results (siSMARCA4 ATAC-seq, DN)
Total target sequences = 2149
Total background sequences = 45556
Rank	P-value	log P-pvalue	% of Targets	% of Background	Best Match/Details
1	1e-547	-1261	0.6394	0.1589	PR(NR)/T47D-PR-ChIP-Seq(GSE31130)/Homer(0.926)
2	1e-142	-329	0.3923	0.1622	FOXA1(Forkhead)/MCF7-FOXA1-ChIP-Seq(GSE26831)/Homer(0.973)
3	1e-94	-218	0.3025	0.131	NFIA/MA0670.1/Jaspar(0.967)
4	1e-84	-195.6	0.4807	0.2807	PB0152.1_Nkx3-1_2/Jaspar(0.774)
5	1e-62	-143.9	0.1731	0.0665	HOXB13(Homeobox)/ProstateTumor-HOXB13-ChIP-Seq(GSE56288)/Homer(0.910)
6	1e-41	-95.47	0.1996	0.1011	ERG(ETS)/VCaP-ERG-ChIP-Seq(GSE14097)/Homer(0.872)
7	1e-37	-87.44	0.0824	0.0265	NF1(CTF)/LNCAP-NF1-ChIP-Seq(Unpublished)/Homer(0.801)
8	1e-35	-81.24	0.195	0.104	ZNF416(Zf)/HEK293-ZNF416.GFP-ChIP-Seq(GSE58341)/Homer(0.682)
9	1e-33	-77.22	0.127	0.057	THRb(NR)/Liver-NR1A2-ChIP-Seq(GSE52613)/Homer(0.770)
10	1e-29	-68.13	0.2755	0.1759	NR4A1/MA1112.1/Jaspar(0.924)
11	1e-19	-44.96	0.0661	0.0279	Sox6(HMG)/Myotubes-Sox6-ChIP-Seq(GSE32627)/Homer(0.748)
12	1e-17	-40.95	0.0102	0.0007	PB0181.1_Spdef_2/Jaspar(0.629)
13	1e-17	-39.39	0.0749	0.0358	DMRT3/MA0610.1/Jaspar(0.693)
14	1e-15	-34.64	0.0586	0.0266	RBPJ/MA1116.1/Jaspar(0.883)
15	1e-13	-30.51	0.006	0.0003	Hic1/MA0739.1/Jaspar(0.661)
16	1e-12	-29.04	0.0237	0.007	EWS:ERG-fusion(ETS)/CADO_ES1-EWS:ERG-ChIP-Seq(SRA014231)/Homer(0.670)
17	1e-12	-27.8	0.0451	0.0202	PB0094.1_Zfp128_1/Jaspar(0.621)

## Sheet: 6
Homer de novo Motif Results (siSIM2 ATAC-seq, NC)
Total target sequences = 48079
Total background sequences = 45800
Rank	P-value	log P-pvalue	% of Targets	% of Background	Best Match/Details
1	1e-8655	-19930	0.6028	0.1895	GRE(NR),IR3/RAW264.7-GRE-ChIP-Seq(Unpublished)/Homer(0.934)
2	1e-3707	-8536	0.5564	0.2727	FOXM1(Forkhead)/MCF7-FOXM1-ChIP-Seq(GSE72977)/Homer(0.976)
3	1e-1751	-4032	0.2812	0.1271	Hoxd13(Homeobox)/ChickenMSG-Hoxd13.Flag-ChIP-Seq(GSE86088)/Homer(0.967)
4	1e-1187	-2733	0.2509	0.1265	AR-halfsite(NR)/LNCaP-AR-ChIP-Seq(GSE27824)/Homer(0.656)
5	1e-1184	-2728	0.3459	0.2013	PB0099.1_Zfp691_1/Jaspar(0.664)
6	1e-1166	-2686	0.4331	0.2769	AR-halfsite(NR)/LNCaP-AR-ChIP-Seq(GSE27824)/Homer(0.798)
7	1e-897	-2068	0.1822	0.0884	ERG(ETS)/VCaP-ERG-ChIP-Seq(GSE14097)/Homer(0.810)
8	1e-844	-1945	0.1116	0.043	HES7/MA0822.1/Jaspar(0.669)
9	1e-645	-1487	0.195	0.11	NF1-halfsite(CTF)/LNCaP-NF1-ChIP-Seq(Unpublished)/Homer(0.915)
10	1e-502	-1158	0.1407	0.0763	GATA6/MA1104.1/Jaspar(0.990)
11	1e-396	-912.8	0.061	0.0251	NF1(CTF)/LNCAP-NF1-ChIP-Seq(Unpublished)/Homer(0.897)
12	1e-295	-681.1	0.1475	0.0948	POL013.1_MED-1/Jaspar(0.758)
13	1e-103	-239.3	0.0035	0.0004	PB0181.1_Spdef_2/Jaspar(0.665)
14	1e-90	-208.1	0.0018	0.0001	PB0181.1_Spdef_2/Jaspar(0.626)
15	1e-66	-152.1	0.0052	0.0014	PB0062.1_Sox12_1/Jaspar(0.658)
16	1e-59	-137.3	0.0293	0.0184	HNF6(Homeobox)/Liver-Hnf6-ChIP-Seq(ERP000394)/Homer(0.731)
17	1e-38	-88.68	0.0015	0.0002	PB0104.1_Zscan4_1/Jaspar(0.747)
18	1e-37	-87.39	0.0105	0.0055	PB0194.1_Zbtb12_2/Jaspar(0.603)
19	1e-31	-71.77	0.002	0.0005	PB0046.1_Mybl1_1/Jaspar(0.730)
20	1e-15	-36.05	0.0017	0.0006	Tbox:Smad(T-box,MAD)/ESCd5-Smad2_3-ChIP-Seq(GSE29422)/Homer(0.743)

## Sheet: 7
Homer de novo Motif Results (siSIM2 ATAC-seq, DN)
Total target sequences = 2434
Total background sequences = 45896
Rank	P-value	log P-pvalue	% of Targets	% of Background	Best Match/Details
1	1e-365	-841	0.6046	0.2194	PR(NR)/T47D-PR-ChIP-Seq(GSE31130)/Homer(0.891)
2	1e-230	-531.3	0.5179	0.2169	FOXM1(Forkhead)/MCF7-FOXM1-ChIP-Seq(GSE72977)/Homer(0.980)
3	1e-95	-219.8	0.3062	0.1413	NF1-halfsite(CTF)/LNCaP-NF1-ChIP-Seq(Unpublished)/Homer(0.977)
4	1e-94	-217.5	0.3613	0.1835	Gata6(Zf)/HUG1N-GATA6-ChIP-Seq(GSE51936)/Homer(0.963)
5	1e-78	-180.7	0.2922	0.1435	Ets1-distal(ETS)/CD4+-PolII-ChIP-Seq(Barski_et_al.)/Homer(0.949)
6	1e-77	-178.3	0.2125	0.088	Hoxa13(Homeobox)/ChickenMSG-Hoxa13.Flag-ChIP-Seq(GSE86088)/Homer(0.894)
7	1e-49	-115	0.1192	0.0444	HRE(HSF)/HepG2-HSF1-ChIP-Seq(GSE31477)/Homer(0.711)
8	1e-34	-78.94	0.1566	0.0807	ZKSCAN1(Zf)/HepG2-ZKSCAN1-ChIP-Seq(Encode)/Homer(0.725)
9	1e-33	-77.6	0.0843	0.0321	Sox9(HMG)/Limb-SOX9-ChIP-Seq(GSE73225)/Homer(0.701)
10	1e-23	-53.95	0.0251	0.0049	AR-halfsite(NR)/LNCaP-AR-ChIP-Seq(GSE27824)/Homer(0.724)
11	1e-17	-41.42	0.0341	0.0109	EWS:ERG-fusion(ETS)/CADO_ES1-EWS:ERG-ChIP-Seq(SRA014231)/Homer(0.722)
12	1e-16	-38.17	0.0259	0.0072	Stat5a::Stat5b/MA0519.1/Jaspar(0.709)
13	1e-15	-35.27	0.021	0.0053	ARNT::HIF1A/MA0259.1/Jaspar(0.736)
14	1e-13	-31.33	0.007	0.0005	HOXA13/MA0650.1/Jaspar(0.636)
15	1e-12	-29.8	0.1023	0.0631	TFAP2A(var.2)/MA0810.1/Jaspar(0.708)

## Sheet: 8
Homer de novo Motif Results (siSIM2 AR ChIP-seq, NC)
Total target sequences = 49107
Total background sequences = 44299
Rank	P-value	log P-pvalue	% of Targets	% of Background	Best Match/Details
1	1e-10317	-23760	0.6399	0.2164	GRE(NR),IR3/RAW264.7-GRE-ChIP-Seq(Unpublished)/Homer(0.835)
2	1e-3545	-8164	0.4385	0.2022	FOXM1(Forkhead)/MCF7-FOXM1-ChIP-Seq(GSE72977)/Homer(0.948)
3	1e-1731	-3986	0.4119	0.2425	ERG(ETS)/VCaP-ERG-ChIP-Seq(GSE14097)/Homer(0.837)
4	1e-1394	-3211	0.3992	0.2471	Hoxa13(Homeobox)/ChickenMSG-Hoxa13.Flag-ChIP-Seq(GSE86088)/Homer(0.938)
5	1e-1019	-2347	0.3131	0.193	AR-halfsite(NR)/LNCaP-AR-ChIP-Seq(GSE27824)/Homer(0.807)
6	1e-969	-2233	0.2604	0.1523	NFIC/MA0161.2/Jaspar(0.979)
7	1e-703	-1621	0.204	0.1203	Gata6(Zf)/HUG1N-GATA6-ChIP-Seq(GSE51936)/Homer(0.978)
8	1e-440	-1014	0.0796	0.0386	PU.1(ETS)/ThioMac-PU.1-ChIP-Seq(GSE21512)/Homer(0.718)
9	1e-321	-740.1	0.1328	0.0849	AMYB(HTH)/Testes-AMYB-ChIP-Seq(GSE44588)/Homer(0.706)
10	1e-287	-663.1	0.0513	0.0245	MF0011.1_HMG_class/Jaspar(0.757)
11	1e-256	-590.5	0.0226	0.0074	AR-halfsite(NR)/LNCaP-AR-ChIP-Seq(GSE27824)/Homer(0.629)
12	1e-223	-514.2	0.0226	0.0081	ZNF264(Zf)/HEK293-ZNF264.GFP-ChIP-Seq(GSE58341)/Homer(0.612)
13	1e-97	-225.1	0.0504	0.0335	RBPJ/MA1116.1/Jaspar(0.742)
14	1e-93	-215.7	0.0026	0.0003	PB0104.1_Zscan4_1/Jaspar(0.659)
15	1e-82	-189.7	0.0026	0.0003	Hoxd12(Homeobox)/ChickenMSG-Hoxd12.Flag-ChIP-Seq(GSE86088)/Homer(0.636)
16	1e-57	-131.7	0.009	0.004	Foxa3(Forkhead)/Liver-Foxa3-ChIP-Seq(GSE77670)/Homer(0.737)
17	1e-17	-39.85	0.0062	0.0038	PB0132.1_Hbp1_2/Jaspar(0.726)

## Sheet: 9
Homer de novo Motif Results (siSIM2 AR ChIP-seq, DN)
Total target sequences = 1121
Total background sequences = 46654
Rank	P-value	log P-pvalue	% of Targets	% of Background	Best Match/Details
1	1e-124	-285.6	0.1285	0.0075	Gata6(Zf)/HUG1N-GATA6-ChIP-Seq(GSE51936)/Homer(0.783)
2	1e-91	-211.5	0.4906	0.2143	PR(NR)/T47D-PR-ChIP-Seq(GSE31130)/Homer(0.820)
3	1e-39	-92.05	0.4746	0.2859	HIF1A/MA1106.1/Jaspar(0.748)
4	1e-34	-78.33	0.3827	0.2204	Gata4(Zf)/Heart-Gata4-ChIP-Seq(GSE35151)/Homer(0.805)
5	1e-22	-52.65	0.025	0.0017	NRF1(NRF)/MCF7-NRF1-ChIP-Seq(Unpublished)/Homer(0.995)
6	1e-22	-51.56	0.1178	0.045	FOXM1(Forkhead)/MCF7-FOXM1-ChIP-Seq(GSE72977)/Homer(0.778)
7	1e-22	-50.71	0.1302	0.0533	MNT(bHLH)/HepG2-MNT-ChIP-Seq(Encode)/Homer(0.692)
8	1e-22	-50.67	0.0955	0.0322	HOXB13(Homeobox)/ProstateTumor-HOXB13-ChIP-Seq(GSE56288)/Homer(0.945)
9	1e-19	-45.81	0.2578	0.1508	Foxo1(Forkhead)/RAW-Foxo1-ChIP-Seq(Fan_et_al.)/Homer(0.864)
10	1e-18	-42.3	0.1927	0.1035	AR-halfsite(NR)/LNCaP-AR-ChIP-Seq(GSE27824)/Homer(0.859)
11	1e-15	-36.47	0.025	0.0031	NFIA/MA0670.1/Jaspar(0.749)
12	1e-15	-36.19	0.0794	0.0296	Gata1/MA0035.3/Jaspar(0.851)
13	1e-13	-30.18	0.0321	0.0069	SF1(NR)/H295R-Nr5a1-ChIP-Seq(GSE44220)/Homer(0.680)
14	1e-12	-29.01	0.0482	0.015	ZNF416(Zf)/HEK293-ZNF416.GFP-ChIP-Seq(GSE58341)/Homer(0.648)

[truncated: 6 more sheets: 10, 11, 12, 13, 14, 15]
