# Supplementary material for: Chromatin-directed proteomics-identified network of endogenous androgen receptor in prostate cancer cells
Source: Oncogene. 2021 Jun 14;40(27):4567–79. doi: 10.1038/s41388-021-01887-2 (PMC8266679; doi:10.1038/s41388-021-01887-2)
Supplement: Supplementary file 3 — Supplementary Table 2 [file 41388_2021_1887_MOESM3_ESM.xlsx]

## Sheet: Info
This supplementary table includes the Metascape results for RNA-seq results by gene sets
			Figure	Sheet	Explanation to genes
		siSMARCA4	Fig4A	siCTRL_unique_A	Androgen regulated genes in control only
			Fig4A	siSMARCA4_unique_A	Androgen regulated genes in siSMARCA4 only
			Fig4D	siSMARCA4_up_A_r	SMARCA4 depletion increased androgen-responsive genes (incl. A_up/siSMARCA4_up and A_dn/siSMARCA4_up data sets in Figure 4)
			Fig4D	siSMARCA4_dn_A_r	SMARCA4 depletion decreased androgen-responsive genes (incl. A_up/siSMARCA4_dn and A_dn/siSMARCA4_dn data sets in Figure 4)
			Fig4D	A_up_siSMARCA4_un	Androgen up-regulated genes, whose expression is not changed by SMARCA4 depletion
			Fig4D	A_dn_siSMARCA4_un	Androgen dn-regulated genes, whose expression is not changed by SMARCA4 depletion
			SupFigS5B	siSMARCA4_up_veh	SMARCA44 depletion up-regulated genes in vehicle
			SupFigS5B	siSMARCA4_up_DHT	SMARCA44 depletion up-regulated genes in DHT
			SupFigS5C	siSMARCA4_dn_veh	SMARCA44 depletion down-regulated genes in vehicle
			SupFigS5C	siSMARCA4_dn_DHT	SMARCA44 depletion up-regulated genes in DHT
			SupFigS5D	siCTRL_unique_A_up	Androgen up-regulated genes in control only
			SupFigS5D	siSMARCA4_unique_A_up	Androgen up-regulated genes in siSMARCA4 only
			SupFigS5D	siCTRL_unique_A_dn	Androgen dn-regulated genes in control only
			SupFigS5D	siSMARCA4_unique_A_dn	Androgen dn-regulated genes in siSMARCA4 only
		siSIM2	Fig8A	siCTRL_unique_AR	Androgen regulated genes in control only
			Fig8A	siSIM2_unique_A	Androgen regulated genes in siSIM2 only
			Fig8B	siCTRL_unique_AR_up	Androgen up-regulated genes in control only
			Fig8B	siSIM2_unique_A_up	Androgen up-regulated genes in siSIM2 only
			Fig8B	siCTRL_unique_AR_dn	Androgen dn-regulated genes in control only
			Fig8B	siSIM2_unique_A_dn	Androgen dn-regulated genes in siSIM2 only
			Fig8E	A_up_siSIM2_up	Androgen up-regulated genes, whose expression is increased by SIM2 silencing
			Fig8E	A_up_siSIM2_dn	Androgen up-regulated genes, whose expression is decreased by SIM2 silencing
			Fig8E	A_dn_siSIM2_up	Androgen down-regulated genes, whose expression is increased by SIM2 silencing
			Fig8E	A_dn_siSIM2_dn	Androgen down-regulated genes, whose expression is decresed by SIM2 silencing
			SupFigS13B	siSIM2_dn_veh	SIM2 depletion down-regulated genes in vehicle
			SupFigS13B	siSIM2_dn_DHT	SIM2 depletion up-regulated genes in DHT
			SupFigS13C	siSIM2_up_veh	SIM2 depletion up-regulated genes in vehicle
			SupFigS13C	siSIM2_up_DHT	SIM2 depletion up-regulated genes in DHT
			SupFigS13E	A_up_siSIM2_un	Androgen up-regulated genes, whose expression is not changed by SIM2 silencing
			SupFigS13E	A_dn_siSIM2_un	Androgen down-regulated genes, whose expression is not changed by SIM2 silencing

## Sheet: siCTRL_unique_A
GroupID	Category	Term	Description	LogP	Log(q-value)	InTerm_InList	Genes	Symbols
1_Summary	GO Biological Processes	GO:0016072	rRNA metabolic process	-21.2041	-16.8578	36/265	705,1662,4839,6949,8568,9188,10171,10528,10885,23076,23160,23195,23223,23481,27042,27292,51018,51602,53918,55035,55127,55226,55636,55646,55720,57602,65095,79039,84172,84365,84549,84916,112495,115752,134430,317781,7520,26574,54552,55027,55341,4234,6894,10785,22916,54517,56165,57510,80745,115708,124454,636,8996,25929,83640,5687,5706,6396,10213,10286,11017,81929,134353	BYSL,DDX10,NOP2,TCOF1,RRP1,DDX21,RCL1,NOP56,WDR3,RRP1B,WDR43,MDN1,RRP12,PES1,UTP25,DIMT1,RRP15,NOP58,PELO,NOL8,HEATR1,NAT10,CHD7,LYAR,TSR1,USP36,KRI1,DDX54,POLR1B,NIFK,MAK16,UTP4,GTF3C6,DIS3L,WDR36,DDX51,XRCC5,AATF,GNL3L,HEATR3,LSG1,METTL1,TARBP1,WDR4,NCBP2,PUS7,TDRD1,XPO5,THUMPD2,TRMT61A,EARS2,BICD1,NOL3,GEMIN5,RAMAC,PSMA6,PSMC6,SEC13,PSMD14,BCAS2,SNRNP27,SEH1L,LSM11
1_Member	GO Biological Processes	GO:0016072	rRNA metabolic process	-21.2041	-16.8578	36/265	705,1662,4839,6949,8568,9188,10171,10528,10885,23076,23160,23195,23223,23481,27042,27292,51018,51602,53918,55035,55127,55226,55636,55646,55720,57602,65095,79039,84172,84365,84549,84916,112495,115752,134430,317781	BYSL,DDX10,NOP2,TCOF1,RRP1,DDX21,RCL1,NOP56,WDR3,RRP1B,WDR43,MDN1,RRP12,PES1,UTP25,DIMT1,RRP15,NOP58,PELO,NOL8,HEATR1,NAT10,CHD7,LYAR,TSR1,USP36,KRI1,DDX54,POLR1B,NIFK,MAK16,UTP4,GTF3C6,DIS3L,WDR36,DDX51
1_Member	GO Biological Processes	GO:0042254	ribosome biogenesis	-18.8923	-14.8471	36/310	705,1662,4839,7520,8568,9188,10171,10528,10885,23076,23160,23195,23223,23481,26574,27042,27292,51018,51602,54552,55027,55035,55127,55226,55341,55636,55646,55720,57602,65095,79039,84365,84549,84916,134430,317781	BYSL,DDX10,NOP2,XRCC5,RRP1,DDX21,RCL1,NOP56,WDR3,RRP1B,WDR43,MDN1,RRP12,PES1,AATF,UTP25,DIMT1,RRP15,NOP58,GNL3L,HEATR3,NOL8,HEATR1,NAT10,LSG1,CHD7,LYAR,TSR1,USP36,KRI1,DDX54,NIFK,MAK16,UTP4,WDR36,DDX51
1_Member	GO Biological Processes	GO:0006364	rRNA processing	-18.3889	-14.5198	31/227	705,1662,4839,8568,9188,10171,10528,10885,23076,23160,23195,23223,23481,27042,27292,51018,51602,55035,55127,55226,55636,55646,55720,57602,65095,79039,84365,84549,84916,134430,317781	BYSL,DDX10,NOP2,RRP1,DDX21,RCL1,NOP56,WDR3,RRP1B,WDR43,MDN1,RRP12,PES1,UTP25,DIMT1,RRP15,NOP58,NOL8,HEATR1,NAT10,CHD7,LYAR,TSR1,USP36,KRI1,DDX54,NIFK,MAK16,UTP4,WDR36,DDX51
1_Member	GO Biological Processes	GO:0034660	ncRNA metabolic process	-17.2828	-13.5386	46/580	705,1662,4234,4839,6894,6949,8568,9188,10171,10528,10785,10885,22916,23076,23160,23195,23223,23481,27042,27292,51018,51602,53918,54517,55035,55127,55226,55636,55646,55720,56165,57510,57602,65095,79039,80745,84172,84365,84549,84916,112495,115708,115752,124454,134430,317781	BYSL,DDX10,METTL1,NOP2,TARBP1,TCOF1,RRP1,DDX21,RCL1,NOP56,WDR4,WDR3,NCBP2,RRP1B,WDR43,MDN1,RRP12,PES1,UTP25,DIMT1,RRP15,NOP58,PELO,PUS7,NOL8,HEATR1,NAT10,CHD7,LYAR,TSR1,TDRD1,XPO5,USP36,KRI1,DDX54,THUMPD2,POLR1B,NIFK,MAK16,UTP4,GTF3C6,TRMT61A,DIS3L,EARS2,WDR36,DDX51
1_Member	GO Biological Processes	GO:0034470	ncRNA processing	-16.1018	-12.4545	37/400	705,1662,4234,4839,6894,8568,9188,10171,10528,10785,10885,23076,23160,23195,23223,23481,27042,27292,51018,51602,54517,55035,55127,55226,55636,55646,55720,57602,65095,79039,80745,84365,84549,84916,115708,134430,317781	BYSL,DDX10,METTL1,NOP2,TARBP1,RRP1,DDX21,RCL1,NOP56,WDR4,WDR3,RRP1B,WDR43,MDN1,RRP12,PES1,UTP25,DIMT1,RRP15,NOP58,PUS7,NOL8,HEATR1,NAT10,CHD7,LYAR,TSR1,USP36,KRI1,DDX54,THUMPD2,NIFK,MAK16,UTP4,TRMT61A,WDR36,DDX51
1_Member	GO Biological Processes	GO:0022613	ribonucleoprotein complex biogenesis	-14.6513	-11.0832	40/519	636,705,1662,4839,7520,8568,8996,9188,10171,10528,10885,23076,23160,23195,23223,23481,25929,26574,27042,27292,51018,51602,54552,55027,55035,55127,55226,55341,55636,55646,55720,57602,65095,79039,83640,84365,84549,84916,134430,317781	BICD1,BYSL,DDX10,NOP2,XRCC5,RRP1,NOL3,DDX21,RCL1,NOP56,WDR3,RRP1B,WDR43,MDN1,RRP12,PES1,GEMIN5,AATF,UTP25,DIMT1,RRP15,NOP58,GNL3L,HEATR3,NOL8,HEATR1,NAT10,LSG1,CHD7,LYAR,TSR1,USP36,KRI1,DDX54,RAMAC,NIFK,MAK16,UTP4,WDR36,DDX51
1_Member	Reactome Gene Sets	R-HSA-6790901	rRNA modification in the nucleus and cytosol	-9.36951	-5.86836	12/61	4839,10171,10528,10885,23160,27042,27292,51602,55127,55226,84916,134430	NOP2,RCL1,NOP56,WDR3,WDR43,UTP25,DIMT1,NOP58,HEATR1,NAT10,UTP4,WDR36
1_Member	KEGG Pathway	ko03008	Ribosome biogenesis in eukaryotes	-7.58584	-4.14268	13/104	6949,10171,10528,10885,23160,23195,51602,54552,55127,55226,55341,84916,134430	TCOF1,RCL1,NOP56,WDR3,WDR43,MDN1,NOP58,GNL3L,HEATR1,NAT10,LSG1,UTP4,WDR36
1_Member	Reactome Gene Sets	R-HSA-8868773	rRNA processing in the nucleus and cytosol	-7.36128	-3.96926	17/194	705,4839,8568,9188,10171,10528,10885,23160,23481,27042,27292,51602,55127,55226,55720,84916,134430	BYSL,NOP2,RRP1,DDX21,RCL1,NOP56,WDR3,WDR43,PES1,UTP25,DIMT1,NOP58,HEATR1,NAT10,TSR1,UTP4,WDR36
1_Member	Reactome Gene Sets	R-HSA-72312	rRNA processing	-7.04207	-3.69581	17/204	705,4839,8568,9188,10171,10528,10885,23160,23481,27042,27292,51602,55127,55226,55720,84916,134430	BYSL,NOP2,RRP1,DDX21,RCL1,NOP56,WDR3,WDR43,PES1,UTP25,DIMT1,NOP58,HEATR1,NAT10,TSR1,UTP4,WDR36
1_Member	KEGG Pathway	hsa03008	Ribosome biogenesis in eukaryotes	-6.96882	-3.66395	13/117	6949,10171,10528,10885,23160,23195,51602,54552,55127,55226,55341,84916,134430	TCOF1,RCL1,NOP56,WDR3,WDR43,MDN1,NOP58,GNL3L,HEATR1,NAT10,LSG1,UTP4,WDR36
1_Member	Reactome Gene Sets	R-HSA-8953854	Metabolism of RNA	-6.16475	-2.96463	31/673	705,4234,4839,5687,5706,6396,8568,9188,10171,10213,10286,10528,10785,10885,11017,22916,23160,23481,25929,27042,27292,51602,54517,55127,55226,55720,81929,84916,115708,134353,134430	BYSL,METTL1,NOP2,PSMA6,PSMC6,SEC13,RRP1,DDX21,RCL1,PSMD14,BCAS2,NOP56,WDR4,WDR3,SNRNP27,NCBP2,WDR43,PES1,GEMIN5,UTP25,DIMT1,NOP58,PUS7,HEATR1,NAT10,TSR1,SEH1L,UTP4,TRMT61A,LSM11,WDR36
1_Member	Reactome Gene Sets	R-HSA-6791226	Major pathway of rRNA processing in the nucleolus and cytosol	-5.43987	-2.34889	14/184	705,8568,9188,10171,10528,10885,23160,23481,27042,51602,55127,55720,84916,134430	BYSL,RRP1,DDX21,RCL1,NOP56,WDR3,WDR43,PES1,UTP25,NOP58,HEATR1,TSR1,UTP4,WDR36
2_Summary	GO Biological Processes	GO:0030490	maturation of SSU-rRNA	-6.74203	-3.47495	9/51	705,10171,10885,27042,55127,55226,55720,65095,84916,7520,23481,51018,84549	BYSL,RCL1,WDR3,UTP25,HEATR1,NAT10,TSR1,KRI1,UTP4,XRCC5,PES1,RRP15,MAK16
2_Member	GO Biological Processes	GO:0030490	maturation of SSU-rRNA	-6.74203	-3.47495	9/51	705,10171,10885,27042,55127,55226,55720,65095,84916	BYSL,RCL1,WDR3,UTP25,HEATR1,NAT10,TSR1,KRI1,UTP4
2_Member	GO Biological Processes	GO:0042274	ribosomal small subunit biogenesis	-6.23762	-3.00531	10/75	705,7520,10171,10885,27042,55127,55226,55720,65095,84916	BYSL,XRCC5,RCL1,WDR3,UTP25,HEATR1,NAT10,TSR1,KRI1,UTP4
2_Member	GO Biological Processes	GO:0000462	maturation of SSU-rRNA from tricistronic rRNA transcript (SSU-rRNA, 5.8S rRNA, LSU-rRNA)	-5.4963	-2.3805	7/38	705,10171,27042,55127,55720,65095,84916	BYSL,RCL1,UTP25,HEATR1,TSR1,KRI1,UTP4
2_Member	GO Biological Processes	GO:0000460	maturation of 5.8S rRNA	-3.4648	-0.866734	5/36	10171,23481,51018,65095,84549	RCL1,PES1,RRP15,KRI1,MAK16
2_Member	GO Biological Processes	GO:0000478	endonucleolytic cleavage involved in rRNA processing	-2.63194	-0.453559	3/16	10171,55720,65095	RCL1,TSR1,KRI1
2_Member	GO Biological Processes	GO:0000479	endonucleolytic cleavage of tricistronic rRNA transcript (SSU-rRNA, 5.8S rRNA, LSU-rRNA)	-2.63194	-0.453559	3/16	10171,55720,65095	RCL1,TSR1,KRI1
2_Member	GO Biological Processes	GO:0000466	maturation of 5.8S rRNA from tricistronic rRNA transcript (SSU-rRNA, 5.8S rRNA, LSU-rRNA)	-2.06763	-0.162089	3/25	10171,23481,65095	RCL1,PES1,KRI1
3_Summary	GO Biological Processes	GO:0051648	vesicle localization	-5.84222	-2.67206	20/334	107,1201,1855,3798,4648,6396,8825,10113,10282,10947,28964,54732,55088,55330,55435,55638,64284,84446,92558,127833,636,1060,29109,55341,79567,81929,4651,7275,57539,79929,10121,6453,23237	ADCY1,CLN3,DVL1,KIF5A,MYO7B,SEC13,LIN7A,PREB,BET1,AP3M2,GIT1,TMED9,CCDC186,BLOC1S4,AP1AR,SYBU,RAB17,BRSK1,BICDL1,SYT2,BICD1,CENPC,FHOD1,LSG1,RIPOR1,SEH1L,MYO10,TUB,WDR35,MAP6D1,ACTR1A,ITSN1,ARC
3_Member	GO Biological Processes	GO:0051648	vesicle localization	-5.84222	-2.67206	20/334	107,1201,1855,3798,4648,6396,8825,10113,10282,10947,28964,54732,55088,55330,55435,55638,64284,84446,92558,127833	ADCY1,CLN3,DVL1,KIF5A,MYO7B,SEC13,LIN7A,PREB,BET1,AP3M2,GIT1,TMED9,CCDC186,BLOC1S4,AP1AR,SYBU,RAB17,BRSK1,BICDL1,SYT2
3_Member	GO Biological Processes	GO:0051650	establishment of vesicle localization	-5.54646	-2.40433	19/319	107,1201,1855,3798,4648,6396,8825,10113,10282,10947,28964,54732,55088,55330,55435,55638,64284,92558,127833	ADCY1,CLN3,DVL1,KIF5A,MYO7B,SEC13,LIN7A,PREB,BET1,AP3M2,GIT1,TMED9,CCDC186,BLOC1S4,AP1AR,SYBU,RAB17,BICDL1,SYT2
3_Member	GO Biological Processes	GO:0051656	establishment of organelle localization	-5.10634	-2.03884	25/541	107,636,1060,1201,1855,3798,4648,6396,8825,10113,10282,10947,28964,29109,54732,55088,55330,55341,55435,55638,64284,79567,81929,92558,127833	ADCY1,BICD1,CENPC,CLN3,DVL1,KIF5A,MYO7B,SEC13,LIN7A,PREB,BET1,AP3M2,GIT1,FHOD1,TMED9,CCDC186,BLOC1S4,LSG1,AP1AR,SYBU,RAB17,RIPOR1,SEH1L,BICDL1,SYT2
3_Member	GO Biological Processes	GO:0099518	vesicle cytoskeletal trafficking	-4.3807	-1.41522	8/75	1201,3798,4648,10947,55088,55330,55638,92558	CLN3,KIF5A,MYO7B,AP3M2,CCDC186,BLOC1S4,SYBU,BICDL1
3_Member	GO Biological Processes	GO:0030705	cytoskeleton-dependent intracellular transport	-4.34651	-1.41522	13/201	636,1201,3798,4648,4651,7275,10947,55088,55330,55638,57539,79929,92558	BICD1,CLN3,KIF5A,MYO7B,MYO10,TUB,AP3M2,CCDC186,BLOC1S4,SYBU,WDR35,MAP6D1,BICDL1
3_Member	GO Biological Processes	GO:0047496	vesicle transport along microtubule	-3.74882	-1.01535	6/49	1201,3798,10947,55330,55638,92558	CLN3,KIF5A,AP3M2,BLOC1S4,SYBU,BICDL1
3_Member	GO Biological Processes	GO:0051640	organelle localization	-3.72027	-0.997264	27/738	107,636,1060,1201,1855,3798,4648,6396,8825,10113,10121,10282,10947,28964,29109,54732,55088,55330,55341,55435,55638,64284,79567,81929,84446,92558,127833	ADCY1,BICD1,CENPC,CLN3,DVL1,KIF5A,MYO7B,SEC13,LIN7A,PREB,ACTR1A,BET1,AP3M2,GIT1,FHOD1,TMED9,CCDC186,BLOC1S4,LSG1,AP1AR,SYBU,RAB17,RIPOR1,SEH1L,BRSK1,BICDL1,SYT2
3_Member	GO Biological Processes	GO:0072384	organelle transport along microtubule	-3.20249	-0.682307	7/85	636,1201,3798,10947,55330,55638,92558	BICD1,CLN3,KIF5A,AP3M2,BLOC1S4,SYBU,BICDL1
3_Member	GO Biological Processes	GO:0010970	transport along microtubule	-2.71837	-0.500701	9/162	636,1201,3798,7275,10947,55330,55638,57539,92558	BICD1,CLN3,KIF5A,TUB,AP3M2,BLOC1S4,SYBU,WDR35,BICDL1
3_Member	GO Biological Processes	GO:0099111	microtubule-based transport	-2.71837	-0.500701	9/162	636,1201,3798,7275,10947,55330,55638,57539,92558	BICD1,CLN3,KIF5A,TUB,AP3M2,BLOC1S4,SYBU,WDR35,BICDL1
3_Member	GO Biological Processes	GO:0097479	synaptic vesicle localization	-2.61121	-0.441046	9/168	107,1855,3798,8825,10947,28964,55330,84446,127833	ADCY1,DVL1,KIF5A,LIN7A,AP3M2,GIT1,BLOC1S4,BRSK1,SYT2
3_Member	GO Biological Processes	GO:0099003	vesicle-mediated transport in synapse	-2.38397	-0.307141	10/216	107,1855,3798,6453,8825,10947,23237,28964,55330,127833	ADCY1,DVL1,KIF5A,ITSN1,LIN7A,AP3M2,ARC,GIT1,BLOC1S4,SYT2
3_Member	GO Biological Processes	GO:0048489	synaptic vesicle transport	-2.24853	-0.244695	8/157	107,1855,3798,8825,10947,28964,55330,127833	ADCY1,DVL1,KIF5A,LIN7A,AP3M2,GIT1,BLOC1S4,SYT2
3_Member	GO Biological Processes	GO:0097480	establishment of synaptic vesicle localization	-2.24853	-0.244695	8/157	107,1855,3798,8825,10947,28964,55330,127833	ADCY1,DVL1,KIF5A,LIN7A,AP3M2,GIT1,BLOC1S4,SYT2
3_Member	GO Biological Processes	GO:0008089	anterograde axonal transport	-2.04738	-0.154444	4/48	3798,10947,55330,55638	KIF5A,AP3M2,BLOC1S4,SYBU
4_Summary	Reactome Gene Sets	R-HSA-194315	Signaling by Rho GTPases	-4.86363	-1.8184	22/455	332,1060,1855,3015,3021,3798,4221,5526,6242,6396,6453,7984,9886,10810,11130,23380,23526,57405,57580,64411,81929,84144,5687,5706,9232,10213,11065,27338,10783,10121,1028,1871,1875,80169	BIRC5,CENPC,DVL1,H2AZ1,H3-3B,KIF5A,MEN1,PPP2R5B,RTKN,SEC13,ITSN1,ARHGEF5,RHOBTB1,WASF3,ZWINT,SRGAP2,ARHGAP45,SPC25,PREX1,ARAP3,SEH1L,SYDE2,PSMA6,PSMC6,PTTG1,PSMD14,UBE2C,UBE2S,NEK6,ACTR1A,CDKN1C,E2F3,E2F5,CTC1
4_Member	Reactome Gene Sets	R-HSA-194315	Signaling by Rho GTPases	-4.86363	-1.8184	22/455	332,1060,1855,3015,3021,3798,4221,5526,6242,6396,6453,7984,9886,10810,11130,23380,23526,57405,57580,64411,81929,84144	BIRC5,CENPC,DVL1,H2AZ1,H3-3B,KIF5A,MEN1,PPP2R5B,RTKN,SEC13,ITSN1,ARHGEF5,RHOBTB1,WASF3,ZWINT,SRGAP2,ARHGAP45,SPC25,PREX1,ARAP3,SEH1L,SYDE2
4_Member	Reactome Gene Sets	R-HSA-2467813	Separation of Sister Chromatids	-4.57723	-1.57738	13/191	332,1060,5526,5687,5706,6396,9232,10213,11065,11130,27338,57405,81929	BIRC5,CENPC,PPP2R5B,PSMA6,PSMC6,SEC13,PTTG1,PSMD14,UBE2C,ZWINT,UBE2S,SPC25,SEH1L
4_Member	Reactome Gene Sets	R-HSA-69618	Mitotic Spindle Checkpoint	-3.8535	-1.06355	9/113	332,1060,5526,6396,11065,11130,27338,57405,81929	BIRC5,CENPC,PPP2R5B,SEC13,UBE2C,ZWINT,UBE2S,SPC25,SEH1L
4_Member	Reactome Gene Sets	R-HSA-68882	Mitotic Anaphase	-3.64686	-0.953817	13/236	332,1060,5526,5687,5706,6396,9232,10213,11065,11130,27338,57405,81929	BIRC5,CENPC,PPP2R5B,PSMA6,PSMC6,SEC13,PTTG1,PSMD14,UBE2C,ZWINT,UBE2S,SPC25,SEH1L
4_Member	Reactome Gene Sets	R-HSA-2555396	Mitotic Metaphase and Anaphase	-3.629	-0.9532	13/237	332,1060,5526,5687,5706,6396,9232,10213,11065,11130,27338,57405,81929	BIRC5,CENPC,PPP2R5B,PSMA6,PSMC6,SEC13,PTTG1,PSMD14,UBE2C,ZWINT,UBE2S,SPC25,SEH1L
4_Member	Reactome Gene Sets	R-HSA-195258	RHO GTPase Effectors	-3.26314	-0.716229	15/327	332,1060,1855,3015,3021,3798,4221,5526,6242,6396,10810,11130,23380,57405,81929	BIRC5,CENPC,DVL1,H2AZ1,H3-3B,KIF5A,MEN1,PPP2R5B,RTKN,SEC13,WASF3,ZWINT,SRGAP2,SPC25,SEH1L
4_Member	Reactome Gene Sets	R-HSA-5663220	RHO GTPases Activate Formins	-3.16286	-0.661705	9/140	332,1060,1855,5526,6396,11130,23380,57405,81929	BIRC5,CENPC,DVL1,PPP2R5B,SEC13,ZWINT,SRGAP2,SPC25,SEH1L
4_Member	Reactome Gene Sets	R-HSA-9648025	EML4 and NUDC in mitotic spindle formation	-3.04351	-0.619745	8/117	332,1060,5526,6396,10783,11130,57405,81929	BIRC5,CENPC,PPP2R5B,SEC13,NEK6,ZWINT,SPC25,SEH1L
4_Member	Reactome Gene Sets	R-HSA-68886	M Phase	-3.0327	-0.615866	17/418	332,1060,3015,3021,5526,5687,5706,6396,9232,10121,10213,10783,11065,11130,27338,57405,81929	BIRC5,CENPC,H2AZ1,H3-3B,PPP2R5B,PSMA6,PSMC6,SEC13,PTTG1,ACTR1A,PSMD14,NEK6,UBE2C,ZWINT,UBE2S,SPC25,SEH1L
4_Member	Reactome Gene Sets	R-HSA-141424	Amplification of signal from the kinetochores	-2.88894	-0.557513	7/96	332,1060,5526,6396,11130,57405,81929	BIRC5,CENPC,PPP2R5B,SEC13,ZWINT,SPC25,SEH1L
4_Member	Reactome Gene Sets	R-HSA-141444	Amplification of signal from unattached kinetochores via a MAD2 inhibitory signal	-2.88894	-0.557513	7/96	332,1060,5526,6396,11130,57405,81929	BIRC5,CENPC,PPP2R5B,SEC13,ZWINT,SPC25,SEH1L
4_Member	Reactome Gene Sets	R-HSA-69278	Cell Cycle, Mitotic	-2.76903	-0.509134	20/561	332,1028,1060,1871,1875,3015,3021,5526,5687,5706,6396,9232,10121,10213,10783,11065,11130,27338,57405,81929	BIRC5,CDKN1C,CENPC,E2F3,E2F5,H2AZ1,H3-3B,PPP2R5B,PSMA6,PSMC6,SEC13,PTTG1,ACTR1A,PSMD14,NEK6,UBE2C,ZWINT,UBE2S,SPC25,SEH1L
4_Member	Reactome Gene Sets	R-HSA-69620	Cell Cycle Checkpoints	-2.31254	-0.273779	12/294	332,1060,5526,5687,5706,6396,10213,11065,11130,27338,57405,81929	BIRC5,CENPC,PPP2R5B,PSMA6,PSMC6,SEC13,PSMD14,UBE2C,ZWINT,UBE2S,SPC25,SEH1L
4_Member	Reactome Gene Sets	R-HSA-2500257	Resolution of Sister Chromatid Cohesion	-2.2267	-0.231401	7/126	332,1060,5526,6396,11130,57405,81929	BIRC5,CENPC,PPP2R5B,SEC13,ZWINT,SPC25,SEH1L
4_Member	Reactome Gene Sets	R-HSA-1640170	Cell Cycle	-2.07937	-0.162089	21/692	332,1028,1060,1871,1875,3015,3021,5526,5687,5706,6396,9232,10121,10213,10783,11065,11130,27338,57405,80169,81929	BIRC5,CDKN1C,CENPC,E2F3,E2F5,H2AZ1,H3-3B,PPP2R5B,PSMA6,PSMC6,SEC13,PTTG1,ACTR1A,PSMD14,NEK6,UBE2C,ZWINT,UBE2S,SPC25,CTC1,SEH1L
4_Member	Reactome Gene Sets	R-HSA-68877	Mitotic Prometaphase	-2.0657	-0.162089	9/204	332,1060,5526,6396,10121,10783,11130,57405,81929	BIRC5,CENPC,PPP2R5B,SEC13,ACTR1A,NEK6,ZWINT,SPC25,SEH1L
5_Summary	GO Biological Processes	GO:0032259	methylation	-4.61846	-1.59443	19/371	4221,4234,4507,4548,4552,4839,5252,6894,10785,25895,27292,56165,63977,79918,80745,83640,115708,751071,110599564,54517,55226,112495,124454	MEN1,METTL1,MTAP,MTR,MTRR,NOP2,PHF1,TARBP1,WDR4,EEF1AKMT3,DIMT1,TDRD1,PRDM15,SETD6,THUMPD2,RAMAC,TRMT61A,CSKMT,EEF1AKMT4,PUS7,NAT10,GTF3C6,EARS2
5_Member	GO Biological Processes	GO:0032259	methylation	-4.61846	-1.59443	19/371	4221,4234,4507,4548,4552,4839,5252,6894,10785,25895,27292,56165,63977,79918,80745,83640,115708,751071,110599564	MEN1,METTL1,MTAP,MTR,MTRR,NOP2,PHF1,TARBP1,WDR4,EEF1AKMT3,DIMT1,TDRD1,PRDM15,SETD6,THUMPD2,RAMAC,TRMT61A,CSKMT,EEF1AKMT4
5_Member	GO Biological Processes	GO:0001510	RNA methylation	-4.02633	-1.1548	8/84	4234,4839,6894,10785,27292,80745,83640,115708	METTL1,NOP2,TARBP1,WDR4,DIMT1,THUMPD2,RAMAC,TRMT61A
5_Member	GO Biological Processes	GO:0036265	RNA (guanine-N7)-methylation	-4.02394	-1.1548	3/6	4234,10785,83640	METTL1,WDR4,RAMAC
5_Member	GO Biological Processes	GO:0043414	macromolecule methylation	-3.89368	-1.07544	16/318	4221,4234,4552,4839,5252,6894,10785,25895,27292,56165,79918,80745,83640,115708,751071,110599564	MEN1,METTL1,MTRR,NOP2,PHF1,TARBP1,WDR4,EEF1AKMT3,DIMT1,TDRD1,SETD6,THUMPD2,RAMAC,TRMT61A,CSKMT,EEF1AKMT4
5_Member	GO Biological Processes	GO:0030488	tRNA methylation	-3.24717	-0.710697	5/40	4234,6894,10785,80745,115708	METTL1,TARBP1,WDR4,THUMPD2,TRMT61A
5_Member	GO Biological Processes	GO:0009451	RNA modification	-3.19091	-0.67716	10/168	4234,4839,6894,10785,27292,54517,55226,80745,83640,115708	METTL1,NOP2,TARBP1,WDR4,DIMT1,PUS7,NAT10,THUMPD2,RAMAC,TRMT61A
5_Member	GO Biological Processes	GO:0006400	tRNA modification	-3.08285	-0.624755	7/89	4234,6894,10785,54517,55226,80745,115708	METTL1,TARBP1,WDR4,PUS7,NAT10,THUMPD2,TRMT61A
5_Member	Reactome Gene Sets	R-HSA-6782315	tRNA modification in the nucleus and cytosol	-2.21628	-0.227715	4/43	4234,10785,54517,115708	METTL1,WDR4,PUS7,TRMT61A
5_Member	GO Biological Processes	GO:0006399	tRNA metabolic process	-2.20242	-0.217895	9/194	4234,6894,10785,54517,55226,80745,112495,115708,124454	METTL1,TARBP1,WDR4,PUS7,NAT10,THUMPD2,GTF3C6,TRMT61A,EARS2
5_Member	GO Biological Processes	GO:0008033	tRNA processing	-2.15433	-0.192553	7/130	4234,6894,10785,54517,55226,80745,115708	METTL1,TARBP1,WDR4,PUS7,NAT10,THUMPD2,TRMT61A
6_Summary	GO Biological Processes	GO:0006352	DNA-templated transcription, initiation	-4.56191	-1.57738	15/249	1871,2101,3174,4150,4851,4854,5442,5706,6879,9533,9975,25885,29959,29982,84172,9612	E2F3,ESRRA,HNF4G,MAZ,NOTCH1,NOTCH3,POLRMT,PSMC6,TAF7,POLR1C,NR1D2,POLR1A,NRBP1,NRBF2,POLR1B,NCOR2
6_Member	GO Biological Processes	GO:0006352	DNA-templated transcription, initiation	-4.56191	-1.57738	15/249	1871,2101,3174,4150,4851,4854,5442,5706,6879,9533,9975,25885,29959,29982,84172	E2F3,ESRRA,HNF4G,MAZ,NOTCH1,NOTCH3,POLRMT,PSMC6,TAF7,POLR1C,NR1D2,POLR1A,NRBP1,NRBF2,POLR1B
6_Member	Reactome Gene Sets	R-HSA-383280	Nuclear Receptor transcription pathway	-3.60439	-0.94833	6/52	2101,3174,9612,9975,29959,29982	ESRRA,HNF4G,NCOR2,NR1D2,NRBP1,NRBF2
6_Member	GO Biological Processes	GO:0006367	transcription initiation from RNA polymerase II promoter	-3.37199	-0.796583	11/189	1871,2101,3174,4150,4851,4854,5706,6879,9975,29959,29982	E2F3,ESRRA,HNF4G,MAZ,NOTCH1,NOTCH3,PSMC6,TAF7,NR1D2,NRBP1,NRBF2
7_Summary	GO Biological Processes	GO:0034620	cellular response to unfolded protein	-4.36116	-1.41522	11/146	1649,3305,5295,5526,10113,10488,10954,51009,56005,148327,100137049,5706,5923,29982,58515,64714	DDIT3,HSPA1L,PIK3R1,PPP2R5B,PREB,CREB3,PDIA5,DERL2,MYDGF,CREB3L4,PLA2G4B,PSMC6,RASGRF1,NRBF2,SELENOK,PDIA2
7_Member	GO Biological Processes	GO:0034620	cellular response to unfolded protein	-4.36116	-1.41522	11/146	1649,3305,5295,5526,10113,10488,10954,51009,56005,148327,100137049	DDIT3,HSPA1L,PIK3R1,PPP2R5B,PREB,CREB3,PDIA5,DERL2,MYDGF,CREB3L4,PLA2G4B
7_Member	GO Biological Processes	GO:0030968	endoplasmic reticulum unfolded protein response	-4.23592	-1.32103	10/125	1649,5295,5526,10113,10488,10954,51009,56005,148327,100137049	DDIT3,PIK3R1,PPP2R5B,PREB,CREB3,PDIA5,DERL2,MYDGF,CREB3L4,PLA2G4B
7_Member	GO Biological Processes	GO:0035967	cellular response to topologically incorrect protein	-3.85898	-1.06355	11/166	1649,3305,5295,5526,10113,10488,10954,51009,56005,148327,100137049	DDIT3,HSPA1L,PIK3R1,PPP2R5B,PREB,CREB3,PDIA5,DERL2,MYDGF,CREB3L4,PLA2G4B
7_Member	GO Biological Processes	GO:0034976	response to endoplasmic reticulum stress	-3.75195	-1.01535	15/294	1649,5295,5526,5706,5923,10113,10488,10954,29982,51009,56005,58515,64714,148327,100137049	DDIT3,PIK3R1,PPP2R5B,PSMC6,RASGRF1,PREB,CREB3,PDIA5,NRBF2,DERL2,MYDGF,SELENOK,PDIA2,CREB3L4,PLA2G4B
7_Member	Reactome Gene Sets	R-HSA-381119	Unfolded Protein Response (UPR)	-3.68345	-0.975977	8/94	1649,5526,10113,10488,10954,56005,148327,100137049	DDIT3,PPP2R5B,PREB,CREB3,PDIA5,MYDGF,CREB3L4,PLA2G4B
7_Member	GO Biological Processes	GO:0006986	response to unfolded protein	-3.49103	-0.874603	11/183	1649,3305,5295,5526,10113,10488,10954,51009,56005,148327,100137049	DDIT3,HSPA1L,PIK3R1,PPP2R5B,PREB,CREB3,PDIA5,DERL2,MYDGF,CREB3L4,PLA2G4B
7_Member	GO Biological Processes	GO:0035966	response to topologically incorrect protein	-3.07841	-0.624755	11/205	1649,3305,5295,5526,10113,10488,10954,51009,56005,148327,100137049	DDIT3,HSPA1L,PIK3R1,PPP2R5B,PREB,CREB3,PDIA5,DERL2,MYDGF,CREB3L4,PLA2G4B
7_Member	Reactome Gene Sets	R-HSA-381038	XBP1(S) activates chaperone genes	-2.7998	-0.521734	5/50	5526,10113,10954,56005,100137049	PPP2R5B,PREB,PDIA5,MYDGF,PLA2G4B
7_Member	Reactome Gene Sets	R-HSA-381070	IRE1alpha activates chaperones	-2.72315	-0.500701	5/52	5526,10113,10954,56005,100137049	PPP2R5B,PREB,PDIA5,MYDGF,PLA2G4B
7_Member	GO Biological Processes	GO:0036498	IRE1-mediated unfolded protein response	-2.24322	-0.241354	5/67	5526,10113,10954,56005,100137049	PPP2R5B,PREB,PDIA5,MYDGF,PLA2G4B
8_Summary	GO Biological Processes	GO:2000232	regulation of rRNA processing	-4.1381	-1.23901	4/14	23160,27292,55127,57602	WDR43,DIMT1,HEATR1,USP36
8_Member	GO Biological Processes	GO:2000232	regulation of rRNA processing	-4.1381	-1.23901	4/14	23160,27292,55127,57602	WDR43,DIMT1,HEATR1,USP36
8_Member	GO Biological Processes	GO:0090069	regulation of ribosome biogenesis	-3.89022	-1.07544	4/16	23160,27292,55127,57602	WDR43,DIMT1,HEATR1,USP36
8_Member	GO Biological Processes	GO:0090070	positive regulation of ribosome biogenesis	-3.26791	-0.716229	3/10	23160,27292,55127	WDR43,DIMT1,HEATR1
8_Member	GO Biological Processes	GO:2000234	positive regulation of rRNA processing	-3.26791	-0.716229	3/10	23160,27292,55127	WDR43,DIMT1,HEATR1
9_Summary	GO Biological Processes	GO:0000470	maturation of LSU-rRNA	-4.00001	-1.14512	5/28	4839,23481,51018,84365,84549,23195,55027	NOP2,PES1,RRP15,NIFK,MAK16,MDN1,HEATR3
9_Member	GO Biological Processes	GO:0000470	maturation of LSU-rRNA	-4.00001	-1.14512	5/28	4839,23481,51018,84365,84549	NOP2,PES1,RRP15,NIFK,MAK16
9_Member	GO Biological Processes	GO:0042273	ribosomal large subunit biogenesis	-3.57114	-0.932451	7/74	4839,23195,23481,51018,55027,84365,84549	NOP2,MDN1,PES1,RRP15,HEATR3,NIFK,MAK16
10_Summary	GO Biological Processes	GO:0007005	mitochondrion organization	-3.96454	-1.12344	23/560	2101,3305,4717,4718,5442,7037,8878,8996,10063,10456,23082,23593,26100,55102,55969,57211,57539,57602,64423,79680,79778,83858,124997	ESRRA,HSPA1L,NDUFC1,NDUFC2,POLRMT,TFRC,SQSTM1,NOL3,COX17,HAX1,PPRC1,HEBP2,WIPI2,ATG2B,RAB5IF,ADGRG6,WDR35,USP36,INF2,RTL10,MICALL2,ATAD3B,WDR81
10_Member	GO Biological Processes	GO:0007005	mitochondrion organization	-3.96454	-1.12344	23/560	2101,3305,4717,4718,5442,7037,8878,8996,10063,10456,23082,23593,26100,55102,55969,57211,57539,57602,64423,79680,79778,83858,124997	ESRRA,HSPA1L,NDUFC1,NDUFC2,POLRMT,TFRC,SQSTM1,NOL3,COX17,HAX1,PPRC1,HEBP2,WIPI2,ATG2B,RAB5IF,ADGRG6,WDR35,USP36,INF2,RTL10,MICALL2,ATAD3B,WDR81
10_Member	GO Biological Processes	GO:0010821	regulation of mitochondrion organization	-2.18829	-0.209388	9/195	3305,7037,8878,8996,10456,57539,57602,64423,79778	HSPA1L,TFRC,SQSTM1,NOL3,HAX1,WDR35,USP36,INF2,MICALL2
10_Member	GO Biological Processes	GO:1903214	regulation of protein targeting to mitochondrion	-2.14601	-0.188918	4/45	3305,10456,57602,79778	HSPA1L,HAX1,USP36,MICALL2
11_Summary	KEGG Pathway	ko04330	Notch signaling pathway	-3.79932	-1.03125	6/48	1855,4851,4854,9612,10683,151636,79718,107,109,1871,5295,3015,3021,5687,5706,10213	DVL1,NOTCH1,NOTCH3,NCOR2,DLL3,DTX3L,TBL1XR1,ADCY1,ADCY3,E2F3,PIK3R1,H2AZ1,H3-3B,PSMA6,PSMC6,PSMD14
11_Member	KEGG Pathway	ko04330	Notch signaling pathway	-3.79932	-1.03125	6/48	1855,4851,4854,9612,10683,151636	DVL1,NOTCH1,NOTCH3,NCOR2,DLL3,DTX3L
11_Member	KEGG Pathway	hsa04330	Notch signaling pathway	-3.60439	-0.94833	6/52	1855,4851,4854,9612,10683,151636	DVL1,NOTCH1,NOTCH3,NCOR2,DLL3,DTX3L
11_Member	Reactome Gene Sets	R-HSA-350054	Notch-HLH transcription pathway	-2.90931	-0.558687	4/28	4851,4854,9612,79718	NOTCH1,NOTCH3,NCOR2,TBL1XR1
11_Member	KEGG Pathway	hsa01522	Endocrine resistance	-2.88894	-0.557513	7/96	107,109,1871,4851,4854,5295,10683	ADCY1,ADCY3,E2F3,NOTCH1,NOTCH3,PIK3R1,DLL3
11_Member	KEGG Pathway	ko01522	Endocrine resistance	-2.88894	-0.557513	7/96	107,109,1871,4851,4854,5295,10683	ADCY1,ADCY3,E2F3,NOTCH1,NOTCH3,PIK3R1,DLL3
11_Member	Reactome Gene Sets	R-HSA-157118	Signaling by NOTCH	-2.12041	-0.174565	10/236	1871,3015,3021,4851,4854,5687,5706,9612,10213,79718	E2F3,H2AZ1,H3-3B,NOTCH1,NOTCH3,PSMA6,PSMC6,NCOR2,PSMD14,TBL1XR1
12_Summary	GO Biological Processes	GO:0007000	nucleolus organization	-3.78644	-1.03125	3/7	23481,57602,84172,3021,10783,22927,79607,81929	PES1,USP36,POLR1B,H3-3B,NEK6,HABP4,FAM118B,SEH1L
12_Member	GO Biological Processes	GO:0007000	nucleolus organization	-3.78644	-1.03125	3/7	23481,57602,84172	PES1,USP36,POLR1B
12_Member	GO Biological Processes	GO:0006997	nucleus organization	-2.62663	-0.453559	8/136	3021,10783,22927,23481,57602,79607,81929,84172	H3-3B,NEK6,HABP4,PES1,USP36,FAM118B,SEH1L,POLR1B
13_Summary	GO Biological Processes	GO:0010496	intercellular transport	-3.78644	-1.03125	3/7	2700,2706,23237,1594,4221	GJA3,GJB2,ARC,CYP27B1,MEN1
13_Member	GO Biological Processes	GO:0010496	intercellular transport	-3.78644	-1.03125	3/7	2700,2706,23237	GJA3,GJB2,ARC
13_Member	GO Biological Processes	GO:0046697	decidualization	-2.06763	-0.162089	3/25	1594,2706,4221	CYP27B1,GJB2,MEN1
14_Summary	GO Biological Processes	GO:1903827	regulation of cellular protein localization	-3.67878	-0.975977	22/548	636,705,1201,1855,3305,5295,6711,7037,8878,10456,23657,25885,26022,51009,54552,57214,57510,57602,79567,79778,85409,151636	BICD1,BYSL,CLN3,DVL1,HSPA1L,PIK3R1,SPTBN1,TFRC,SQSTM1,HAX1,SLC7A11,POLR1A,TMEM98,DERL2,GNL3L,CEMIP,XPO5,USP36,RIPOR1,MICALL2,NKD2,DTX3L
14_Member	GO Biological Processes	GO:1903827	regulation of cellular protein localization	-3.67878	-0.975977	22/548	636,705,1201,1855,3305,5295,6711,7037,8878,10456,23657,25885,26022,51009,54552,57214,57510,57602,79567,79778,85409,151636	BICD1,BYSL,CLN3,DVL1,HSPA1L,PIK3R1,SPTBN1,TFRC,SQSTM1,HAX1,SLC7A11,POLR1A,TMEM98,DERL2,GNL3L,CEMIP,XPO5,USP36,RIPOR1,MICALL2,NKD2,DTX3L
14_Member	GO Biological Processes	GO:1903829	positive regulation of cellular protein localization	-2.66696	-0.47299	14/338	636,1201,3305,5295,6711,7037,8878,54552,57214,57602,79567,79778,85409,151636	BICD1,CLN3,HSPA1L,PIK3R1,SPTBN1,TFRC,SQSTM1,GNL3L,CEMIP,USP36,RIPOR1,MICALL2,NKD2,DTX3L
14_Member	GO Biological Processes	GO:1903078	positive regulation of protein localization to plasma membrane	-2.41765	-0.316911	5/61	1201,5295,6711,8878,85409	CLN3,PIK3R1,SPTBN1,SQSTM1,NKD2
14_Member	GO Biological Processes	GO:1904377	positive regulation of protein localization to cell periphery	-2.21604	-0.227715	5/68	1201,5295,6711,8878,85409	CLN3,PIK3R1,SPTBN1,SQSTM1,NKD2
15_Summary	GO Biological Processes	GO:2001251	negative regulation of chromosome organization	-3.62736	-0.9532	10/148	3005,3021,5252,6879,7520,9232,54552,55226,80169,80764,6711,7037,8996,23329,29767,57175,58526,79929,1471,4851,5734,5830,8831,23111,55435,57556,4221	H1-0,H3-3B,PHF1,TAF7,XRCC5,PTTG1,GNL3L,NAT10,CTC1,THAP7,SPTBN1,TFRC,NOL3,TBC1D30,TMOD2,CORO1B,MID1IP1,MAP6D1,CST3,NOTCH1,PTGER4,PEX5,SYNGAP1,SPART,AP1AR,SEMA6A,MEN1
15_Member	GO Biological Processes	GO:2001251	negative regulation of chromosome organization	-3.62736	-0.9532	10/148	3005,3021,5252,6879,7520,9232,54552,55226,80169,80764	H1-0,H3-3B,PHF1,TAF7,XRCC5,PTTG1,GNL3L,NAT10,CTC1,THAP7
15_Member	GO Biological Processes	GO:0010639	negative regulation of organelle organization	-3.46861	-0.866734	18/418	3005,3021,5252,6711,6879,7037,7520,8996,9232,23329,29767,54552,55226,57175,58526,79929,80169,80764	H1-0,H3-3B,PHF1,SPTBN1,TAF7,TFRC,XRCC5,NOL3,PTTG1,TBC1D30,TMOD2,GNL3L,NAT10,CORO1B,MID1IP1,MAP6D1,CTC1,THAP7
15_Member	GO Biological Processes	GO:0051129	negative regulation of cellular component organization	-3.04474	-0.619745	26/775	1471,3005,3021,4851,5252,5734,5830,6711,6879,7037,7520,8831,8996,9232,23111,23329,29767,54552,55226,55435,57175,57556,58526,79929,80169,80764	CST3,H1-0,H3-3B,NOTCH1,PHF1,PTGER4,PEX5,SPTBN1,TAF7,TFRC,XRCC5,SYNGAP1,NOL3,PTTG1,SPART,TBC1D30,TMOD2,GNL3L,NAT10,AP1AR,CORO1B,SEMA6A,MID1IP1,MAP6D1,CTC1,THAP7
15_Member	GO Biological Processes	GO:0032205	negative regulation of telomere maintenance	-2.49693	-0.362862	4/36	7520,54552,55226,80169	XRCC5,GNL3L,NAT10,CTC1
15_Member	GO Biological Processes	GO:0032211	negative regulation of telomere maintenance via telomerase	-2.34515	-0.288933	3/20	54552,55226,80169	GNL3L,NAT10,CTC1
15_Member	GO Biological Processes	GO:2000279	negative regulation of DNA biosynthetic process	-2.32937	-0.28484	4/40	4221,54552,55226,80169	MEN1,GNL3L,NAT10,CTC1
16_Summary	GO Biological Processes	GO:0072526	pyridine-containing compound catabolic process	-3.58785	-0.940565	3/8	4507,4860,23098	MTAP,PNP,SARM1
16_Member	GO Biological Processes	GO:0072526	pyridine-containing compound catabolic process	-3.58785	-0.940565	3/8	4507,4860,23098	MTAP,PNP,SARM1
17_Summary	KEGG Pathway	hsa00670	One carbon pool by folate	-3.48846	-0.874603	4/20	2618,4548,10588,100528021,4507,4552,1201,2744,65263,957,4023,5224,6396,8864,9536,57214,58526,81929,221937,5471,23657,5687,5706,10213,124454	GART,MTR,MTHFS,ST20-MTHFS,MTAP,MTRR,CLN3,GLS,PYCR3,ENTPD5,LPL,PGAM2,SEC13,PER2,PTGES,CEMIP,MID1IP1,SEH1L,FOXK1,PPAT,SLC7A11,PSMA6,PSMC6,PSMD14,EARS2
17_Member	KEGG Pathway	hsa00670	One carbon pool by folate	-3.48846	-0.874603	4/20	2618,4548,10588,100528021	GART,MTR,MTHFS,ST20-MTHFS
17_Member	KEGG Pathway	ko00670	One carbon pool by folate	-3.48846	-0.874603	4/20	2618,4548,10588,100528021	GART,MTR,MTHFS,ST20-MTHFS
17_Member	GO Biological Processes	GO:0009086	methionine biosynthetic process	-3.0157	-0.608963	3/12	4507,4548,4552	MTAP,MTR,MTRR
17_Member	GO Biological Processes	GO:1901607	alpha-amino acid biosynthetic process	-2.93993	-0.569062	6/69	1201,2744,4507,4548,4552,65263	CLN3,GLS,MTAP,MTR,MTRR,PYCR3
17_Member	GO Biological Processes	GO:0046394	carboxylic acid biosynthetic process	-2.8224	-0.533045	18/476	957,1201,2618,2744,4023,4507,4548,4552,5224,6396,8864,9536,10588,57214,58526,65263,81929,221937	ENTPD5,CLN3,GART,GLS,LPL,MTAP,MTR,MTRR,PGAM2,SEC13,PER2,PTGES,MTHFS,CEMIP,MID1IP1,PYCR3,SEH1L,FOXK1
17_Member	GO Biological Processes	GO:0016053	organic acid biosynthetic process	-2.81239	-0.526835	18/477	957,1201,2618,2744,4023,4507,4548,4552,5224,6396,8864,9536,10588,57214,58526,65263,81929,221937	ENTPD5,CLN3,GART,GLS,LPL,MTAP,MTR,MTRR,PGAM2,SEC13,PER2,PTGES,MTHFS,CEMIP,MID1IP1,PYCR3,SEH1L,FOXK1
17_Member	GO Biological Processes	GO:0009064	glutamine family amino acid metabolic process	-2.72226	-0.500701	6/76	1201,2744,5471,10588,23657,65263	CLN3,GLS,PPAT,MTHFS,SLC7A11,PYCR3
17_Member	GO Biological Processes	GO:0000097	sulfur amino acid biosynthetic process	-2.55311	-0.397186	3/17	4507,4548,4552	MTAP,MTR,MTRR
17_Member	GO Biological Processes	GO:0042558	pteridine-containing compound metabolic process	-2.54228	-0.389145	4/35	2618,4548,4552,10588	GART,MTR,MTRR,MTHFS
17_Member	GO Biological Processes	GO:0009084	glutamine family amino acid biosynthetic process	-2.47941	-0.350641	3/18	1201,2744,65263	CLN3,GLS,PYCR3
17_Member	GO Biological Processes	GO:0008652	cellular amino acid biosynthetic process	-2.42647	-0.32076	6/87	1201,2744,4507,4548,4552,65263	CLN3,GLS,MTAP,MTR,MTRR,PYCR3
17_Member	GO Biological Processes	GO:0006555	methionine metabolic process	-2.41026	-0.316857	3/19	4507,4548,4552	MTAP,MTR,MTRR
17_Member	GO Biological Processes	GO:0006520	cellular amino acid metabolic process	-2.39006	-0.307141	14/363	1201,2618,2744,4507,4548,4552,5471,5687,5706,10213,10588,23657,65263,124454	CLN3,GART,GLS,MTAP,MTR,MTRR,PPAT,PSMA6,PSMC6,PSMD14,MTHFS,SLC7A11,PYCR3,EARS2
17_Member	GO Biological Processes	GO:0009067	aspartate family amino acid biosynthetic process	-2.28368	-0.255485	3/21	4507,4548,4552	MTAP,MTR,MTRR
17_Member	GO Biological Processes	GO:1901605	alpha-amino acid metabolic process	-2.26103	-0.245565	10/225	1201,2618,2744,4507,4548,4552,5471,10588,23657,65263	CLN3,GART,GLS,MTAP,MTR,MTRR,PPAT,MTHFS,SLC7A11,PYCR3
17_Member	GO Biological Processes	GO:0000096	sulfur amino acid metabolic process	-2.2529	-0.2451	4/42	4507,4548,4552,23657	MTAP,MTR,MTRR,SLC7A11
18_Summary	GO Biological Processes	GO:0043367	CD4-positive, alpha-beta T cell differentiation	-3.4297	-0.839321	7/78	1514,5734,6778,26022,27086,57630,84695,4860,678,2101,3087,3149,5295,6666,7037,8544,10456,28959,55636,57580,58515,84941	CTSL,PTGER4,STAT6,TMEM98,FOXP1,SH3RF1,LOXL3,PNP,ZFP36L2,ESRRA,HHEX,HMGB3,PIK3R1,SOX12,TFRC,PIR,HAX1,TMEM176B,CHD7,PREX1,SELENOK,HSH2D
18_Member	GO Biological Processes	GO:0043367	CD4-positive, alpha-beta T cell differentiation	-3.4297	-0.839321	7/78	1514,5734,6778,26022,27086,57630,84695	CTSL,PTGER4,STAT6,TMEM98,FOXP1,SH3RF1,LOXL3
18_Member	GO Biological Processes	GO:0046632	alpha-beta T cell differentiation	-3.32752	-0.759415	8/106	1514,4860,5734,6778,26022,27086,57630,84695	CTSL,PNP,PTGER4,STAT6,TMEM98,FOXP1,SH3RF1,LOXL3
18_Member	GO Biological Processes	GO:0002521	leukocyte differentiation	-2.9746	-0.586033	20/539	678,1514,2101,3087,3149,4860,5295,5734,6666,6778,7037,8544,10456,26022,27086,28959,55636,57580,57630,84695	ZFP36L2,CTSL,ESRRA,HHEX,HMGB3,PNP,PIK3R1,PTGER4,SOX12,STAT6,TFRC,PIR,HAX1,TMEM98,FOXP1,TMEM176B,CHD7,PREX1,SH3RF1,LOXL3
18_Member	GO Biological Processes	GO:0035710	CD4-positive, alpha-beta T cell activation	-2.86271	-0.543121	7/97	1514,5734,6778,26022,27086,57630,84695	CTSL,PTGER4,STAT6,TMEM98,FOXP1,SH3RF1,LOXL3
18_Member	GO Biological Processes	GO:0030217	T cell differentiation	-2.84286	-0.537853	12/253	678,1514,4860,5734,6666,6778,26022,27086,55636,57580,57630,84695	ZFP36L2,CTSL,PNP,PTGER4,SOX12,STAT6,TMEM98,FOXP1,CHD7,PREX1,SH3RF1,LOXL3
18_Member	GO Biological Processes	GO:0030098	lymphocyte differentiation	-2.75062	-0.50215	15/368	678,1514,3087,3149,4860,5295,5734,6666,6778,26022,27086,55636,57580,57630,84695	ZFP36L2,CTSL,HHEX,HMGB3,PNP,PIK3R1,PTGER4,SOX12,STAT6,TMEM98,FOXP1,CHD7,PREX1,SH3RF1,LOXL3
18_Member	GO Biological Processes	GO:0042093	T-helper cell differentiation	-2.44879	-0.33042	5/60	5734,6778,26022,27086,84695	PTGER4,STAT6,TMEM98,FOXP1,LOXL3
18_Member	GO Biological Processes	GO:0046631	alpha-beta T cell activation	-2.43727	-0.329058	8/146	1514,4860,5734,6778,26022,27086,57630,84695	CTSL,PNP,PTGER4,STAT6,TMEM98,FOXP1,SH3RF1,LOXL3
18_Member	GO Biological Processes	GO:0043373	CD4-positive, alpha-beta T cell lineage commitment	-2.41026	-0.316857	3/19	1514,6778,84695	CTSL,STAT6,LOXL3
18_Member	GO Biological Processes	GO:0002294	CD4-positive, alpha-beta T cell differentiation involved in immune response	-2.38714	-0.307141	5/62	5734,6778,26022,27086,84695	PTGER4,STAT6,TMEM98,FOXP1,LOXL3
18_Member	GO Biological Processes	GO:0002287	alpha-beta T cell activation involved in immune response	-2.35723	-0.289727	5/63	5734,6778,26022,27086,84695	PTGER4,STAT6,TMEM98,FOXP1,LOXL3
18_Member	GO Biological Processes	GO:0002293	alpha-beta T cell differentiation involved in immune response	-2.35723	-0.289727	5/63	5734,6778,26022,27086,84695	PTGER4,STAT6,TMEM98,FOXP1,LOXL3
18_Member	GO Biological Processes	GO:0002363	alpha-beta T cell lineage commitment	-2.28368	-0.255485	3/21	1514,6778,84695	CTSL,STAT6,LOXL3
18_Member	GO Biological Processes	GO:0043369	CD4-positive or CD8-positive, alpha-beta T cell lineage commitment	-2.22547	-0.231401	3/22	1514,6778,84695	CTSL,STAT6,LOXL3
18_Member	GO Biological Processes	GO:0002292	T cell differentiation involved in immune response	-2.13741	-0.182715	5/71	5734,6778,26022,27086,84695	PTGER4,STAT6,TMEM98,FOXP1,LOXL3
18_Member	GO Biological Processes	GO:0042110	T cell activation	-2.0239	-0.138546	16/484	678,1514,4860,5295,5734,6666,6778,7037,26022,27086,55636,57580,57630,58515,84695,84941	ZFP36L2,CTSL,PNP,PIK3R1,PTGER4,SOX12,STAT6,TFRC,TMEM98,FOXP1,CHD7,PREX1,SH3RF1,SELENOK,LOXL3,HSH2D
19_Summary	KEGG Pathway	hsa04918	Thyroid hormone synthesis	-3.39573	-0.812904	7/79	107,109,478,2304,5331,10488,148327,1470,1471,2982,3305,5295,5732,5734,100137049,5522,5526,774,1606,5900,9266,7804,23367,2706,3798,6751,64411,1855,1871,4221	ADCY1,ADCY3,ATP1A3,FOXE1,PLCB3,CREB3,CREB3L4,CST2,CST3,GUCY1A1,HSPA1L,PIK3R1,PTGER2,PTGER4,PLA2G4B,PPP2R2C,PPP2R5B,CACNA1B,DGKA,RALGDS,CYTH2,LRP8,LARP1,GJB2,KIF5A,SSTR1,ARAP3,DVL1,E2F3,MEN1
19_Member	KEGG Pathway	hsa04918	Thyroid hormone synthesis	-3.39573	-0.812904	7/79	107,109,478,2304,5331,10488,148327	ADCY1,ADCY3,ATP1A3,FOXE1,PLCB3,CREB3,CREB3L4
19_Member	KEGG Pathway	ko04970	Salivary secretion	-3.05399	-0.619745	7/90	107,109,478,1470,1471,2982,5331	ADCY1,ADCY3,ATP1A3,CST2,CST3,GUCY1A1,PLCB3
19_Member	KEGG Pathway	hsa04970	Salivary secretion	-2.94247	-0.569062	7/94	107,109,478,1470,1471,2982,5331	ADCY1,ADCY3,ATP1A3,CST2,CST3,GUCY1A1,PLCB3
19_Member	KEGG Pathway	ko04915	Estrogen signaling pathway	-2.83681	-0.537853	7/98	107,109,3305,5295,5331,10488,148327	ADCY1,ADCY3,HSPA1L,PIK3R1,PLCB3,CREB3,CREB3L4
19_Member	KEGG Pathway	ko04918	Thyroid hormone synthesis	-2.78183	-0.518361	6/74	107,109,478,5331,10488,148327	ADCY1,ADCY3,ATP1A3,PLCB3,CREB3,CREB3L4
19_Member	KEGG Pathway	hsa04750	inflammatory mediator regulation of trp channels	-2.68826	-0.486017	7/104	107,109,5295,5331,5732,5734,100137049	ADCY1,ADCY3,PIK3R1,PLCB3,PTGER2,PTGER4,PLA2G4B
19_Member	KEGG Pathway	ko04261	Adrenergic signaling in cardiomyocytes	-2.4737	-0.347553	8/144	107,109,478,5331,5522,5526,10488,148327	ADCY1,ADCY3,ATP1A3,PLCB3,PPP2R2C,PPP2R5B,CREB3,CREB3L4
19_Member	KEGG Pathway	hsa04725	Cholinergic synapse	-2.44284	-0.329058	7/115	107,109,774,5295,5331,10488,148327	ADCY1,ADCY3,CACNA1B,PIK3R1,PLCB3,CREB3,CREB3L4
19_Member	KEGG Pathway	ko04072	Phospholipase D signaling pathway	-2.43727	-0.329058	8/146	107,109,1606,5295,5331,5900,9266,100137049	ADCY1,ADCY3,DGKA,PIK3R1,PLCB3,RALGDS,CYTH2,PLA2G4B
19_Member	KEGG Pathway	hsa04261	Adrenergic signaling in cardiomyocytes	-2.41931	-0.316911	8/147	107,109,478,5331,5522,5526,10488,148327	ADCY1,ADCY3,ATP1A3,PLCB3,PPP2R2C,PPP2R5B,CREB3,CREB3L4
19_Member	GO Biological Processes	GO:0097306	cellular response to alcohol	-2.33049	-0.28484	6/91	107,109,5732,5734,7804,23367	ADCY1,ADCY3,PTGER2,PTGER4,LRP8,LARP1
19_Member	KEGG Pathway	hsa04911	Insulin secretion	-2.30734	-0.270712	6/92	107,109,478,5331,10488,148327	ADCY1,ADCY3,ATP1A3,PLCB3,CREB3,CREB3L4
19_Member	GO Biological Processes	GO:0009190	cyclic nucleotide biosynthetic process	-2.22547	-0.231401	3/22	107,109,2982	ADCY1,ADCY3,GUCY1A1
19_Member	GO Biological Processes	GO:0052652	cyclic purine nucleotide metabolic process	-2.22547	-0.231401	3/22	107,109,2982	ADCY1,ADCY3,GUCY1A1
19_Member	GO Biological Processes	GO:1901655	cellular response to ketone	-2.19631	-0.215539	6/97	107,109,2706,5732,5734,23367	ADCY1,ADCY3,GJB2,PTGER2,PTGER4,LARP1
19_Member	KEGG Pathway	ko04728	Dopaminergic synapse	-2.15433	-0.192553	7/130	774,3798,5331,5522,5526,10488,148327	CACNA1B,KIF5A,PLCB3,PPP2R2C,PPP2R5B,CREB3,CREB3L4
19_Member	KEGG Pathway	hsa04072	Phospholipase D signaling pathway	-2.1532	-0.192553	8/163	107,109,1606,5295,5331,5900,9266,100137049	ADCY1,ADCY3,DGKA,PIK3R1,PLCB3,RALGDS,CYTH2,PLA2G4B
19_Member	KEGG Pathway	ko04024	cAMP signaling pathway	-2.14651	-0.188918	9/198	107,109,478,5295,5732,6751,10488,64411,148327	ADCY1,ADCY3,ATP1A3,PIK3R1,PTGER2,SSTR1,CREB3,ARAP3,CREB3L4
19_Member	KEGG Pathway	hsa04728	Dopaminergic synapse	-2.11927	-0.174565	7/132	774,3798,5331,5522,5526,10488,148327	CACNA1B,KIF5A,PLCB3,PPP2R2C,PPP2R5B,CREB3,CREB3L4
19_Member	KEGG Pathway	ko04916	Melanogenesis	-2.11274	-0.174254	6/101	107,109,1855,5331,10488,148327	ADCY1,ADCY3,DVL1,PLCB3,CREB3,CREB3L4
19_Member	KEGG Pathway	hsa04925	aldosterone synthesis and secretion	-2.09253	-0.162089	6/102	107,109,478,5331,10488,148327	ADCY1,ADCY3,ATP1A3,PLCB3,CREB3,CREB3L4
19_Member	KEGG Pathway	hsa04927	cortisol synthesis and secretion	-2.08729	-0.162089	5/73	107,109,5331,10488,148327	ADCY1,ADCY3,PLCB3,CREB3,CREB3L4
19_Member	KEGG Pathway	hsa04934	cushing syndrome	-2.0336	-0.145069	8/171	107,109,1855,1871,4221,5331,10488,148327	ADCY1,ADCY3,DVL1,E2F3,MEN1,PLCB3,CREB3,CREB3L4
19_Member	KEGG Pathway	hsa04916	Melanogenesis	-2.03344	-0.145069	6/105	107,109,1855,5331,10488,148327	ADCY1,ADCY3,DVL1,PLCB3,CREB3,CREB3L4
19_Member	GO Biological Processes	GO:0071377	cellular response to glucagon stimulus	-2.01983	-0.138018	3/26	107,109,2706	ADCY1,ADCY3,GJB2
20_Summary	GO Biological Processes	GO:0071396	cellular response to lipid	-3.24404	-0.710697	22/590	107,109,478,678,1594,2101,2706,3015,4023,5732,5734,6751,6879,7520,7804,9612,23097,27086,55128,57539,79039,80139,1514,4221,4851,5295,5471,6778,9975,688,3655,23367	ADCY1,ADCY3,ATP1A3,ZFP36L2,CYP27B1,ESRRA,GJB2,H2AZ1,LPL,PTGER2,PTGER4,SSTR1,TAF7,XRCC5,LRP8,NCOR2,CDK19,FOXP1,TRIM68,WDR35,DDX54,ZNF703,CTSL,MEN1,NOTCH1,PIK3R1,PPAT,STAT6,NR1D2,KLF5,ITGA6,LARP1
20_Member	GO Biological Processes	GO:0071396	cellular response to lipid	-3.24404	-0.710697	22/590	107,109,478,678,1594,2101,2706,3015,4023,5732,5734,6751,6879,7520,7804,9612,23097,27086,55128,57539,79039,80139	ADCY1,ADCY3,ATP1A3,ZFP36L2,CYP27B1,ESRRA,GJB2,H2AZ1,LPL,PTGER2,PTGER4,SSTR1,TAF7,XRCC5,LRP8,NCOR2,CDK19,FOXP1,TRIM68,WDR35,DDX54,ZNF703
20_Member	GO Biological Processes	GO:0032870	cellular response to hormone stimulus	-3.15102	-0.656023	24/680	107,109,478,678,1514,2101,2706,3015,4023,4221,4851,5295,5471,5732,5734,6751,6778,6879,9612,9975,27086,55128,79039,80139	ADCY1,ADCY3,ATP1A3,ZFP36L2,CTSL,ESRRA,GJB2,H2AZ1,LPL,MEN1,NOTCH1,PIK3R1,PPAT,PTGER2,PTGER4,SSTR1,STAT6,TAF7,NCOR2,NR1D2,FOXP1,TRIM68,DDX54,ZNF703
20_Member	GO Biological Processes	GO:0071407	cellular response to organic cyclic compound	-2.83489	-0.537853	19/514	107,109,478,678,688,1594,2101,2706,3015,3655,6751,6879,7804,9612,23367,27086,55128,79039,80139	ADCY1,ADCY3,ATP1A3,ZFP36L2,KLF5,CYP27B1,ESRRA,GJB2,H2AZ1,ITGA6,SSTR1,TAF7,LRP8,NCOR2,LARP1,FOXP1,TRIM68,DDX54,ZNF703
20_Member	GO Biological Processes	GO:0071383	cellular response to steroid hormone stimulus	-2.01377	-0.137633	9/208	478,678,2101,2706,6879,9612,27086,55128,79039	ATP1A3,ZFP36L2,ESRRA,GJB2,TAF7,NCOR2,FOXP1,TRIM68,DDX54

## Sheet: siSMARCA4_unique_A
GroupID	Category	Term	Description	LogP	Log(q-value)	InTerm_InList	Genes	Symbols
1_Summary	Reactome Gene Sets	R-HSA-199991	Membrane Trafficking	-12.9038	-8.55759	68/634	163,164,288,375,400,409,801,1121,1785,1956,2590,2705,3831,3949,4121,4124,5286,5565,6712,7110,7280,8398,8675,8773,8774,8867,8905,9183,9276,9322,9341,9367,9382,9554,9570,9685,9919,10000,10802,10959,11021,11127,22872,23048,23243,23303,23396,23431,27131,29988,51014,51422,54536,54874,55048,55605,58513,79571,83548,84079,90411,113220,115548,116442,137492,140735,388552,100302736,213,4249,6480,2802,5862,8…	AP2B1,AP1G1,ANK3,ARF1,ARL1,ARRB2,CALM1,CHM,DNM2,EGFR,GALNT2,GJB1,KLC1,LDLR,MAN1A1,MAN2A1,PIK3C2A,PRKAB2,SPTBN2,TMF1,TUBB2A,PLA2G6,STX16,SNAP23,NAPG,SYNJ1,AP1S2,ZW10,COPB2,TRIP10,VAMP3,RAB9A,COG1,SEC22B,GOSR2,CLINT1,SEC16A,AKT3,SEC24A,TMED2,RAB35,KIF3A,SEC31A,FNBP1,ANKRD28,KIF13B,PIP5K1C,AP4E1,SNX5,SLC2A8,TMED7,PRKAG2,EXOC6,FNBP1L,VPS37C,KIF21A,EPS15L1,GCC1,COG3,ANKRD27,MCFD2,KIF12,FCHO2,RAB39B,VP…
1_Member	Reactome Gene Sets	R-HSA-199991	Membrane Trafficking	-12.9038	-8.55759	68/634	163,164,288,375,400,409,801,1121,1785,1956,2590,2705,3831,3949,4121,4124,5286,5565,6712,7110,7280,8398,8675,8773,8774,8867,8905,9183,9276,9322,9341,9367,9382,9554,9570,9685,9919,10000,10802,10959,11021,11127,22872,23048,23243,23303,23396,23431,27131,29988,51014,51422,54536,54874,55048,55605,58513,79571,83548,84079,90411,113220,115548,116442,137492,140735,388552,100302736	AP2B1,AP1G1,ANK3,ARF1,ARL1,ARRB2,CALM1,CHM,DNM2,EGFR,GALNT2,GJB1,KLC1,LDLR,MAN1A1,MAN2A1,PIK3C2A,PRKAB2,SPTBN2,TMF1,TUBB2A,PLA2G6,STX16,SNAP23,NAPG,SYNJ1,AP1S2,ZW10,COPB2,TRIP10,VAMP3,RAB9A,COG1,SEC22B,GOSR2,CLINT1,SEC16A,AKT3,SEC24A,TMED2,RAB35,KIF3A,SEC31A,FNBP1,ANKRD28,KIF13B,PIP5K1C,AP4E1,SNX5,SLC2A8,TMED7,PRKAG2,EXOC6,FNBP1L,VPS37C,KIF21A,EPS15L1,GCC1,COG3,ANKRD27,MCFD2,KIF12,FCHO2,RAB39B,VP…
1_Member	Reactome Gene Sets	R-HSA-5653656	Vesicle-mediated transport	-12.1502	-8.10499	69/673	163,164,213,288,375,400,409,801,1121,1785,1956,2590,2705,3831,3949,4121,4124,5286,5565,6712,7110,7280,8398,8675,8773,8774,8867,8905,9183,9276,9322,9341,9367,9382,9554,9570,9685,9919,10000,10802,10959,11021,11127,22872,23048,23243,23303,23396,23431,27131,29988,51014,51422,54536,54874,55048,55605,58513,79571,83548,84079,90411,113220,115548,116442,137492,140735,388552,100302736	AP2B1,AP1G1,ALB,ANK3,ARF1,ARL1,ARRB2,CALM1,CHM,DNM2,EGFR,GALNT2,GJB1,KLC1,LDLR,MAN1A1,MAN2A1,PIK3C2A,PRKAB2,SPTBN2,TMF1,TUBB2A,PLA2G6,STX16,SNAP23,NAPG,SYNJ1,AP1S2,ZW10,COPB2,TRIP10,VAMP3,RAB9A,COG1,SEC22B,GOSR2,CLINT1,SEC16A,AKT3,SEC24A,TMED2,RAB35,KIF3A,SEC31A,FNBP1,ANKRD28,KIF13B,PIP5K1C,AP4E1,SNX5,SLC2A8,TMED7,PRKAG2,EXOC6,FNBP1L,VPS37C,KIF21A,EPS15L1,GCC1,COG3,ANKRD27,MCFD2,KIF12,FCHO2,RAB39…
1_Member	Reactome Gene Sets	R-HSA-6811442	Intra-Golgi and retrograde Golgi-to-ER traffic	-8.03382	-4.38653	28/202	375,400,2590,3831,4121,4124,7110,7280,8398,8675,8774,9183,9276,9341,9367,9382,9554,9570,10959,11127,23303,51014,55605,79571,83548,113220,140735,100302736	ARF1,ARL1,GALNT2,KLC1,MAN1A1,MAN2A1,TMF1,TUBB2A,PLA2G6,STX16,NAPG,ZW10,COPB2,VAMP3,RAB9A,COG1,SEC22B,GOSR2,TMED2,KIF3A,KIF13B,TMED7,KIF21A,GCC1,COG3,KIF12,DYNLL2,TMED7-TICAM2
1_Member	Reactome Gene Sets	R-HSA-948021	Transport to the Golgi and subsequent modification	-5.86993	-2.7704	23/185	288,375,4121,4124,4249,6480,6712,7280,8774,9276,9382,9554,9570,9919,10802,10959,22872,23243,51014,83548,90411,140735,100302736	ANK3,ARF1,MAN1A1,MAN2A1,MGAT5,ST6GAL1,SPTBN2,TUBB2A,NAPG,COPB2,COG1,SEC22B,GOSR2,SEC16A,SEC24A,TMED2,SEC31A,ANKRD28,TMED7,COG3,MCFD2,DYNLL2,TMED7-TICAM2
1_Member	GO Biological Processes	GO:0048193	Golgi vesicle transport	-5.81459	-2.7704	36/380	164,288,375,400,1785,2802,3831,5862,6712,8452,8724,8773,8774,9183,9276,9341,9382,9554,9570,9919,10483,10802,10959,11127,22872,23243,51014,54536,56681,64083,83548,90411,123720,140735,146456,261729	AP1G1,ANK3,ARF1,ARL1,DNM2,GOLGA3,KLC1,RAB2A,SPTBN2,CUL3,SNX3,SNAP23,NAPG,ZW10,COPB2,VAMP3,COG1,SEC22B,GOSR2,SEC16A,SEC23B,SEC24A,TMED2,KIF3A,SEC31A,ANKRD28,TMED7,EXOC6,SAR1A,GOLPH3,COG3,MCFD2,WHAMM,DYNLL2,TMED6,STEAP2
1_Member	Reactome Gene Sets	R-HSA-446203	Asparagine N-linked glycosylation	-5.75629	-2.7704	31/304	288,375,3703,4121,4124,4249,6480,6482,6712,7280,8774,8869,9276,9382,9554,9570,9919,10206,10802,10959,22872,23243,51014,64841,79139,83548,90411,140735,140838,440138,100302736	ANK3,ARF1,STT3A,MAN1A1,MAN2A1,MGAT5,ST6GAL1,ST3GAL1,SPTBN2,TUBB2A,NAPG,ST3GAL5,COPB2,COG1,SEC22B,GOSR2,SEC16A,TRIM13,SEC24A,TMED2,SEC31A,ANKRD28,TMED7,GNPNAT1,DERL1,COG3,MCFD2,DYNLL2,NANP,ALG11,TMED7-TICAM2
1_Member	Reactome Gene Sets	R-HSA-199977	ER to Golgi Anterograde Transport	-4.91318	-2.33035	19/154	288,375,6712,7280,8774,9276,9382,9554,9570,9919,10802,10959,22872,23243,51014,83548,90411,140735,100302736	ANK3,ARF1,SPTBN2,TUBB2A,NAPG,COPB2,COG1,SEC22B,GOSR2,SEC16A,SEC24A,TMED2,SEC31A,ANKRD28,TMED7,COG3,MCFD2,DYNLL2,TMED7-TICAM2
1_Member	GO Biological Processes	GO:0006888	ER to Golgi vesicle-mediated transport	-4.86865	-2.31178	23/212	288,375,5862,6712,8452,9183,9276,9382,9554,9570,9919,10483,10802,10959,22872,23243,51014,56681,83548,90411,123720,140735,146456	ANK3,ARF1,RAB2A,SPTBN2,CUL3,ZW10,COPB2,COG1,SEC22B,GOSR2,SEC16A,SEC23B,SEC24A,TMED2,SEC31A,ANKRD28,TMED7,SAR1A,COG3,MCFD2,WHAMM,DYNLL2,TMED6
1_Member	Reactome Gene Sets	R-HSA-8856688	Golgi-to-ER retrograde transport	-4.66273	-2.1798	17/133	375,2590,3831,7280,8398,8774,9183,9276,9554,10959,11127,23303,51014,55605,113220,140735,100302736	ARF1,GALNT2,KLC1,TUBB2A,PLA2G6,NAPG,ZW10,COPB2,SEC22B,TMED2,KIF3A,KIF13B,TMED7,KIF21A,KIF12,DYNLL2,TMED7-TICAM2
1_Member	Reactome Gene Sets	R-HSA-6811434	COPI-dependent Golgi-to-ER retrograde traffic	-4.43598	-1.99282	14/99	375,3831,7280,8774,9183,9276,9554,10959,11127,23303,51014,55605,113220,100302736	ARF1,KLC1,TUBB2A,NAPG,ZW10,COPB2,SEC22B,TMED2,KIF3A,KIF13B,TMED7,KIF21A,KIF12,TMED7-TICAM2
1_Member	Reactome Gene Sets	R-HSA-6807878	COPI-mediated anterograde transport	-3.7381	-1.60999	13/101	288,375,6712,7280,8774,9276,9382,9570,10959,51014,83548,140735,100302736	ANK3,ARF1,SPTBN2,TUBB2A,NAPG,COPB2,COG1,GOSR2,TMED2,TMED7,COG3,DYNLL2,TMED7-TICAM2
1_Member	GO Biological Processes	GO:0006890	retrograde vesicle-mediated transport, Golgi to ER	-2.11648	-0.692951	9/87	3831,9183,9276,9554,10959,11127,51014,64083,83548	KLC1,ZW10,COPB2,SEC22B,TMED2,KIF3A,TMED7,GOLPH3,COG3
2_Summary	GO Biological Processes	GO:0006914	autophagy	-8.81782	-5.07362	53/539	25,1513,1977,3587,3708,3953,4077,4504,5286,5565,5987,6720,6774,7107,7942,9554,9559,9706,9711,10206,10452,10533,10548,10769,11067,23001,23673,26471,27131,27244,29110,51422,51569,54874,55048,55255,55737,57154,57231,58476,64422,79142,80149,81603,116442,137492,140735,148022,167410,200576,219931,378884,401505	ABL1,CTSK,EIF4E,IL10RA,ITPR1,LEPR,NBR1,MT3,PIK3C2A,PRKAB2,TRIM27,SREBF1,STAT3,GPR137B,TFEB,SEC22B,VPS26A,ULK2,RUBCN,TRIM13,TOMM40,ATG7,TM9SF1,PLK2,DEPP1,WDFY3,STX12,NUPR1,SNX5,SESN1,TBK1,PRKAG2,UFM1,FNBP1L,VPS37C,WDR41,VPS35,SMURF1,SNX14,TP53INP2,ATG3,PHF23,ZC3H12A,TRIM8,RAB39B,VPS37A,DYNLL2,TICAM1,LIX1,PIKFYVE,TPCN2,NHLRC1,TOMM5
2_Member	GO Biological Processes	GO:0006914	autophagy	-8.81782	-5.07362	53/539	25,1513,1977,3587,3708,3953,4077,4504,5286,5565,5987,6720,6774,7107,7942,9554,9559,9706,9711,10206,10452,10533,10548,10769,11067,23001,23673,26471,27131,27244,29110,51422,51569,54874,55048,55255,55737,57154,57231,58476,64422,79142,80149,81603,116442,137492,140735,148022,167410,200576,219931,378884,401505	ABL1,CTSK,EIF4E,IL10RA,ITPR1,LEPR,NBR1,MT3,PIK3C2A,PRKAB2,TRIM27,SREBF1,STAT3,GPR137B,TFEB,SEC22B,VPS26A,ULK2,RUBCN,TRIM13,TOMM40,ATG7,TM9SF1,PLK2,DEPP1,WDFY3,STX12,NUPR1,SNX5,SESN1,TBK1,PRKAG2,UFM1,FNBP1L,VPS37C,WDR41,VPS35,SMURF1,SNX14,TP53INP2,ATG3,PHF23,ZC3H12A,TRIM8,RAB39B,VPS37A,DYNLL2,TICAM1,LIX1,PIKFYVE,TPCN2,NHLRC1,TOMM5
2_Member	GO Biological Processes	GO:0061919	process utilizing autophagic mechanism	-8.81782	-5.07362	53/539	25,1513,1977,3587,3708,3953,4077,4504,5286,5565,5987,6720,6774,7107,7942,9554,9559,9706,9711,10206,10452,10533,10548,10769,11067,23001,23673,26471,27131,27244,29110,51422,51569,54874,55048,55255,55737,57154,57231,58476,64422,79142,80149,81603,116442,137492,140735,148022,167410,200576,219931,378884,401505	ABL1,CTSK,EIF4E,IL10RA,ITPR1,LEPR,NBR1,MT3,PIK3C2A,PRKAB2,TRIM27,SREBF1,STAT3,GPR137B,TFEB,SEC22B,VPS26A,ULK2,RUBCN,TRIM13,TOMM40,ATG7,TM9SF1,PLK2,DEPP1,WDFY3,STX12,NUPR1,SNX5,SESN1,TBK1,PRKAG2,UFM1,FNBP1L,VPS37C,WDR41,VPS35,SMURF1,SNX14,TP53INP2,ATG3,PHF23,ZC3H12A,TRIM8,RAB39B,VPS37A,DYNLL2,TICAM1,LIX1,PIKFYVE,TPCN2,NHLRC1,TOMM5
2_Member	GO Biological Processes	GO:0010506	regulation of autophagy	-6.73175	-3.49944	36/348	25,1977,3587,3708,3953,4504,5286,5565,5987,6720,6774,7107,7942,9554,9559,9711,10206,10533,10769,11067,26471,27131,27244,29110,51422,55255,55737,57154,58476,79142,80149,81603,116442,148022,200576,219931	ABL1,EIF4E,IL10RA,ITPR1,LEPR,MT3,PIK3C2A,PRKAB2,TRIM27,SREBF1,STAT3,GPR137B,TFEB,SEC22B,VPS26A,RUBCN,TRIM13,ATG7,PLK2,DEPP1,NUPR1,SNX5,SESN1,TBK1,PRKAG2,WDR41,VPS35,SMURF1,TP53INP2,PHF23,ZC3H12A,TRIM8,RAB39B,TICAM1,PIKFYVE,TPCN2
2_Member	GO Biological Processes	GO:0016236	macroautophagy	-4.17402	-1.86118	28/315	4077,5565,9554,9559,9711,10206,10452,10533,23001,23673,26471,27131,27244,29110,51422,51569,55048,55737,57154,57231,58476,64422,79142,137492,140735,167410,200576,401505	NBR1,PRKAB2,SEC22B,VPS26A,RUBCN,TRIM13,TOMM40,ATG7,WDFY3,STX12,NUPR1,SNX5,SESN1,TBK1,PRKAG2,UFM1,VPS37C,VPS35,SMURF1,SNX14,TP53INP2,ATG3,PHF23,VPS37A,DYNLL2,LIX1,PIKFYVE,TOMM5
3_Summary	GO Biological Processes	GO:0044843	cell cycle G1/S phase transition	-7.49915	-3.93104	35/310	493,902,1017,1019,1104,1956,1977,2935,3400,4171,4174,4849,5001,5371,5427,5962,7325,8452,8612,9314,10217,10769,10926,11200,23476,25946,51053,54617,55198,55571,59343,79733,79791,79960,81620,901,1785,5717,7321,8481,8493,9088,9183,9344,9662,10142,11116,22822,22919,23291,25942,54850,55142,55559,57325,25,1718,2852,3659,3664,5565,5608,6498,7057,8850,10668,10669,51422,56475,123720,100144748,1845,3280,557…	ATP2B4,CCNH,CDK2,CDK4,RCC1,EGFR,EIF4E,GSPT1,ID4,MCM2,MCM5,CNOT3,ORC5,PML,POLE2,RDX,UBE2E2,CUL3,PLPP2,KLF4,CTDSPL,PLK2,DBF4,CHEK2,BRD4,ZNF385A,GMNN,INO80,APPL2,CNOT11,SENP2,E2F8,FBXO31,JADE1,CDT1,CCNG2,DNM2,PSMD11,UBE2D1,OFD1,PPM1D,PKMYT1,ZW10,TAOK2,CEP135,AKAP9,CEP43,PHLDA1,MAPRE1,FBXW11,SIN3A,FBXL12,HAUS2,HAUS7,KAT14,ABL1,DHCR24,GPER1,IRF1,IRF6,PRKAB2,MAP2K6,SKIL,THBS1,KAT2B,CGRRF1,CGREF1,PRKAG2…
3_Member	GO Biological Processes	GO:0044843	cell cycle G1/S phase transition	-7.49915	-3.93104	35/310	493,902,1017,1019,1104,1956,1977,2935,3400,4171,4174,4849,5001,5371,5427,5962,7325,8452,8612,9314,10217,10769,10926,11200,23476,25946,51053,54617,55198,55571,59343,79733,79791,79960,81620	ATP2B4,CCNH,CDK2,CDK4,RCC1,EGFR,EIF4E,GSPT1,ID4,MCM2,MCM5,CNOT3,ORC5,PML,POLE2,RDX,UBE2E2,CUL3,PLPP2,KLF4,CTDSPL,PLK2,DBF4,CHEK2,BRD4,ZNF385A,GMNN,INO80,APPL2,CNOT11,SENP2,E2F8,FBXO31,JADE1,CDT1
3_Member	GO Biological Processes	GO:0000082	G1/S transition of mitotic cell cycle	-7.29858	-3.80253	33/287	902,1017,1019,1104,1956,1977,2935,3400,4171,4174,4849,5001,5371,5427,5962,7325,8452,9314,10217,10769,10926,11200,23476,25946,51053,54617,55198,55571,59343,79733,79791,79960,81620	CCNH,CDK2,CDK4,RCC1,EGFR,EIF4E,GSPT1,ID4,MCM2,MCM5,CNOT3,ORC5,PML,POLE2,RDX,UBE2E2,CUL3,KLF4,CTDSPL,PLK2,DBF4,CHEK2,BRD4,ZNF385A,GMNN,INO80,APPL2,CNOT11,SENP2,E2F8,FBXO31,JADE1,CDT1
3_Member	GO Biological Processes	GO:0044772	mitotic cell cycle phase transition	-7.19454	-3.80253	53/602	901,902,1017,1019,1104,1785,1956,1977,2935,3400,4171,4174,4849,5001,5371,5427,5717,5962,7321,7325,8452,8481,8493,9088,9183,9314,9344,9662,10142,10217,10769,10926,11116,11200,22822,22919,23291,23476,25942,25946,51053,54617,54850,55142,55198,55559,55571,57325,59343,79733,79791,79960,81620	CCNG2,CCNH,CDK2,CDK4,RCC1,DNM2,EGFR,EIF4E,GSPT1,ID4,MCM2,MCM5,CNOT3,ORC5,PML,POLE2,PSMD11,RDX,UBE2D1,UBE2E2,CUL3,OFD1,PPM1D,PKMYT1,ZW10,KLF4,TAOK2,CEP135,AKAP9,CTDSPL,PLK2,DBF4,CEP43,CHEK2,PHLDA1,MAPRE1,FBXW11,BRD4,SIN3A,ZNF385A,GMNN,INO80,FBXL12,HAUS2,APPL2,HAUS7,CNOT11,KAT14,SENP2,E2F8,FBXO31,JADE1,CDT1
3_Member	GO Biological Processes	GO:0044770	cell cycle phase transition	-6.93757	-3.6705	55/647	493,901,902,1017,1019,1104,1785,1956,1977,2935,3400,4171,4174,4849,5001,5371,5427,5717,5962,7321,7325,8452,8481,8493,8612,9088,9183,9314,9344,9662,10142,10217,10769,10926,11116,11200,22822,22919,23291,23476,25942,25946,51053,54617,54850,55142,55198,55559,55571,57325,59343,79733,79791,79960,81620	ATP2B4,CCNG2,CCNH,CDK2,CDK4,RCC1,DNM2,EGFR,EIF4E,GSPT1,ID4,MCM2,MCM5,CNOT3,ORC5,PML,POLE2,PSMD11,RDX,UBE2D1,UBE2E2,CUL3,OFD1,PPM1D,PLPP2,PKMYT1,ZW10,KLF4,TAOK2,CEP135,AKAP9,CTDSPL,PLK2,DBF4,CEP43,CHEK2,PHLDA1,MAPRE1,FBXW11,BRD4,SIN3A,ZNF385A,GMNN,INO80,FBXL12,HAUS2,APPL2,HAUS7,CNOT11,KAT14,SENP2,E2F8,FBXO31,JADE1,CDT1
3_Member	GO Biological Processes	GO:0007050	cell cycle arrest	-5.08585	-2.40235	25/235	25,1017,1019,1718,2852,3659,3664,4849,5371,5565,5608,6498,7057,8850,10668,10669,10769,11200,25946,51422,55571,56475,79733,123720,100144748	ABL1,CDK2,CDK4,DHCR24,GPER1,IRF1,IRF6,CNOT3,PML,PRKAB2,MAP2K6,SKIL,THBS1,KAT2B,CGRRF1,CGREF1,PLK2,CHEK2,ZNF385A,PRKAG2,CNOT11,RPRM,E2F8,WHAMM,KLLN
3_Member	GO Biological Processes	GO:0007346	regulation of mitotic cell cycle	-4.15361	-1.84875	48/671	25,1017,1019,1104,1845,1956,1977,3280,4849,5371,5578,5717,5962,7321,7325,8452,8481,9088,9183,9314,9344,9662,9810,10142,10217,10769,11116,11200,22919,23087,23170,23476,25942,25946,54617,55142,55198,55559,55571,56475,59343,79733,79791,79960,81620,146691,146956,150094	ABL1,CDK2,CDK4,RCC1,DUSP3,EGFR,EIF4E,HES1,CNOT3,PML,PRKCA,PSMD11,RDX,UBE2D1,UBE2E2,CUL3,OFD1,PKMYT1,ZW10,KLF4,TAOK2,CEP135,RNF40,AKAP9,CTDSPL,PLK2,CEP43,CHEK2,MAPRE1,TRIM35,TTLL12,BRD4,SIN3A,ZNF385A,INO80,HAUS2,APPL2,HAUS7,CNOT11,RPRM,SENP2,E2F8,FBXO31,JADE1,CDT1,TOM1L2,EME1,SIK1
3_Member	GO Biological Processes	GO:1902806	regulation of cell cycle G1/S phase transition	-4.10428	-1.81111	21/206	493,1017,1019,1956,4849,5371,5962,7325,8612,9314,10217,10769,11200,25946,54617,55198,55571,59343,79733,79791,79960	ATP2B4,CDK2,CDK4,EGFR,CNOT3,PML,RDX,UBE2E2,PLPP2,KLF4,CTDSPL,PLK2,CHEK2,ZNF385A,INO80,APPL2,CNOT11,SENP2,E2F8,FBXO31,JADE1
3_Member	GO Biological Processes	GO:0045786	negative regulation of cell cycle	-4.08574	-1.80018	46/638	25,1017,1019,1718,1956,2852,3659,3664,4849,5371,5565,5608,5717,6045,6498,7057,8850,9183,9314,9344,10217,10432,10668,10669,10769,11162,11200,23087,23368,25946,26471,51053,51422,55571,56475,56890,57646,79733,79791,79960,81620,123720,124790,146691,146956,100144748	ABL1,CDK2,CDK4,DHCR24,EGFR,GPER1,IRF1,IRF6,CNOT3,PML,PRKAB2,MAP2K6,PSMD11,RNF2,SKIL,THBS1,KAT2B,ZW10,KLF4,TAOK2,CTDSPL,RBM14,CGRRF1,CGREF1,PLK2,NUDT6,CHEK2,TRIM35,PPP1R13B,ZNF385A,NUPR1,GMNN,PRKAG2,CNOT11,RPRM,MDM1,USP28,E2F8,FBXO31,JADE1,CDT1,WHAMM,HEXIM2,TOM1L2,EME1,KLLN
3_Member	GO Biological Processes	GO:0010564	regulation of cell cycle process	-4.05952	-1.78708	54/791	493,643,801,1017,1019,1104,1956,2852,4488,4849,5371,5717,5962,6045,7321,7325,8452,8481,8612,8850,9088,9183,9314,9344,9662,9727,10142,10217,10432,10769,10926,11116,11200,22919,23476,25942,25946,27044,51289,54617,55142,55198,55559,55571,56890,57787,59343,79733,79791,79960,81620,116028,146691,158880	ATP2B4,CXCR5,CALM1,CDK2,CDK4,RCC1,EGFR,GPER1,MSX2,CNOT3,PML,PSMD11,RDX,RNF2,UBE2D1,UBE2E2,CUL3,OFD1,PLPP2,KAT2B,PKMYT1,ZW10,KLF4,TAOK2,CEP135,RAB11FIP3,AKAP9,CTDSPL,RBM14,PLK2,DBF4,CEP43,CHEK2,MAPRE1,BRD4,SIN3A,ZNF385A,SND1,RXFP3,INO80,HAUS2,APPL2,HAUS7,CNOT11,MDM1,MARK4,SENP2,E2F8,FBXO31,JADE1,CDT1,RMI2,TOM1L2,USP51
3_Member	GO Biological Processes	GO:1901987	regulation of cell cycle phase transition	-3.86611	-1.68222	37/486	493,1017,1019,1956,4849,5371,5717,5962,7321,7325,8452,8481,8612,9183,9314,9344,9662,10142,10217,10769,10926,11116,11200,22919,23476,25942,25946,54617,55142,55198,55559,55571,59343,79733,79791,79960,81620	ATP2B4,CDK2,CDK4,EGFR,CNOT3,PML,PSMD11,RDX,UBE2D1,UBE2E2,CUL3,OFD1,PLPP2,ZW10,KLF4,TAOK2,CEP135,AKAP9,CTDSPL,PLK2,DBF4,CEP43,CHEK2,MAPRE1,BRD4,SIN3A,ZNF385A,INO80,HAUS2,APPL2,HAUS7,CNOT11,SENP2,E2F8,FBXO31,JADE1,CDT1
3_Member	GO Biological Processes	GO:2000045	regulation of G1/S transition of mitotic cell cycle	-3.81437	-1.66401	19/185	1017,1019,1956,4849,5371,5962,7325,9314,10217,10769,11200,25946,54617,55198,55571,59343,79733,79791,79960	CDK2,CDK4,EGFR,CNOT3,PML,RDX,UBE2E2,KLF4,CTDSPL,PLK2,CHEK2,ZNF385A,INO80,APPL2,CNOT11,SENP2,E2F8,FBXO31,JADE1
3_Member	GO Biological Processes	GO:1901990	regulation of mitotic cell cycle phase transition	-3.57763	-1.51693	34/448	1017,1019,1956,4849,5371,5717,5962,7321,7325,8452,8481,9183,9314,9344,9662,10142,10217,10769,11116,11200,22919,23476,25942,25946,54617,55142,55198,55559,55571,59343,79733,79791,79960,81620	CDK2,CDK4,EGFR,CNOT3,PML,PSMD11,RDX,UBE2D1,UBE2E2,CUL3,OFD1,ZW10,KLF4,TAOK2,CEP135,AKAP9,CTDSPL,PLK2,CEP43,CHEK2,MAPRE1,BRD4,SIN3A,ZNF385A,INO80,HAUS2,APPL2,HAUS7,CNOT11,SENP2,E2F8,FBXO31,JADE1,CDT1
3_Member	GO Biological Processes	GO:0045787	positive regulation of cell cycle	-3.54536	-1.5023	31/396	25,643,1017,1019,1845,1956,1977,2852,3280,4488,4849,5371,5578,5753,5962,7325,8452,8812,8941,10769,10926,11200,23476,25942,25946,26471,51289,54617,55571,79733,81620	ABL1,CXCR5,CDK2,CDK4,DUSP3,EGFR,EIF4E,GPER1,HES1,MSX2,CNOT3,PML,PRKCA,PTK6,RDX,UBE2E2,CUL3,CCNK,CDK5R2,PLK2,DBF4,CHEK2,BRD4,SIN3A,ZNF385A,NUPR1,RXFP3,INO80,CNOT11,E2F8,CDT1
3_Member	GO Biological Processes	GO:0031571	mitotic G1 DNA damage checkpoint	-3.08639	-1.25601	9/63	1017,4849,5371,10769,11200,25946,55571,79733,79791	CDK2,CNOT3,PML,PLK2,CHEK2,ZNF385A,CNOT11,E2F8,FBXO31
3_Member	GO Biological Processes	GO:0044783	G1 DNA damage checkpoint	-3.03591	-1.21986	9/64	1017,4849,5371,10769,11200,25946,55571,79733,79791	CDK2,CNOT3,PML,PLK2,CHEK2,ZNF385A,CNOT11,E2F8,FBXO31
3_Member	GO Biological Processes	GO:0044819	mitotic G1/S transition checkpoint	-3.03591	-1.21986	9/64	1017,4849,5371,10769,11200,25946,55571,79733,79791	CDK2,CNOT3,PML,PLK2,CHEK2,ZNF385A,CNOT11,E2F8,FBXO31
3_Member	GO Biological Processes	GO:0030330	DNA damage response, signal transduction by p53 class mediator	-2.95037	-1.17338	12/107	602,1017,4849,5371,8493,10769,11200,25946,55571,64844,79733,387893	BCL3,CDK2,CNOT3,PML,PPM1D,PLK2,CHEK2,ZNF385A,CNOT11,MARCHF7,E2F8,KMT5A
3_Member	GO Biological Processes	GO:2000134	negative regulation of G1/S transition of mitotic cell cycle	-2.81209	-1.09525	13/126	1017,1019,4849,5371,9314,10217,10769,11200,25946,55571,79733,79791,79960	CDK2,CDK4,CNOT3,PML,KLF4,CTDSPL,PLK2,CHEK2,ZNF385A,CNOT11,E2F8,FBXO31,JADE1
3_Member	GO Biological Processes	GO:0006977	DNA damage response, signal transduction by p53 class mediator resulting in cell cycle arrest	-2.80156	-1.0892	8/56	1017,4849,5371,10769,11200,25946,55571,79733	CDK2,CNOT3,PML,PLK2,CHEK2,ZNF385A,CNOT11,E2F8
3_Member	GO Biological Processes	GO:0072431	signal transduction involved in mitotic G1 DNA damage checkpoint	-2.75101	-1.05989	8/57	1017,4849,5371,10769,11200,25946,55571,79733	CDK2,CNOT3,PML,PLK2,CHEK2,ZNF385A,CNOT11,E2F8
3_Member	GO Biological Processes	GO:1902400	intracellular signal transduction involved in G1 DNA damage checkpoint	-2.75101	-1.05989	8/57	1017,4849,5371,10769,11200,25946,55571,79733	CDK2,CNOT3,PML,PLK2,CHEK2,ZNF385A,CNOT11,E2F8
3_Member	GO Biological Processes	GO:0072413	signal transduction involved in mitotic cell cycle checkpoint	-2.6535	-1.01054	8/59	1017,4849,5371,10769,11200,25946,55571,79733	CDK2,CNOT3,PML,PLK2,CHEK2,ZNF385A,CNOT11,E2F8
3_Member	GO Biological Processes	GO:1902402	signal transduction involved in mitotic DNA damage checkpoint	-2.6535	-1.01054	8/59	1017,4849,5371,10769,11200,25946,55571,79733	CDK2,CNOT3,PML,PLK2,CHEK2,ZNF385A,CNOT11,E2F8
3_Member	GO Biological Processes	GO:1902403	signal transduction involved in mitotic DNA integrity checkpoint	-2.6535	-1.01054	8/59	1017,4849,5371,10769,11200,25946,55571,79733	CDK2,CNOT3,PML,PLK2,CHEK2,ZNF385A,CNOT11,E2F8
3_Member	GO Biological Processes	GO:0044773	mitotic DNA damage checkpoint	-2.64803	-1.00678	11/101	1017,4849,5371,9344,10769,11200,25946,55571,79733,79791,146956	CDK2,CNOT3,PML,TAOK2,PLK2,CHEK2,ZNF385A,CNOT11,E2F8,FBXO31,EME1
3_Member	GO Biological Processes	GO:1902807	negative regulation of cell cycle G1/S phase transition	-2.63064	-0.994286	13/132	1017,1019,4849,5371,9314,10217,10769,11200,25946,55571,79733,79791,79960	CDK2,CDK4,CNOT3,PML,KLF4,CTDSPL,PLK2,CHEK2,ZNF385A,CNOT11,E2F8,FBXO31,JADE1
3_Member	GO Biological Processes	GO:0042770	signal transduction in response to DNA damage	-2.60166	-0.978859	13/133	25,602,1017,4849,5371,8493,10769,11200,25946,55571,64844,79733,387893	ABL1,BCL3,CDK2,CNOT3,PML,PPM1D,PLK2,CHEK2,ZNF385A,CNOT11,MARCHF7,E2F8,KMT5A
3_Member	GO Biological Processes	GO:0044774	mitotic DNA integrity checkpoint	-2.41994	-0.865192	11/108	1017,4849,5371,9344,10769,11200,25946,55571,79733,79791,146956	CDK2,CNOT3,PML,TAOK2,PLK2,CHEK2,ZNF385A,CNOT11,E2F8,FBXO31,EME1
3_Member	GO Biological Processes	GO:0072401	signal transduction involved in DNA integrity checkpoint	-2.08146	-0.678659	8/73	1017,4849,5371,10769,11200,25946,55571,79733	CDK2,CNOT3,PML,PLK2,CHEK2,ZNF385A,CNOT11,E2F8
3_Member	GO Biological Processes	GO:0072422	signal transduction involved in DNA damage checkpoint	-2.08146	-0.678659	8/73	1017,4849,5371,10769,11200,25946,55571,79733	CDK2,CNOT3,PML,PLK2,CHEK2,ZNF385A,CNOT11,E2F8
3_Member	GO Biological Processes	GO:0072395	signal transduction involved in cell cycle checkpoint	-2.04674	-0.660482	8/74	1017,4849,5371,10769,11200,25946,55571,79733	CDK2,CNOT3,PML,PLK2,CHEK2,ZNF385A,CNOT11,E2F8
3_Member	GO Biological Processes	GO:0071156	regulation of cell cycle arrest	-2.01859	-0.642214	10/106	1017,1019,2852,4849,5371,10769,11200,25946,55571,79733	CDK2,CDK4,GPER1,CNOT3,PML,PLK2,CHEK2,ZNF385A,CNOT11,E2F8
3_Member	GO Biological Processes	GO:0090068	positive regulation of cell cycle process	-2.01397	-0.638529	21/302	643,1017,1019,1956,4488,4849,5371,5962,7325,8452,10769,10926,11200,23476,25942,25946,51289,54617,55571,79733,81620	CXCR5,CDK2,CDK4,EGFR,MSX2,CNOT3,PML,RDX,UBE2E2,CUL3,PLK2,DBF4,CHEK2,BRD4,SIN3A,ZNF385A,RXFP3,INO80,CNOT11,E2F8,CDT1
4_Summary	GO Biological Processes	GO:0006260	DNA replication	-7.2191	-3.80253	32/275	1017,1956,3508,3725,3980,4171,4174,4774,5001,5427,5429,5763,5980,10036,10533,10926,11200,11201,25942,29803,51053,54617,55218,56953,59343,79075,79733,79991,81620,116028,146059,146956,902,1019,3065,5717,5753,10000,91750,25,409,2021,2852,5371,5394,5570,9025,9314,10715,51535,57343,81931,92345,158880,400410,7321,23047	CDK2,EGFR,IGHMBP2,JUN,LIG3,MCM2,MCM5,NFIA,ORC5,POLE2,POLH,PTMS,REV3L,CHAF1A,ATG7,DBF4,CHEK2,POLI,SIN3A,REPIN1,GMNN,INO80,EXD2,NT5M,SENP2,DSCC1,E2F8,STN1,CDT1,RMI2,CDAN1,EME1,CCNH,CDK4,HDAC1,PSMD11,PTK6,AKT3,LIN52,ABL1,ARRB2,ENDOG,GPER1,PML,EXOSC10,PKIB,RNF8,KLF4,CERS1,PPHLN1,ZNF304,ZNF93,NAF1,USP51,ST20,UBE2D1,PDS5B
4_Member	GO Biological Processes	GO:0006260	DNA replication	-7.2191	-3.80253	32/275	1017,1956,3508,3725,3980,4171,4174,4774,5001,5427,5429,5763,5980,10036,10533,10926,11200,11201,25942,29803,51053,54617,55218,56953,59343,79075,79733,79991,81620,116028,146059,146956	CDK2,EGFR,IGHMBP2,JUN,LIG3,MCM2,MCM5,NFIA,ORC5,POLE2,POLH,PTMS,REV3L,CHAF1A,ATG7,DBF4,CHEK2,POLI,SIN3A,REPIN1,GMNN,INO80,EXD2,NT5M,SENP2,DSCC1,E2F8,STN1,CDT1,RMI2,CDAN1,EME1
4_Member	GO Biological Processes	GO:0090329	regulation of DNA-dependent DNA replication	-5.30097	-2.5345	11/52	1017,3980,10533,10926,11200,51053,54617,59343,79075,79733,81620	CDK2,LIG3,ATG7,DBF4,CHEK2,GMNN,INO80,SENP2,DSCC1,E2F8,CDT1
4_Member	GO Biological Processes	GO:0006275	regulation of DNA replication	-5.0394	-2.38455	16/112	1017,1956,3725,3980,5001,10533,10926,11200,51053,54617,59343,79075,79733,79991,81620,146059	CDK2,EGFR,JUN,LIG3,ORC5,ATG7,DBF4,CHEK2,GMNN,INO80,SENP2,DSCC1,E2F8,STN1,CDT1,CDAN1
4_Member	Reactome Gene Sets	R-HSA-68962	Activation of the pre-replicative complex	-4.46114	-2.01251	8/33	1017,4171,4174,5001,5427,10926,51053,81620	CDK2,MCM2,MCM5,ORC5,POLE2,DBF4,GMNN,CDT1
4_Member	GO Biological Processes	GO:0006261	DNA-dependent DNA replication	-4.37012	-1.95836	18/154	1017,3980,4171,4174,5001,5427,5980,10533,10926,11200,51053,54617,55218,59343,79075,79733,81620,146956	CDK2,LIG3,MCM2,MCM5,ORC5,POLE2,REV3L,ATG7,DBF4,CHEK2,GMNN,INO80,EXD2,SENP2,DSCC1,E2F8,CDT1,EME1
4_Member	GO Biological Processes	GO:2000105	positive regulation of DNA-dependent DNA replication	-4.21142	-1.87416	5/12	1017,10926,54617,79733,81620	CDK2,DBF4,INO80,E2F8,CDT1
4_Member	GO Biological Processes	GO:0045740	positive regulation of DNA replication	-3.82479	-1.67166	8/40	1017,1956,3725,10926,54617,79733,79991,81620	CDK2,EGFR,JUN,DBF4,INO80,E2F8,STN1,CDT1
4_Member	Reactome Gene Sets	R-HSA-69206	G1/S Transition	-3.64389	-1.55179	15/131	902,1017,1019,3065,4171,4174,5001,5427,5717,5753,10000,10926,51053,81620,91750	CCNH,CDK2,CDK4,HDAC1,MCM2,MCM5,ORC5,POLE2,PSMD11,PTK6,AKT3,DBF4,GMNN,CDT1,LIN52
4_Member	GO Biological Processes	GO:0044786	cell cycle DNA replication	-3.58125	-1.5183	10/66	4171,4174,5427,10926,11200,51053,54617,59343,79733,81620	MCM2,MCM5,POLE2,DBF4,CHEK2,GMNN,INO80,SENP2,E2F8,CDT1
4_Member	Reactome Gene Sets	R-HSA-453279	Mitotic G1 phase and G1/S transition	-3.52419	-1.49918	16/149	25,902,1017,1019,3065,4171,4174,5001,5427,5717,5753,10000,10926,51053,81620,91750	ABL1,CCNH,CDK2,CDK4,HDAC1,MCM2,MCM5,ORC5,POLE2,PSMD11,PTK6,AKT3,DBF4,GMNN,CDT1,LIN52
4_Member	GO Biological Processes	GO:0051052	regulation of DNA metabolic process	-3.21246	-1.34042	33/451	409,1017,1956,2021,2852,3725,3980,5001,5371,5394,5429,5570,9025,9314,10533,10715,10926,11200,51053,51535,54617,57343,59343,79075,79733,79991,81620,81931,92345,116028,146059,158880,400410	ARRB2,CDK2,EGFR,ENDOG,GPER1,JUN,LIG3,ORC5,PML,EXOSC10,POLH,PKIB,RNF8,KLF4,ATG7,CERS1,DBF4,CHEK2,GMNN,PPHLN1,INO80,ZNF304,SENP2,DSCC1,E2F8,STN1,CDT1,ZNF93,NAF1,RMI2,CDAN1,USP51,ST20
4_Member	GO Biological Processes	GO:0033260	nuclear DNA replication	-2.56049	-0.950346	8/61	4171,4174,5427,10926,11200,51053,54617,81620	MCM2,MCM5,POLE2,DBF4,CHEK2,GMNN,INO80,CDT1
4_Member	GO Biological Processes	GO:0033262	regulation of nuclear cell cycle DNA replication	-2.40969	-0.863869	4/17	10926,11200,54617,81620	DBF4,CHEK2,INO80,CDT1
4_Member	GO Biological Processes	GO:0051054	positive regulation of DNA metabolic process	-2.39452	-0.854031	19/243	409,1017,1956,2021,3725,5371,5570,9025,9314,10926,51535,54617,57343,79075,79733,79991,81620,92345,400410	ARRB2,CDK2,EGFR,ENDOG,JUN,PML,PKIB,RNF8,KLF4,DBF4,PPHLN1,INO80,ZNF304,DSCC1,E2F8,STN1,CDT1,NAF1,ST20
4_Member	GO Biological Processes	GO:0006270	DNA replication initiation	-2.38564	-0.854031	6/39	1017,4171,4174,5001,5427,81620	CDK2,MCM2,MCM5,ORC5,POLE2,CDT1
4_Member	Reactome Gene Sets	R-HSA-69242	S Phase	-2.27191	-0.787785	14/162	902,1017,1019,4171,4174,5001,5427,5717,5753,7321,10000,23047,81620,91750	CCNH,CDK2,CDK4,MCM2,MCM5,ORC5,POLE2,PSMD11,PTK6,UBE2D1,AKT3,PDS5B,CDT1,LIN52
4_Member	Reactome Gene Sets	R-HSA-69002	DNA Replication Pre-Initiation	-2.1816	-0.741129	9/85	1017,4171,4174,5001,5427,5717,10926,51053,81620	CDK2,MCM2,MCM5,ORC5,POLE2,PSMD11,DBF4,GMNN,CDT1
5_Summary	GO Biological Processes	GO:0001701	in utero embryonic development	-6.99556	-3.67805	39/385	100,133,320,321,657,1956,2021,3280,3491,4071,4124,4849,5460,5723,6498,6608,6692,6768,7779,7942,8452,9021,9997,10049,10161,10959,25942,27022,29123,54583,54855,57187,57662,58495,59343,64359,79733,80790,146923,25,3201,3222,3223,10006,11146,26146,26227,51098,51684,54903,54910,286204,2128,409,599,638,1299,1718,2705,3157,3400,5467,5806,6045,6382,6595,7110,8372,8751,8893,9025,9519,10549,23291,23762,2585…	ADA,ADM,APBA1,APBA2,BMPR1A,EGFR,ENDOG,HES1,CCN1,TM4SF1,MAN2A1,CNOT3,POU5F1,PSPH,SKIL,SMO,SPINT1,ST14,SLC30A1,TFEB,CUL3,SOCS3,SCO2,DNAJB6,LPAR6,TMED2,SIN3A,FOXD3,ANKRD11,EGLN1,TENT5C,THOC2,CAMSAP3,OVOL2,SENP2,NXN,E2F8,CMIP,RUNDC1,ABL1,HOXA4,HOXC5,HOXC6,ABI1,GLMN,TRAF3IP1,PHGDH,IFT52,SUFU,MKS1,SEMA4C,CRB2,EVX1,ARRB2,BCL2L2,BIK,COL9A3,DHCR24,GJB1,HMGCS1,ID4,PPARD,PTX3,RNF2,SDC1,SMARCA2,TMF1,HYAL3,AD…
5_Member	GO Biological Processes	GO:0001701	in utero embryonic development	-6.99556	-3.67805	39/385	100,133,320,321,657,1956,2021,3280,3491,4071,4124,4849,5460,5723,6498,6608,6692,6768,7779,7942,8452,9021,9997,10049,10161,10959,25942,27022,29123,54583,54855,57187,57662,58495,59343,64359,79733,80790,146923	ADA,ADM,APBA1,APBA2,BMPR1A,EGFR,ENDOG,HES1,CCN1,TM4SF1,MAN2A1,CNOT3,POU5F1,PSPH,SKIL,SMO,SPINT1,ST14,SLC30A1,TFEB,CUL3,SOCS3,SCO2,DNAJB6,LPAR6,TMED2,SIN3A,FOXD3,ANKRD11,EGLN1,TENT5C,THOC2,CAMSAP3,OVOL2,SENP2,NXN,E2F8,CMIP,RUNDC1
5_Member	GO Biological Processes	GO:0043009	chordate embryonic development	-5.85715	-2.7704	52/647	25,100,133,320,321,657,1956,2021,3201,3222,3223,3280,3491,4071,4124,4849,5460,5723,6498,6608,6692,6768,7779,7942,8452,9021,9997,10006,10049,10161,10959,11146,25942,26146,26227,27022,29123,51098,51684,54583,54855,54903,54910,57187,57662,58495,59343,64359,79733,80790,146923,286204	ABL1,ADA,ADM,APBA1,APBA2,BMPR1A,EGFR,ENDOG,HOXA4,HOXC5,HOXC6,HES1,CCN1,TM4SF1,MAN2A1,CNOT3,POU5F1,PSPH,SKIL,SMO,SPINT1,ST14,SLC30A1,TFEB,CUL3,SOCS3,SCO2,ABI1,DNAJB6,LPAR6,TMED2,GLMN,SIN3A,TRAF3IP1,PHGDH,FOXD3,ANKRD11,IFT52,SUFU,EGLN1,TENT5C,MKS1,SEMA4C,THOC2,CAMSAP3,OVOL2,SENP2,NXN,E2F8,CMIP,RUNDC1,CRB2
5_Member	GO Biological Processes	GO:0009792	embryo development ending in birth or egg hatching	-5.84888	-2.7704	53/665	25,100,133,320,321,657,1956,2021,2128,3201,3222,3223,3280,3491,4071,4124,4849,5460,5723,6498,6608,6692,6768,7779,7942,8452,9021,9997,10006,10049,10161,10959,11146,25942,26146,26227,27022,29123,51098,51684,54583,54855,54903,54910,57187,57662,58495,59343,64359,79733,80790,146923,286204	ABL1,ADA,ADM,APBA1,APBA2,BMPR1A,EGFR,ENDOG,EVX1,HOXA4,HOXC5,HOXC6,HES1,CCN1,TM4SF1,MAN2A1,CNOT3,POU5F1,PSPH,SKIL,SMO,SPINT1,ST14,SLC30A1,TFEB,CUL3,SOCS3,SCO2,ABI1,DNAJB6,LPAR6,TMED2,GLMN,SIN3A,TRAF3IP1,PHGDH,FOXD3,ANKRD11,IFT52,SUFU,EGLN1,TENT5C,MKS1,SEMA4C,THOC2,CAMSAP3,OVOL2,SENP2,NXN,E2F8,CMIP,RUNDC1,CRB2
5_Member	GO Biological Processes	GO:0060711	labyrinthine layer development	-5.57024	-2.7011	11/49	133,3280,3491,6692,6768,9021,10049,10959,54583,58495,59343	ADM,HES1,CCN1,SPINT1,ST14,SOCS3,DNAJB6,TMED2,EGLN1,OVOL2,SENP2
5_Member	GO Biological Processes	GO:0001892	embryonic placenta development	-4.91585	-2.33035	14/90	133,1956,3280,3491,6692,6768,7942,9021,10049,10959,54583,58495,59343,79733	ADM,EGFR,HES1,CCN1,SPINT1,ST14,TFEB,SOCS3,DNAJB6,TMED2,EGLN1,OVOL2,SENP2,E2F8
5_Member	GO Biological Processes	GO:0060713	labyrinthine layer morphogenesis	-3.90021	-1.70624	6/21	133,3491,6692,6768,9021,10049	ADM,CCN1,SPINT1,ST14,SOCS3,DNAJB6
5_Member	GO Biological Processes	GO:0060669	embryonic placenta morphogenesis	-3.44562	-1.45155	6/25	133,3491,6692,6768,9021,10049	ADM,CCN1,SPINT1,ST14,SOCS3,DNAJB6
5_Member	GO Biological Processes	GO:0003006	developmental process involved in reproduction	-3.39694	-1.4236	47/704	100,133,409,599,638,657,1299,1718,1956,2705,3157,3280,3400,3491,5467,5806,6045,6382,6595,6692,6768,7110,7942,8372,8751,8893,9021,9025,9519,10049,10549,10959,23291,23762,25858,26471,27125,54583,58495,59343,64645,79084,79733,79989,89765,152015,100125288	ADA,ADM,ARRB2,BCL2L2,BIK,BMPR1A,COL9A3,DHCR24,EGFR,GJB1,HMGCS1,HES1,ID4,CCN1,PPARD,PTX3,RNF2,SDC1,SMARCA2,SPINT1,ST14,TMF1,TFEB,HYAL3,ADAM15,EIF2B5,SOCS3,RNF8,TBPL1,DNAJB6,PRDX4,TMED2,FBXW11,OSBP2,CATSPERZ,NUPR1,AFF4,EGLN1,OVOL2,SENP2,MFSD14A,WDR77,E2F8,TTC26,RSPH1,ROPN1B,ZGLP1
5_Member	GO Biological Processes	GO:0048608	reproductive structure development	-3.33027	-1.39563	33/444	100,133,409,599,638,1299,1718,1956,2705,3157,3280,3400,3491,5467,5806,6382,6692,6768,7110,7942,8372,8751,8893,9021,10049,10549,10959,26471,54583,58495,59343,79084,79733	ADA,ADM,ARRB2,BCL2L2,BIK,COL9A3,DHCR24,EGFR,GJB1,HMGCS1,HES1,ID4,CCN1,PPARD,PTX3,SDC1,SPINT1,ST14,TMF1,TFEB,HYAL3,ADAM15,EIF2B5,SOCS3,DNAJB6,PRDX4,TMED2,NUPR1,EGLN1,OVOL2,SENP2,WDR77,E2F8
5_Member	GO Biological Processes	GO:0001890	placenta development	-3.26954	-1.36819	16/157	100,133,1956,3280,3491,5467,6692,6768,7942,9021,10049,10959,54583,58495,59343,79733	ADA,ADM,EGFR,HES1,CCN1,PPARD,SPINT1,ST14,TFEB,SOCS3,DNAJB6,TMED2,EGLN1,OVOL2,SENP2,E2F8
5_Member	GO Biological Processes	GO:0061458	reproductive system development	-3.2625	-1.36803	33/448	100,133,409,599,638,1299,1718,1956,2705,3157,3280,3400,3491,5467,5806,6382,6692,6768,7110,7942,8372,8751,8893,9021,10049,10549,10959,26471,54583,58495,59343,79084,79733	ADA,ADM,ARRB2,BCL2L2,BIK,COL9A3,DHCR24,EGFR,GJB1,HMGCS1,HES1,ID4,CCN1,PPARD,PTX3,SDC1,SPINT1,ST14,TMF1,TFEB,HYAL3,ADAM15,EIF2B5,SOCS3,DNAJB6,PRDX4,TMED2,NUPR1,EGLN1,OVOL2,SENP2,WDR77,E2F8
5_Member	GO Biological Processes	GO:0060670	branching involved in labyrinthine layer morphogenesis	-3.02276	-1.2111	4/12	133,6692,6768,9021	ADM,SPINT1,ST14,SOCS3
5_Member	GO Biological Processes	GO:0060706	cell differentiation involved in embryonic placenta development	-2.49306	-0.914698	5/26	6768,9021,10049,59343,79733	ST14,SOCS3,DNAJB6,SENP2,E2F8
5_Member	GO Biological Processes	GO:0048568	embryonic organ development	-2.33069	-0.819359	30/453	100,133,657,1956,3142,3201,3280,3491,6608,6692,6768,6909,7003,7005,7942,9021,9935,10049,10959,26146,51098,51141,51684,54583,54903,58495,59343,79733,80736,286204	ADA,ADM,BMPR1A,EGFR,HLX,HOXA4,HES1,CCN1,SMO,SPINT1,ST14,TBX2,TEAD1,TEAD3,TFEB,SOCS3,MAFB,DNAJB6,TMED2,TRAF3IP1,IFT52,INSIG2,SUFU,EGLN1,MKS1,OVOL2,SENP2,E2F8,SLC44A4,CRB2
6_Summary	GO Biological Processes	GO:0016050	vesicle organization	-6.98291	-3.67805	36/340	164,375,1785,6382,7110,8452,8675,8724,8773,8867,9341,9519,9554,9570,9919,10483,10802,10959,22872,23243,23673,25946,54874,55048,56681,64083,64645,79363,84067,84079,84376,90411,112476,137492,200576,388552,81,135,213,320,321,5903,5908,7942,8481,8723,8936,9181,9183,9662,10142,11116,11127,22919,23291,23396,54536,54903,55142,55559,57787,79867,81620,84100,85300,116443,8774	AP1G1,ARF1,DNM2,SDC1,TMF1,CUL3,STX16,SNX3,SNAP23,SYNJ1,VAMP3,TBPL1,SEC22B,GOSR2,SEC16A,SEC23B,SEC24A,TMED2,SEC31A,ANKRD28,STX12,ZNF385A,FNBP1L,VPS37C,SAR1A,GOLPH3,MFSD14A,CPLANE2,FAM160A2,ANKRD27,HOOK3,MCFD2,PRRT2,VPS37A,PIKFYVE,BLOC1S3,ACTN4,ADORA2A,ALB,APBA1,APBA2,RANBP2,RAP1B,TFEB,OFD1,SNX4,WASF1,ARHGEF2,ZW10,CEP135,AKAP9,CEP43,KIF3A,MAPRE1,FBXW11,PIP5K1C,EXOC6,MKS1,HAUS2,HAUS7,MARK4,TCTN2,CDT…
6_Member	GO Biological Processes	GO:0016050	vesicle organization	-6.98291	-3.67805	36/340	164,375,1785,6382,7110,8452,8675,8724,8773,8867,9341,9519,9554,9570,9919,10483,10802,10959,22872,23243,23673,25946,54874,55048,56681,64083,64645,79363,84067,84079,84376,90411,112476,137492,200576,388552	AP1G1,ARF1,DNM2,SDC1,TMF1,CUL3,STX16,SNX3,SNAP23,SYNJ1,VAMP3,TBPL1,SEC22B,GOSR2,SEC16A,SEC23B,SEC24A,TMED2,SEC31A,ANKRD28,STX12,ZNF385A,FNBP1L,VPS37C,SAR1A,GOLPH3,MFSD14A,CPLANE2,FAM160A2,ANKRD27,HOOK3,MCFD2,PRRT2,VPS37A,PIKFYVE,BLOC1S3
6_Member	GO Biological Processes	GO:0006900	vesicle budding from membrane	-5.14172	-2.44585	16/110	375,1785,8452,8724,9554,9570,9919,10483,10802,10959,22872,23243,54874,56681,64083,90411	ARF1,DNM2,CUL3,SNX3,SEC22B,GOSR2,SEC16A,SEC23B,SEC24A,TMED2,SEC31A,ANKRD28,FNBP1L,SAR1A,GOLPH3,MCFD2
6_Member	GO Biological Processes	GO:0048194	Golgi vesicle budding	-4.08607	-1.80018	12/81	8452,9554,9570,9919,10483,10802,10959,22872,23243,56681,64083,90411	CUL3,SEC22B,GOSR2,SEC16A,SEC23B,SEC24A,TMED2,SEC31A,ANKRD28,SAR1A,GOLPH3,MCFD2
6_Member	GO Biological Processes	GO:0051640	organelle localization	-3.99716	-1.75471	51/738	81,135,213,320,321,375,1785,5903,5908,7942,8452,8481,8675,8723,8773,8867,8936,9181,9183,9341,9554,9570,9662,9919,10142,10802,10959,11116,11127,22872,22919,23243,23291,23396,23673,54536,54874,54903,55142,55559,56681,57787,79867,81620,84100,84376,85300,90411,112476,116443,388552	ACTN4,ADORA2A,ALB,APBA1,APBA2,ARF1,DNM2,RANBP2,RAP1B,TFEB,CUL3,OFD1,STX16,SNX4,SNAP23,SYNJ1,WASF1,ARHGEF2,ZW10,VAMP3,SEC22B,GOSR2,CEP135,SEC16A,AKAP9,SEC24A,TMED2,CEP43,KIF3A,SEC31A,MAPRE1,ANKRD28,FBXW11,PIP5K1C,STX12,EXOC6,FNBP1L,MKS1,HAUS2,HAUS7,SAR1A,MARK4,TCTN2,CDT1,ARL6,HOOK3,ATCAY,MCFD2,PRRT2,GRIN3A,BLOC1S3
6_Member	GO Biological Processes	GO:0090114	COPII-coated vesicle budding	-3.86116	-1.68222	11/73	8452,9554,9570,9919,10483,10802,10959,22872,23243,56681,90411	CUL3,SEC22B,GOSR2,SEC16A,SEC23B,SEC24A,TMED2,SEC31A,ANKRD28,SAR1A,MCFD2
6_Member	GO Biological Processes	GO:0051650	establishment of vesicle localization	-3.69695	-1.58265	27/319	81,135,320,321,375,1785,5908,8452,8773,8867,9554,9570,9919,10802,10959,11127,22872,23243,23291,23396,54874,56681,84100,90411,112476,116443,388552	ACTN4,ADORA2A,APBA1,APBA2,ARF1,DNM2,RAP1B,CUL3,SNAP23,SYNJ1,SEC22B,GOSR2,SEC16A,SEC24A,TMED2,KIF3A,SEC31A,ANKRD28,FBXW11,PIP5K1C,FNBP1L,SAR1A,ARL6,MCFD2,PRRT2,GRIN3A,BLOC1S3
6_Member	GO Biological Processes	GO:0048207	vesicle targeting, rough ER to cis-Golgi	-3.58125	-1.5183	10/66	8452,9554,9570,9919,10802,10959,22872,23243,56681,90411	CUL3,SEC22B,GOSR2,SEC16A,SEC24A,TMED2,SEC31A,ANKRD28,SAR1A,MCFD2
6_Member	GO Biological Processes	GO:0048208	COPII vesicle coating	-3.58125	-1.5183	10/66	8452,9554,9570,9919,10802,10959,22872,23243,56681,90411	CUL3,SEC22B,GOSR2,SEC16A,SEC24A,TMED2,SEC31A,ANKRD28,SAR1A,MCFD2
6_Member	GO Biological Processes	GO:0051648	vesicle localization	-3.38042	-1.42205	27/334	81,135,320,321,375,1785,5908,8452,8773,8867,9554,9570,9919,10802,10959,11127,22872,23243,23291,23396,54874,56681,84100,90411,112476,116443,388552	ACTN4,ADORA2A,APBA1,APBA2,ARF1,DNM2,RAP1B,CUL3,SNAP23,SYNJ1,SEC22B,GOSR2,SEC16A,SEC24A,TMED2,KIF3A,SEC31A,ANKRD28,FBXW11,PIP5K1C,FNBP1L,SAR1A,ARL6,MCFD2,PRRT2,GRIN3A,BLOC1S3
6_Member	GO Biological Processes	GO:0006901	vesicle coating	-3.36914	-1.41913	10/70	8452,9554,9570,9919,10802,10959,22872,23243,56681,90411	CUL3,SEC22B,GOSR2,SEC16A,SEC24A,TMED2,SEC31A,ANKRD28,SAR1A,MCFD2
6_Member	GO Biological Processes	GO:0048199	vesicle targeting, to, from or within Golgi	-3.17324	-1.31835	10/74	8452,9554,9570,9919,10802,10959,22872,23243,56681,90411	CUL3,SEC22B,GOSR2,SEC16A,SEC24A,TMED2,SEC31A,ANKRD28,SAR1A,MCFD2
6_Member	GO Biological Processes	GO:0006903	vesicle targeting	-2.86348	-1.12682	11/95	8452,8773,9554,9570,9919,10802,10959,22872,23243,56681,90411	CUL3,SNAP23,SEC22B,GOSR2,SEC16A,SEC24A,TMED2,SEC31A,ANKRD28,SAR1A,MCFD2
6_Member	Reactome Gene Sets	R-HSA-204005	COPII-mediated vesicle transport	-2.8445	-1.11754	9/68	8774,9554,9570,9919,10802,10959,22872,23243,90411	NAPG,SEC22B,GOSR2,SEC16A,SEC24A,TMED2,SEC31A,ANKRD28,MCFD2
6_Member	GO Biological Processes	GO:0090110	cargo loading into COPII-coated vesicle	-2.62363	-0.994214	4/15	10483,10802,22872,56681	SEC23B,SEC24A,SEC31A,SAR1A
6_Member	GO Biological Processes	GO:0035459	cargo loading into vesicle	-2.41836	-0.865192	5/27	10483,10802,10959,22872,56681	SEC23B,SEC24A,TMED2,SEC31A,SAR1A
6_Member	GO Biological Processes	GO:0051656	establishment of organelle localization	-2.21752	-0.761223	34/541	81,135,320,321,375,1785,5908,8452,8723,8773,8867,8936,9181,9183,9341,9554,9570,9919,10802,10959,11127,22872,23243,23291,23396,54874,56681,81620,84100,84376,90411,112476,116443,388552	ACTN4,ADORA2A,APBA1,APBA2,ARF1,DNM2,RAP1B,CUL3,SNX4,SNAP23,SYNJ1,WASF1,ARHGEF2,ZW10,VAMP3,SEC22B,GOSR2,SEC16A,SEC24A,TMED2,KIF3A,SEC31A,ANKRD28,FBXW11,PIP5K1C,FNBP1L,SAR1A,CDT1,ARL6,HOOK3,MCFD2,PRRT2,GRIN3A,BLOC1S3
6_Member	Reactome Gene Sets	R-HSA-5694530	Cargo concentration in the ER	-2.03513	-0.653131	5/33	9554,9570,10802,10959,90411	SEC22B,GOSR2,SEC24A,TMED2,MCFD2
7_Summary	GO Biological Processes	GO:0048511	rhythmic process	-6.64025	-3.44013	33/306	100,135,409,1019,1956,1958,2767,2776,3065,3400,3615,3725,4159,4783,4791,5371,5608,5806,5971,6720,7079,8242,8850,10533,23291,23435,25942,50865,54850,55068,55269,80045,150094	ADA,ADORA2A,ARRB2,CDK4,EGFR,EGR1,GNA11,GNAQ,HDAC1,ID4,IMPDH2,JUN,MC3R,NFIL3,NFKB2,PML,MAP2K6,PTX3,RELB,SREBF1,TIMP4,KDM5C,KAT2B,ATG7,FBXW11,TARDBP,SIN3A,HEBP1,FBXL12,ENOX1,PSPC1,GPR157,SIK1
7_Member	GO Biological Processes	GO:0048511	rhythmic process	-6.64025	-3.44013	33/306	100,135,409,1019,1956,1958,2767,2776,3065,3400,3615,3725,4159,4783,4791,5371,5608,5806,5971,6720,7079,8242,8850,10533,23291,23435,25942,50865,54850,55068,55269,80045,150094	ADA,ADORA2A,ARRB2,CDK4,EGFR,EGR1,GNA11,GNAQ,HDAC1,ID4,IMPDH2,JUN,MC3R,NFIL3,NFKB2,PML,MAP2K6,PTX3,RELB,SREBF1,TIMP4,KDM5C,KAT2B,ATG7,FBXW11,TARDBP,SIN3A,HEBP1,FBXL12,ENOX1,PSPC1,GPR157,SIK1
7_Member	GO Biological Processes	GO:0007623	circadian rhythm	-5.66916	-2.75426	25/218	100,135,1019,1956,1958,2767,2776,3065,3400,3615,3725,4159,4783,5371,5971,6720,10533,23291,23435,25942,50865,54850,55269,80045,150094	ADA,ADORA2A,CDK4,EGFR,EGR1,GNA11,GNAQ,HDAC1,ID4,IMPDH2,JUN,MC3R,NFIL3,PML,RELB,SREBF1,ATG7,FBXW11,TARDBP,SIN3A,HEBP1,FBXL12,PSPC1,GPR157,SIK1
7_Member	GO Biological Processes	GO:0042752	regulation of circadian rhythm	-2.46567	-0.89677	12/122	100,135,2767,2776,5371,10533,23291,23435,25942,54850,55269,150094	ADA,ADORA2A,GNA11,GNAQ,PML,ATG7,FBXW11,TARDBP,SIN3A,FBXL12,PSPC1,SIK1
8_Summary	Reactome Gene Sets	R-HSA-1852241	Organelle biogenesis and maintenance	-6.00272	-2.83255	31/296	801,2553,2747,3418,5565,6608,7280,8481,9662,9727,10142,11116,11127,22919,26146,51098,51422,54536,54585,54903,55142,55559,55902,57787,79867,79989,84100,96764,123016,133522,140735,25,1785,2013,3636,5025,5908,5909,5962,9759,10163,10257,11135,22858,23061,25937,26084,26499,29780,54874,54942,55172,55633,56683,64083,64422,79140,79363,89765,123720,196527,221178,642273,152015,8675,8724,9341,23673	CALM1,GABPB1,GLUD2,IDH2,PRKAB2,SMO,TUBB2A,OFD1,CEP135,RAB11FIP3,AKAP9,CEP43,KIF3A,MAPRE1,TRAF3IP1,IFT52,PRKAG2,EXOC6,LZTFL1,MKS1,HAUS2,HAUS7,ACSS2,MARK4,TCTN2,TTC26,ARL6,TGS1,TTC8,PPARGC1B,DYNLL2,ABL1,DNM2,EMP2,INPPL1,P2RX4,RAP1B,RAP1GAP,RDX,HDAC4,WASF2,ABCC4,CDC42EP1,CILK1,TBC1D9B,WWTR1,ARHGEF26,PLEK2,PARVB,FNBP1L,ABITRAM,DNAAF2,TBC1D22B,CFAP298,GOLPH3,ATG3,CCDC28B,CPLANE2,RSPH1,WHAMM,ANO6,SPATA…
8_Member	Reactome Gene Sets	R-HSA-1852241	Organelle biogenesis and maintenance	-6.00272	-2.83255	31/296	801,2553,2747,3418,5565,6608,7280,8481,9662,9727,10142,11116,11127,22919,26146,51098,51422,54536,54585,54903,55142,55559,55902,57787,79867,79989,84100,96764,123016,133522,140735	CALM1,GABPB1,GLUD2,IDH2,PRKAB2,SMO,TUBB2A,OFD1,CEP135,RAB11FIP3,AKAP9,CEP43,KIF3A,MAPRE1,TRAF3IP1,IFT52,PRKAG2,EXOC6,LZTFL1,MKS1,HAUS2,HAUS7,ACSS2,MARK4,TCTN2,TTC26,ARL6,TGS1,TTC8,PPARGC1B,DYNLL2
8_Member	GO Biological Processes	GO:0030031	cell projection assembly	-5.316	-2.5345	49/622	25,1785,2013,3636,5025,5908,5909,5962,8481,9662,9759,10142,10163,10257,11116,11127,11135,22858,22919,23061,25937,26084,26146,26499,29780,51098,54874,54903,54942,55142,55172,55559,55633,56683,57787,64083,64422,79140,79363,79867,79989,84100,89765,123016,123720,140735,196527,221178,642273	ABL1,DNM2,EMP2,INPPL1,P2RX4,RAP1B,RAP1GAP,RDX,OFD1,CEP135,HDAC4,AKAP9,WASF2,ABCC4,CEP43,KIF3A,CDC42EP1,CILK1,MAPRE1,TBC1D9B,WWTR1,ARHGEF26,TRAF3IP1,PLEK2,PARVB,IFT52,FNBP1L,MKS1,ABITRAM,HAUS2,DNAAF2,HAUS7,TBC1D22B,CFAP298,MARK4,GOLPH3,ATG3,CCDC28B,CPLANE2,TCTN2,TTC26,ARL6,RSPH1,TTC8,WHAMM,DYNLL2,ANO6,SPATA13,FAM110C
8_Member	GO Biological Processes	GO:0120031	plasma membrane bounded cell projection assembly	-5.26431	-2.52012	48/607	25,1785,2013,3636,5025,5908,5909,5962,8481,9662,9759,10142,10163,10257,11116,11127,11135,22858,22919,23061,25937,26084,26146,26499,29780,51098,54874,54903,54942,55142,55172,55559,55633,56683,57787,64083,64422,79140,79363,79867,79989,84100,89765,123016,123720,140735,196527,221178	ABL1,DNM2,EMP2,INPPL1,P2RX4,RAP1B,RAP1GAP,RDX,OFD1,CEP135,HDAC4,AKAP9,WASF2,ABCC4,CEP43,KIF3A,CDC42EP1,CILK1,MAPRE1,TBC1D9B,WWTR1,ARHGEF26,TRAF3IP1,PLEK2,PARVB,IFT52,FNBP1L,MKS1,ABITRAM,HAUS2,DNAAF2,HAUS7,TBC1D22B,CFAP298,MARK4,GOLPH3,ATG3,CCDC28B,CPLANE2,TCTN2,TTC26,ARL6,RSPH1,TTC8,WHAMM,DYNLL2,ANO6,SPATA13
8_Member	Reactome Gene Sets	R-HSA-5617833	Cilium Assembly	-4.74479	-2.23738	22/201	6608,7280,8481,9662,9727,10142,11116,11127,22919,26146,51098,54536,54585,54903,55142,55559,57787,79867,79989,84100,123016,140735	SMO,TUBB2A,OFD1,CEP135,RAB11FIP3,AKAP9,CEP43,KIF3A,MAPRE1,TRAF3IP1,IFT52,EXOC6,LZTFL1,MKS1,HAUS2,HAUS7,MARK4,TCTN2,TTC26,ARL6,TTC8,DYNLL2
8_Member	GO Biological Processes	GO:0060271	cilium assembly	-3.07615	-1.24972	30/404	1785,8481,9662,10142,10257,11116,11127,22858,22919,23061,25937,26146,51098,54874,54903,55142,55172,55559,55633,56683,57787,64422,79140,79363,79867,79989,84100,89765,123016,140735	DNM2,OFD1,CEP135,AKAP9,ABCC4,CEP43,KIF3A,CILK1,MAPRE1,TBC1D9B,WWTR1,TRAF3IP1,IFT52,FNBP1L,MKS1,HAUS2,DNAAF2,HAUS7,TBC1D22B,CFAP298,MARK4,ATG3,CCDC28B,CPLANE2,TCTN2,TTC26,ARL6,RSPH1,TTC8,DYNLL2
8_Member	GO Biological Processes	GO:0044782	cilium organization	-3.04867	-1.22746	31/424	1785,8481,9662,10142,10257,11116,11127,22858,22919,23061,25937,26146,51098,54874,54903,55142,55172,55559,55633,56683,57787,64422,79140,79363,79867,79989,84100,89765,123016,140735,152015	DNM2,OFD1,CEP135,AKAP9,ABCC4,CEP43,KIF3A,CILK1,MAPRE1,TBC1D9B,WWTR1,TRAF3IP1,IFT52,FNBP1L,MKS1,HAUS2,DNAAF2,HAUS7,TBC1D22B,CFAP298,MARK4,ATG3,CCDC28B,CPLANE2,TCTN2,TTC26,ARL6,RSPH1,TTC8,DYNLL2,ROPN1B
8_Member	GO Biological Processes	GO:0097711	ciliary basal body-plasma membrane docking	-2.34887	-0.832982	10/95	8481,9662,10142,11116,22919,54903,55142,55559,57787,79867	OFD1,CEP135,AKAP9,CEP43,MAPRE1,MKS1,HAUS2,HAUS7,MARK4,TCTN2
8_Member	Reactome Gene Sets	R-HSA-5620912	Anchoring of the basal body to the plasma membrane	-2.25311	-0.775495	10/98	8481,9662,10142,11116,22919,54903,55142,55559,57787,79867	OFD1,CEP135,AKAP9,CEP43,MAPRE1,MKS1,HAUS2,HAUS7,MARK4,TCTN2
8_Member	GO Biological Processes	GO:0022406	membrane docking	-2.24992	-0.7729	15/180	8481,8675,8724,9341,9662,10142,11116,22919,23673,54536,54903,55142,55559,57787,79867	OFD1,STX16,SNX3,VAMP3,CEP135,AKAP9,CEP43,MAPRE1,STX12,EXOC6,MKS1,HAUS2,HAUS7,MARK4,TCTN2
8_Member	GO Biological Processes	GO:0140056	organelle localization by membrane tethering	-2.07068	-0.67528	14/171	8481,8675,9341,9662,10142,11116,22919,23673,54536,54903,55142,55559,57787,79867	OFD1,STX16,VAMP3,CEP135,AKAP9,CEP43,MAPRE1,STX12,EXOC6,MKS1,HAUS2,HAUS7,MARK4,TCTN2
9_Summary	Reactome Gene Sets	R-HSA-556833	Metabolism of lipids	-5.79542	-2.7704	57/739	51,213,375,412,414,1040,1717,1718,2194,2230,3157,3158,3636,4048,4363,5007,5286,5467,5538,5565,6720,6785,8398,8560,8611,8612,8760,8800,8867,9374,9926,10162,10715,10802,22949,23309,23396,23597,25942,26063,27124,51141,51228,51422,55326,57704,79143,80736,96764,128486,133522,200576,253558,285362,340075,374986,390916,801,3708,3710,5578,8526,9807,11200,133,1019,1727,1907,1958,2852,3491,3949,8630,8869,23…	ACOX1,ALB,ARF1,STS,ARSD,CDS1,DHCR7,DHCR24,FASN,FDX1,HMGCS1,HMGCS2,INPPL1,LTA4H,ABCC1,OSBP,PIK3C2A,PPARD,PPT1,PRKAB2,SREBF1,ELOVL4,PLA2G6,DEGS1,PLPP1,PLPP2,CDS2,PEX11A,SYNJ1,PPT2,LPGAT1,LPCAT3,CERS1,SEC24A,PTGR1,SIN3B,PIP5K1C,ACOT9,SIN3A,DECR2,INPP5J,INSIG2,GLTP,PRKAG2,AGPAT5,GBA2,MBOAT7,SLC44A4,TGS1,FITM2,PPARGC1B,PIKFYVE,LCLAT1,SUMF1,ARSI,MIGA1,NUDT19,CALM1,ITPR1,ITPR3,PRKCA,DGKE,IP6K1,CHEK2,ADM…
9_Member	Reactome Gene Sets	R-HSA-556833	Metabolism of lipids	-5.79542	-2.7704	57/739	51,213,375,412,414,1040,1717,1718,2194,2230,3157,3158,3636,4048,4363,5007,5286,5467,5538,5565,6720,6785,8398,8560,8611,8612,8760,8800,8867,9374,9926,10162,10715,10802,22949,23309,23396,23597,25942,26063,27124,51141,51228,51422,55326,57704,79143,80736,96764,128486,133522,200576,253558,285362,340075,374986,390916	ACOX1,ALB,ARF1,STS,ARSD,CDS1,DHCR7,DHCR24,FASN,FDX1,HMGCS1,HMGCS2,INPPL1,LTA4H,ABCC1,OSBP,PIK3C2A,PPARD,PPT1,PRKAB2,SREBF1,ELOVL4,PLA2G6,DEGS1,PLPP1,PLPP2,CDS2,PEX11A,SYNJ1,PPT2,LPGAT1,LPCAT3,CERS1,SEC24A,PTGR1,SIN3B,PIP5K1C,ACOT9,SIN3A,DECR2,INPP5J,INSIG2,GLTP,PRKAG2,AGPAT5,GBA2,MBOAT7,SLC44A4,TGS1,FITM2,PPARGC1B,PIKFYVE,LCLAT1,SUMF1,ARSI,MIGA1,NUDT19
9_Member	KEGG Pathway	hsa04070	Phosphatidylinositol signaling system	-4.86564	-2.31178	15/103	801,1040,3636,3708,3710,5286,5578,8526,8760,8867,9807,11200,23396,27124,200576	CALM1,CDS1,INPPL1,ITPR1,ITPR3,PIK3C2A,PRKCA,DGKE,CDS2,SYNJ1,IP6K1,CHEK2,PIP5K1C,INPP5J,PIKFYVE
9_Member	KEGG Pathway	ko04070	Phosphatidylinositol signaling system	-4.53721	-2.07046	14/97	801,1040,3636,3708,3710,5286,5578,8526,8760,8867,9807,23396,27124,200576	CALM1,CDS1,INPPL1,ITPR1,ITPR3,PIK3C2A,PRKCA,DGKE,CDS2,SYNJ1,IP6K1,PIP5K1C,INPP5J,PIKFYVE
9_Member	GO Biological Processes	GO:0008610	lipid biosynthetic process	-4.3545	-1.94776	52/733	133,375,1019,1040,1717,1718,1727,1907,1958,2194,2230,2852,3157,3158,3491,3636,3949,4048,5007,5286,5467,5565,6720,6785,8398,8526,8560,8611,8612,8630,8760,8867,8869,9926,10162,10715,23396,23590,26063,27124,51141,51422,51700,55326,55902,79143,80736,128486,150094,200576,253558,387521	ADM,ARF1,CDK4,CDS1,DHCR7,DHCR24,CYB5R3,EDN2,EGR1,FASN,FDX1,GPER1,HMGCS1,HMGCS2,CCN1,INPPL1,LDLR,LTA4H,OSBP,PIK3C2A,PPARD,PRKAB2,SREBF1,ELOVL4,PLA2G6,DGKE,DEGS1,PLPP1,PLPP2,HSD17B6,CDS2,SYNJ1,ST3GAL5,LPGAT1,LPCAT3,CERS1,PIP5K1C,PDSS1,DECR2,INPP5J,INSIG2,PRKAG2,CYB5R2,AGPAT5,ACSS2,MBOAT7,SLC44A4,FITM2,SIK1,PIKFYVE,LCLAT1,PEDS1
9_Member	KEGG Pathway	hsa00564	Glycerophospholipid metabolism	-4.24195	-1.89133	14/103	1040,8398,8526,8611,8612,8760,9926,10162,11200,25937,55326,79143,84513,253558	CDS1,PLA2G6,DGKE,PLPP1,PLPP2,CDS2,LPGAT1,LPCAT3,CHEK2,WWTR1,AGPAT5,MBOAT7,PLPP5,LCLAT1
9_Member	GO Biological Processes	GO:0030258	lipid modification	-3.64278	-1.55179	24/271	51,3636,5286,5467,8526,8611,8612,8651,8867,9021,9807,10162,10380,23167,23396,26063,27124,51422,55198,57704,79143,84513,200576,285440	ACOX1,INPPL1,PIK3C2A,PPARD,DGKE,PLPP1,PLPP2,SOCS1,SYNJ1,SOCS3,IP6K1,LPCAT3,BPNT1,EFR3A,PIP5K1C,DECR2,INPP5J,PRKAG2,APPL2,GBA2,MBOAT7,PLPP5,PIKFYVE,CYP4V2
9_Member	GO Biological Processes	GO:0006644	phospholipid metabolic process	-3.43766	-1.44552	34/456	375,1040,3157,3158,3636,3949,5286,5467,8398,8526,8611,8612,8651,8760,8867,9021,9314,9711,9807,9926,10162,10380,10924,23167,23396,27124,54905,55326,79143,80736,84513,128486,200576,253558	ARF1,CDS1,HMGCS1,HMGCS2,INPPL1,LDLR,PIK3C2A,PPARD,PLA2G6,DGKE,PLPP1,PLPP2,SOCS1,CDS2,SYNJ1,SOCS3,KLF4,RUBCN,IP6K1,LPGAT1,LPCAT3,BPNT1,SMPDL3A,EFR3A,PIP5K1C,INPP5J,CYP2W1,AGPAT5,MBOAT7,SLC44A4,PLPP5,FITM2,PIKFYVE,LCLAT1
9_Member	KEGG Pathway	ko00564	Glycerophospholipid metabolism	-2.86348	-1.12682	11/95	1040,8398,8526,8611,8612,8760,9926,10162,55326,79143,253558	CDS1,PLA2G6,DGKE,PLPP1,PLPP2,CDS2,LPGAT1,LPCAT3,AGPAT5,MBOAT7,LCLAT1
9_Member	GO Biological Processes	GO:0046854	phosphatidylinositol phosphorylation	-2.75101	-1.05989	8/57	5286,8651,9021,9807,10380,23167,23396,200576	PIK3C2A,SOCS1,SOCS3,IP6K1,BPNT1,EFR3A,PIP5K1C,PIKFYVE
9_Member	GO Biological Processes	GO:0046834	lipid phosphorylation	-2.66833	-1.01668	9/72	5286,8526,8651,9021,9807,10380,23167,23396,200576	PIK3C2A,DGKE,SOCS1,SOCS3,IP6K1,BPNT1,EFR3A,PIP5K1C,PIKFYVE
9_Member	GO Biological Processes	GO:0008654	phospholipid biosynthetic process	-2.54092	-0.93896	21/271	375,1040,3157,3158,3636,5286,5467,8398,8526,8760,8867,9926,10162,23396,27124,55326,79143,80736,128486,200576,253558	ARF1,CDS1,HMGCS1,HMGCS2,INPPL1,PIK3C2A,PPARD,PLA2G6,DGKE,CDS2,SYNJ1,LPGAT1,LPCAT3,PIP5K1C,INPP5J,AGPAT5,MBOAT7,SLC44A4,FITM2,PIKFYVE,LCLAT1
9_Member	GO Biological Processes	GO:0046488	phosphatidylinositol metabolic process	-2.52149	-0.926493	16/185	375,1040,3636,5286,8651,8867,9021,9807,9926,10380,23167,23396,27124,79143,200576,253558	ARF1,CDS1,INPPL1,PIK3C2A,SOCS1,SYNJ1,SOCS3,IP6K1,LPGAT1,BPNT1,EFR3A,PIP5K1C,INPP5J,MBOAT7,PIKFYVE,LCLAT1
9_Member	GO Biological Processes	GO:0046486	glycerolipid metabolic process	-2.32491	-0.81742	29/434	375,747,1040,3636,3949,5286,6720,8398,8526,8651,8760,8867,9021,9807,9926,10162,10380,23167,23396,27124,51141,55326,55911,79143,80736,128486,150094,200576,253558	ARF1,DAGLA,CDS1,INPPL1,LDLR,PIK3C2A,SREBF1,PLA2G6,DGKE,SOCS1,CDS2,SYNJ1,SOCS3,IP6K1,LPGAT1,LPCAT3,BPNT1,EFR3A,PIP5K1C,INPP5J,INSIG2,AGPAT5,APOBR,MBOAT7,SLC44A4,FITM2,SIK1,PIKFYVE,LCLAT1
9_Member	Reactome Gene Sets	R-HSA-1483257	Phospholipid metabolism	-2.30824	-0.810175	17/212	375,1040,3636,5286,8398,8760,8867,9926,10162,23396,27124,55326,79143,80736,200576,253558,374986	ARF1,CDS1,INPPL1,PIK3C2A,PLA2G6,CDS2,SYNJ1,LPGAT1,LPCAT3,PIP5K1C,INPP5J,AGPAT5,MBOAT7,SLC44A4,PIKFYVE,LCLAT1,MIGA1
9_Member	GO Biological Processes	GO:0045017	glycerolipid biosynthetic process	-2.23107	-0.761223	20/270	375,1040,3636,3949,5286,6720,8398,8526,8760,8867,10162,23396,27124,55326,79143,80736,128486,150094,200576,253558	ARF1,CDS1,INPPL1,LDLR,PIK3C2A,SREBF1,PLA2G6,DGKE,CDS2,SYNJ1,LPCAT3,PIP5K1C,INPP5J,AGPAT5,MBOAT7,SLC44A4,FITM2,SIK1,PIKFYVE,LCLAT1
10_Summary	Reactome Gene Sets	R-HSA-166166	MyD88-independent TLR4 cascade	-5.75493	-2.7704	16/99	330,929,1845,2353,3654,3725,4791,5608,6197,7187,7321,23291,28512,29110,148022,100302736,1785,8651,1513,409,781,1956,2258,4215,4908,5578,5908,5971,9254,9344,10000,51701,1943,2194,801,3659,3678,23765	BIRC3,CD14,DUSP3,FOS,IRAK1,JUN,NFKB2,MAP2K6,RPS6KA3,TRAF3,UBE2D1,FBXW11,NKIRAS1,TBK1,TICAM1,TMED7-TICAM2,DNM2,SOCS1,CTSK,ARRB2,CACNA2D1,EGFR,FGF13,MAP3K3,NTF3,PRKCA,RAP1B,RELB,CACNA2D2,TAOK2,AKT3,NLK,EFNA2,FASN,CALM1,IRF1,ITGA5,IL17RA
10_Member	Reactome Gene Sets	R-HSA-166166	MyD88-independent TLR4 cascade	-5.75493	-2.7704	16/99	330,929,1845,2353,3654,3725,4791,5608,6197,7187,7321,23291,28512,29110,148022,100302736	BIRC3,CD14,DUSP3,FOS,IRAK1,JUN,NFKB2,MAP2K6,RPS6KA3,TRAF3,UBE2D1,FBXW11,NKIRAS1,TBK1,TICAM1,TMED7-TICAM2
10_Member	Reactome Gene Sets	R-HSA-937061	TRIF(TICAM1)-mediated TLR4 signaling	-5.75493	-2.7704	16/99	330,929,1845,2353,3654,3725,4791,5608,6197,7187,7321,23291,28512,29110,148022,100302736	BIRC3,CD14,DUSP3,FOS,IRAK1,JUN,NFKB2,MAP2K6,RPS6KA3,TRAF3,UBE2D1,FBXW11,NKIRAS1,TBK1,TICAM1,TMED7-TICAM2
10_Member	Reactome Gene Sets	R-HSA-166016	Toll Like Receptor 4 (TLR4) Cascade	-5.44155	-2.61381	18/129	330,929,1785,1845,2353,3654,3725,4791,5608,6197,7187,7321,8651,23291,28512,29110,148022,100302736	BIRC3,CD14,DNM2,DUSP3,FOS,IRAK1,JUN,NFKB2,MAP2K6,RPS6KA3,TRAF3,UBE2D1,SOCS1,FBXW11,NKIRAS1,TBK1,TICAM1,TMED7-TICAM2
10_Member	Reactome Gene Sets	R-HSA-168898	Toll-like Receptor Cascades	-4.87261	-2.31178	19/155	330,929,1513,1785,1845,2353,3654,3725,4791,5608,6197,7187,7321,8651,23291,28512,29110,148022,100302736	BIRC3,CD14,CTSK,DNM2,DUSP3,FOS,IRAK1,JUN,NFKB2,MAP2K6,RPS6KA3,TRAF3,UBE2D1,SOCS1,FBXW11,NKIRAS1,TBK1,TICAM1,TMED7-TICAM2
10_Member	Reactome Gene Sets	R-HSA-168164	Toll Like Receptor 3 (TLR3) Cascade	-4.69467	-2.19413	14/94	330,1845,2353,3654,3725,4791,5608,6197,7187,7321,23291,28512,29110,148022	BIRC3,DUSP3,FOS,IRAK1,JUN,NFKB2,MAP2K6,RPS6KA3,TRAF3,UBE2D1,FBXW11,NKIRAS1,TBK1,TICAM1
10_Member	Reactome Gene Sets	R-HSA-975138	TRAF6 mediated induction of NFkB and MAP kinases upon TLR7/8 or 9 activation	-3.54937	-1.50251	12/92	929,1845,2353,3654,3725,4791,5608,6197,23291,28512,148022,100302736	CD14,DUSP3,FOS,IRAK1,JUN,NFKB2,MAP2K6,RPS6KA3,FBXW11,NKIRAS1,TICAM1,TMED7-TICAM2
10_Member	Reactome Gene Sets	R-HSA-168181	Toll Like Receptor 7/8 (TLR7/8) Cascade	-3.50511	-1.48723	12/93	929,1845,2353,3654,3725,4791,5608,6197,23291,28512,148022,100302736	CD14,DUSP3,FOS,IRAK1,JUN,NFKB2,MAP2K6,RPS6KA3,FBXW11,NKIRAS1,TICAM1,TMED7-TICAM2
10_Member	Reactome Gene Sets	R-HSA-975155	MyD88 dependent cascade initiated on endosome	-3.50511	-1.48723	12/93	929,1845,2353,3654,3725,4791,5608,6197,23291,28512,148022,100302736	CD14,DUSP3,FOS,IRAK1,JUN,NFKB2,MAP2K6,RPS6KA3,FBXW11,NKIRAS1,TICAM1,TMED7-TICAM2
10_Member	Reactome Gene Sets	R-HSA-168138	Toll Like Receptor 9 (TLR9) Cascade	-3.3347	-1.39838	12/97	929,1845,2353,3654,3725,4791,5608,6197,23291,28512,148022,100302736	CD14,DUSP3,FOS,IRAK1,JUN,NFKB2,MAP2K6,RPS6KA3,FBXW11,NKIRAS1,TICAM1,TMED7-TICAM2
10_Member	Reactome Gene Sets	R-HSA-166058	MyD88:MAL(TIRAP) cascade initiated on plasma membrane	-2.86348	-1.12682	11/95	929,1845,2353,3654,3725,4791,5608,6197,8651,23291,28512	CD14,DUSP3,FOS,IRAK1,JUN,NFKB2,MAP2K6,RPS6KA3,SOCS1,FBXW11,NKIRAS1
10_Member	Reactome Gene Sets	R-HSA-168188	Toll Like Receptor TLR6:TLR2 Cascade	-2.86348	-1.12682	11/95	929,1845,2353,3654,3725,4791,5608,6197,8651,23291,28512	CD14,DUSP3,FOS,IRAK1,JUN,NFKB2,MAP2K6,RPS6KA3,SOCS1,FBXW11,NKIRAS1
10_Member	Reactome Gene Sets	R-HSA-168179	Toll Like Receptor TLR1:TLR2 Cascade	-2.75329	-1.05989	11/98	929,1845,2353,3654,3725,4791,5608,6197,8651,23291,28512	CD14,DUSP3,FOS,IRAK1,JUN,NFKB2,MAP2K6,RPS6KA3,SOCS1,FBXW11,NKIRAS1
10_Member	Reactome Gene Sets	R-HSA-181438	Toll Like Receptor 2 (TLR2) Cascade	-2.75329	-1.05989	11/98	929,1845,2353,3654,3725,4791,5608,6197,8651,23291,28512	CD14,DUSP3,FOS,IRAK1,JUN,NFKB2,MAP2K6,RPS6KA3,SOCS1,FBXW11,NKIRAS1
10_Member	KEGG Pathway	ko04010	MAPK signaling pathway	-2.50617	-0.919818	20/255	409,781,929,1845,1956,2258,2353,3725,4215,4791,4908,5578,5608,5908,5971,6197,9254,9344,10000,51701	ARRB2,CACNA2D1,CD14,DUSP3,EGFR,FGF13,FOS,JUN,MAP3K3,NFKB2,NTF3,PRKCA,MAP2K6,RAP1B,RELB,RPS6KA3,CACNA2D2,TAOK2,AKT3,NLK
10_Member	KEGG Pathway	hsa04620	Toll-like receptor signaling pathway	-2.32906	-0.819359	11/111	929,1513,2353,3654,3725,5608,7187,10000,29110,148022,100302736	CD14,CTSK,FOS,IRAK1,JUN,MAP2K6,TRAF3,AKT3,TBK1,TICAM1,TMED7-TICAM2
10_Member	KEGG Pathway	hsa04010	MAPK signaling pathway	-2.32268	-0.81653	23/320	409,781,929,1845,1943,1956,2194,2258,2353,3654,3725,4215,4791,4908,5578,5608,5908,5971,6197,9254,9344,10000,51701	ARRB2,CACNA2D1,CD14,DUSP3,EFNA2,EGFR,FASN,FGF13,FOS,IRAK1,JUN,MAP3K3,NFKB2,NTF3,PRKCA,MAP2K6,RAP1B,RELB,RPS6KA3,CACNA2D2,TAOK2,AKT3,NLK
10_Member	KEGG Pathway	hsa05133	Pertussis	-2.31902	-0.815997	9/81	801,929,2353,3654,3659,3678,3725,148022,100302736	CALM1,CD14,FOS,IRAK1,IRF1,ITGA5,JUN,TICAM1,TMED7-TICAM2
10_Member	Reactome Gene Sets	R-HSA-168142	Toll Like Receptor 10 (TLR10) Cascade	-2.1816	-0.741129	9/85	1845,2353,3654,3725,4791,5608,6197,23291,28512	DUSP3,FOS,IRAK1,JUN,NFKB2,MAP2K6,RPS6KA3,FBXW11,NKIRAS1
10_Member	Reactome Gene Sets	R-HSA-168176	Toll Like Receptor 5 (TLR5) Cascade	-2.1816	-0.741129	9/85	1845,2353,3654,3725,4791,5608,6197,23291,28512	DUSP3,FOS,IRAK1,JUN,NFKB2,MAP2K6,RPS6KA3,FBXW11,NKIRAS1
10_Member	Reactome Gene Sets	R-HSA-975871	MyD88 cascade initiated on plasma membrane	-2.1816	-0.741129	9/85	1845,2353,3654,3725,4791,5608,6197,23291,28512	DUSP3,FOS,IRAK1,JUN,NFKB2,MAP2K6,RPS6KA3,FBXW11,NKIRAS1
10_Member	Reactome Gene Sets	R-HSA-448424	Interleukin-17 signaling	-2.11689	-0.692951	8/72	1845,2353,3654,3725,5608,6197,23291,23765	DUSP3,FOS,IRAK1,JUN,MAP2K6,RPS6KA3,FBXW11,IL17RA
10_Member	KEGG Pathway	ko04620	Toll-like receptor signaling pathway	-2.07455	-0.678659	10/104	929,1513,2353,3654,3725,5608,7187,10000,29110,148022	CD14,CTSK,FOS,IRAK1,JUN,MAP2K6,TRAF3,AKT3,TBK1,TICAM1
11_Summary	GO Biological Processes	GO:0010256	endomembrane system organization	-5.70229	-2.75426	41/466	288,400,1785,2013,2852,5578,5862,7110,8560,8675,8724,8867,9183,9382,9519,9659,9919,10142,10162,10959,22872,23141,23271,23435,23471,25946,51014,54874,55048,57662,64083,64645,83548,84067,84376,85377,123720,137492,146456,196527,388552	ANK3,ARL1,DNM2,EMP2,GPER1,PRKCA,RAB2A,TMF1,DEGS1,STX16,SNX3,SYNJ1,ZW10,COG1,TBPL1,PDE4DIP,SEC16A,AKAP9,LPCAT3,TMED2,SEC31A,ANKLE2,CAMSAP2,TARDBP,TRAM1,ZNF385A,TMED7,FNBP1L,VPS37C,CAMSAP3,GOLPH3,MFSD14A,COG3,FAM160A2,HOOK3,MICALL1,WHAMM,VPS37A,TMED6,ANO6,BLOC1S3
11_Member	GO Biological Processes	GO:0010256	endomembrane system organization	-5.70229	-2.75426	41/466	288,400,1785,2013,2852,5578,5862,7110,8560,8675,8724,8867,9183,9382,9519,9659,9919,10142,10162,10959,22872,23141,23271,23435,23471,25946,51014,54874,55048,57662,64083,64645,83548,84067,84376,85377,123720,137492,146456,196527,388552	ANK3,ARL1,DNM2,EMP2,GPER1,PRKCA,RAB2A,TMF1,DEGS1,STX16,SNX3,SYNJ1,ZW10,COG1,TBPL1,PDE4DIP,SEC16A,AKAP9,LPCAT3,TMED2,SEC31A,ANKLE2,CAMSAP2,TARDBP,TRAM1,ZNF385A,TMED7,FNBP1L,VPS37C,CAMSAP3,GOLPH3,MFSD14A,COG3,FAM160A2,HOOK3,MICALL1,WHAMM,VPS37A,TMED6,ANO6,BLOC1S3
11_Member	GO Biological Processes	GO:0007030	Golgi organization	-3.42624	-1.43982	16/152	400,1785,5862,8675,9183,9382,9659,9919,10142,10959,23271,51014,57662,64083,83548,146456	ARL1,DNM2,RAB2A,STX16,ZW10,COG1,PDE4DIP,SEC16A,AKAP9,TMED2,CAMSAP2,TMED7,CAMSAP3,GOLPH3,COG3,TMED6
11_Member	GO Biological Processes	GO:1903358	regulation of Golgi organization	-3.39073	-1.42341	5/17	1785,9659,10142,23271,57662	DNM2,PDE4DIP,AKAP9,CAMSAP2,CAMSAP3
12_Summary	CORUM	CORUM:642	CtBP complex	-5.67805	-2.75426	7/17	1487,3065,6239,7764,23186,55758,84458,23309,25942,6595,901,4852,6720,8850,9314,10000,114907,79595,9219,3621,3308,9759	CTBP1,HDAC1,RREB1,ZNF217,RCOR1,RCOR3,LCOR,SIN3B,SIN3A,SMARCA2,CCNG2,NPY,SREBF1,KAT2B,KLF4,AKT3,FBXO32,SAP130,MTA2,ING1,HSPA4,HDAC4
12_Member	CORUM	CORUM:642	CtBP complex	-5.67805	-2.75426	7/17	1487,3065,6239,7764,23186,55758,84458	CTBP1,HDAC1,RREB1,ZNF217,RCOR1,RCOR3,LCOR
12_Member	CORUM	CORUM:626	LSD1 complex	-5.05326	-2.38825	6/14	1487,3065,6239,7764,23186,55758	CTBP1,HDAC1,RREB1,ZNF217,RCOR1,RCOR3
12_Member	CORUM	CORUM:6443	SMAR1-HDAC1-SIN3A-SIN3B repressor complex	-3.61505	-1.5383	3/4	3065,23309,25942	HDAC1,SIN3B,SIN3A
12_Member	CORUM	CORUM:5184	SWI/SNF-related chromatin-remodeling complex	-3.23018	-1.34889	3/5	3065,6595,25942	HDAC1,SMARCA2,SIN3A
12_Member	Reactome Gene Sets	R-HSA-9614085	FOXO-mediated transcription	-2.98652	-1.19049	9/65	901,3065,4852,6720,8850,9314,10000,25942,114907	CCNG2,HDAC1,NPY,SREBF1,KAT2B,KLF4,AKT3,SIN3A,FBXO32
12_Member	CORUM	CORUM:3167	NCOR-SIN3-HDAC-HESX1 complex	-2.9422	-1.17338	3/6	3065,23309,25942	HDAC1,SIN3B,SIN3A
12_Member	CORUM	CORUM:6444	SMAR1-HDAC1-SIN3A-SIN3B-p107-p130 repressor complex	-2.9422	-1.17338	3/6	3065,23309,25942	HDAC1,SIN3B,SIN3A
12_Member	CORUM	CORUM:620	CoREST-HDAC complex	-2.71218	-1.03871	3/7	3065,7764,23186	HDAC1,ZNF217,RCOR1
12_Member	CORUM	CORUM:591	SAP complex (Sin3-associated protein complex)	-2.52105	-0.926493	3/8	3065,25942,79595	HDAC1,SIN3A,SAP130
12_Member	CORUM	CORUM:696	BRMS1-SIN3-HDAC complex	-2.52105	-0.926493	3/8	3065,23309,25942	HDAC1,SIN3B,SIN3A
12_Member	CORUM	CORUM:888	MTA2 complex	-2.52105	-0.926493	3/8	3065,9219,25942	HDAC1,MTA2,SIN3A
12_Member	CORUM	CORUM:632	Anti-HDAC2 complex	-2.40969	-0.863869	4/17	3065,9219,23186,25942	HDAC1,MTA2,RCOR1,SIN3A
12_Member	CORUM	CORUM:592	SAP complex (Sin3-associated protein complex)	-2.35793	-0.838393	3/9	3065,25942,79595	HDAC1,SIN3A,SAP130
12_Member	CORUM	CORUM:643	CtBP core complex	-2.35793	-0.838393	3/9	1487,3065,23186	CTBP1,HDAC1,RCOR1
12_Member	CORUM	CORUM:646	HDAC1-associated protein complex	-2.35793	-0.838393	3/9	3065,9219,23186	HDAC1,MTA2,RCOR1
12_Member	CORUM	CORUM:649	HDAC1-associated core complex cII	-2.35793	-0.838393	3/9	3065,9219,23186	HDAC1,MTA2,RCOR1
12_Member	CORUM	CORUM:738	SIN3-ING1b complex I	-2.35793	-0.838393	3/9	3065,3621,25942	HDAC1,ING1,SIN3A
12_Member	CORUM	CORUM:2721	HCF-1 complex	-2.31426	-0.815579	4/18	3065,3308,23309,25942	HDAC1,HSPA4,SIN3B,SIN3A
12_Member	Reactome Gene Sets	R-HSA-9615017	FOXO-mediated transcription of oxidative stress, metabolic and neuronal genes	-2.27917	-0.792054	5/29	3065,4852,6720,25942,114907	HDAC1,NPY,SREBF1,SIN3A,FBXO32
12_Member	CORUM	CORUM:1492	BHC110 complex	-2.21596	-0.761223	3/10	3065,7764,23186	HDAC1,ZNF217,RCOR1
12_Member	CORUM	CORUM:743	SIN3-SAP25 complex	-2.21596	-0.761223	3/10	3065,25942,79595	HDAC1,SIN3A,SAP130
12_Member	CORUM	CORUM:633	anti-BHC110 complex	-2.09057	-0.683832	3/11	3065,7764,23186	HDAC1,ZNF217,RCOR1
12_Member	CORUM	CORUM:691	SIN3-SAP25 complex	-2.09057	-0.683832	3/11	3065,25942,79595	HDAC1,SIN3A,SAP130
12_Member	GO Biological Processes	GO:0070933	histone H4 deacetylation	-2.09057	-0.683832	3/11	3065,9759,23186	HDAC1,HDAC4,RCOR1
13_Summary	GO Biological Processes	GO:0042326	negative regulation of phosphorylation	-5.67238	-2.75426	42/484	25,135,409,801,1845,2776,2852,3725,4771,4908,5525,5570,5576,5753,5987,5998,5999,6774,8651,8850,9021,9314,9711,9759,10217,11116,11117,11137,22843,23141,23435,23624,25937,26146,26471,27124,51422,57447,80149,84919,124790,284996,1741,4249,9088,26472,57662,493,1487,6640,7375,11146,25942,59343,64359,64844,10715,599,602,3065,3651,3708,7057,8445,8452,9181,9516,23252,23291,25946,27244,51060,51616,55914,80…	ABL1,ADORA2A,ARRB2,CALM1,DUSP3,GNAQ,GPER1,JUN,NF2,NTF3,PPP2R5A,PKIB,PRKAR2A,PTK6,TRIM27,RGS3,RGS4,STAT3,SOCS1,KAT2B,SOCS3,KLF4,RUBCN,HDAC4,CTDSPL,CEP43,EMILIN1,PWP1,PPM1E,ANKLE2,TARDBP,CBLC,WWTR1,TRAF3IP1,NUPR1,INPP5J,PRKAG2,NDRG2,ZC3H12A,PPP1R15B,HEXIM2,RNF149,DLG3,MGAT5,PKMYT1,PPP1R14B,CAMSAP3,ATP2B4,CTBP1,SNTA1,USP4,GLMN,SIN3A,SENP2,NXN,MARCHF7,CERS1,BCL2L2,BCL3,HDAC1,PDX1,ITPR1,THBS1,DYRK2,CU…
13_Member	GO Biological Processes	GO:0042326	negative regulation of phosphorylation	-5.67238	-2.75426	42/484	25,135,409,801,1845,2776,2852,3725,4771,4908,5525,5570,5576,5753,5987,5998,5999,6774,8651,8850,9021,9314,9711,9759,10217,11116,11117,11137,22843,23141,23435,23624,25937,26146,26471,27124,51422,57447,80149,84919,124790,284996	ABL1,ADORA2A,ARRB2,CALM1,DUSP3,GNAQ,GPER1,JUN,NF2,NTF3,PPP2R5A,PKIB,PRKAR2A,PTK6,TRIM27,RGS3,RGS4,STAT3,SOCS1,KAT2B,SOCS3,KLF4,RUBCN,HDAC4,CTDSPL,CEP43,EMILIN1,PWP1,PPM1E,ANKLE2,TARDBP,CBLC,WWTR1,TRAF3IP1,NUPR1,INPP5J,PRKAG2,NDRG2,ZC3H12A,PPP1R15B,HEXIM2,RNF149
13_Member	GO Biological Processes	GO:0045936	negative regulation of phosphate metabolic process	-4.98556	-2.35997	47/604	25,135,409,801,1741,1845,2776,2852,3725,4249,4771,4908,5525,5570,5576,5753,5987,5998,5999,6774,8651,8850,9021,9088,9314,9711,9759,10217,11116,11117,11137,22843,23141,23435,23624,25937,26146,26471,26472,27124,51422,57447,57662,80149,84919,124790,284996	ABL1,ADORA2A,ARRB2,CALM1,DLG3,DUSP3,GNAQ,GPER1,JUN,MGAT5,NF2,NTF3,PPP2R5A,PKIB,PRKAR2A,PTK6,TRIM27,RGS3,RGS4,STAT3,SOCS1,KAT2B,SOCS3,PKMYT1,KLF4,RUBCN,HDAC4,CTDSPL,CEP43,EMILIN1,PWP1,PPM1E,ANKLE2,TARDBP,CBLC,WWTR1,TRAF3IP1,NUPR1,PPP1R14B,INPP5J,PRKAG2,NDRG2,CAMSAP3,ZC3H12A,PPP1R15B,HEXIM2,RNF149
13_Member	GO Biological Processes	GO:0010563	negative regulation of phosphorus metabolic process	-4.967	-2.35314	47/605	25,135,409,801,1741,1845,2776,2852,3725,4249,4771,4908,5525,5570,5576,5753,5987,5998,5999,6774,8651,8850,9021,9088,9314,9711,9759,10217,11116,11117,11137,22843,23141,23435,23624,25937,26146,26471,26472,27124,51422,57447,57662,80149,84919,124790,284996	ABL1,ADORA2A,ARRB2,CALM1,DLG3,DUSP3,GNAQ,GPER1,JUN,MGAT5,NF2,NTF3,PPP2R5A,PKIB,PRKAR2A,PTK6,TRIM27,RGS3,RGS4,STAT3,SOCS1,KAT2B,SOCS3,PKMYT1,KLF4,RUBCN,HDAC4,CTDSPL,CEP43,EMILIN1,PWP1,PPM1E,ANKLE2,TARDBP,CBLC,WWTR1,TRAF3IP1,NUPR1,PPP1R14B,INPP5J,PRKAG2,NDRG2,CAMSAP3,ZC3H12A,PPP1R15B,HEXIM2,RNF149
13_Member	GO Biological Processes	GO:0031400	negative regulation of protein modification process	-4.33737	-1.93782	47/641	25,135,409,493,801,1487,1845,2776,2852,3725,4249,4771,4908,5570,5576,5753,5987,5998,5999,6640,7375,8651,8850,9021,9314,10217,11116,11117,11137,11146,22843,23435,23624,25937,25942,26146,26472,27124,51422,57447,59343,64359,64844,80149,84919,124790,284996	ABL1,ADORA2A,ARRB2,ATP2B4,CALM1,CTBP1,DUSP3,GNAQ,GPER1,JUN,MGAT5,NF2,NTF3,PKIB,PRKAR2A,PTK6,TRIM27,RGS3,RGS4,SNTA1,USP4,SOCS1,KAT2B,SOCS3,KLF4,CTDSPL,CEP43,EMILIN1,PWP1,GLMN,PPM1E,TARDBP,CBLC,WWTR1,SIN3A,TRAF3IP1,PPP1R14B,INPP5J,PRKAG2,NDRG2,SENP2,NXN,MARCHF7,ZC3H12A,PPP1R15B,HEXIM2,RNF149
13_Member	GO Biological Processes	GO:0001933	negative regulation of protein phosphorylation	-4.32725	-1.93782	36/444	25,135,409,801,1845,2776,2852,3725,4771,4908,5570,5576,5753,5987,5998,5999,8651,8850,9021,9314,10217,11116,11117,11137,22843,23435,23624,25937,26146,27124,51422,57447,80149,84919,124790,284996	ABL1,ADORA2A,ARRB2,CALM1,DUSP3,GNAQ,GPER1,JUN,NF2,NTF3,PKIB,PRKAR2A,PTK6,TRIM27,RGS3,RGS4,SOCS1,KAT2B,SOCS3,KLF4,CTDSPL,CEP43,EMILIN1,PWP1,PPM1E,TARDBP,CBLC,WWTR1,TRAF3IP1,INPP5J,PRKAG2,NDRG2,ZC3H12A,PPP1R15B,HEXIM2,RNF149
13_Member	GO Biological Processes	GO:0033673	negative regulation of kinase activity	-2.9508	-1.17338	22/268	25,135,1845,2776,4771,5525,5570,5576,5753,5987,5998,5999,8651,8850,9021,9711,11116,22843,23624,25937,51422,124790	ABL1,ADORA2A,DUSP3,GNAQ,NF2,PPP2R5A,PKIB,PRKAR2A,PTK6,TRIM27,RGS3,RGS4,SOCS1,KAT2B,SOCS3,RUBCN,CEP43,PPM1E,CBLC,WWTR1,PRKAG2,HEXIM2
13_Member	GO Biological Processes	GO:0051348	negative regulation of transferase activity	-2.72451	-1.04383	23/297	25,135,1845,2776,4771,5525,5570,5576,5753,5987,5998,5999,8651,8850,9021,9711,10715,11116,22843,23624,25937,51422,124790	ABL1,ADORA2A,DUSP3,GNAQ,NF2,PPP2R5A,PKIB,PRKAR2A,PTK6,TRIM27,RGS3,RGS4,SOCS1,KAT2B,SOCS3,RUBCN,CERS1,CEP43,PPM1E,CBLC,WWTR1,PRKAG2,HEXIM2
13_Member	GO Biological Processes	GO:0006469	negative regulation of protein kinase activity	-2.68626	-1.02575	20/246	25,135,1845,2776,4771,5570,5576,5753,5987,5998,5999,8651,8850,9021,11116,22843,23624,25937,51422,124790	ABL1,ADORA2A,DUSP3,GNAQ,NF2,PKIB,PRKAR2A,PTK6,TRIM27,RGS3,RGS4,SOCS1,KAT2B,SOCS3,CEP43,PPM1E,CBLC,WWTR1,PRKAG2,HEXIM2
13_Member	GO Biological Processes	GO:1902532	negative regulation of intracellular signal transduction	-2.45611	-0.890228	37/581	25,409,493,599,602,801,1845,2852,3065,3651,3708,4771,5998,5999,7057,8445,8452,8651,9021,9181,9314,9516,11117,23252,23291,23624,25946,27244,51060,51616,55914,57447,64844,80149,80196,202243,284996	ABL1,ARRB2,ATP2B4,BCL2L2,BCL3,CALM1,DUSP3,GPER1,HDAC1,PDX1,ITPR1,NF2,RGS3,RGS4,THBS1,DYRK2,CUL3,SOCS1,SOCS3,ARHGEF2,KLF4,LITAF,EMILIN1,OTUD3,FBXW11,CBLC,ZNF385A,SESN1,TXNDC12,TAF9B,ERBIN,NDRG2,MARCHF7,ZC3H12A,RNF34,CCDC125,RNF149
14_Summary	GO Biological Processes	GO:0090066	regulation of anatomical structure size	-5.60138	-2.714	44/521	25,133,135,375,1019,1185,1207,1785,1907,1956,2258,2852,3269,4504,4825,4897,5029,5286,5467,5962,5987,6259,6558,6712,8398,8800,8936,9706,9873,9948,10163,10501,11135,23406,25942,50853,54910,54942,57704,80206,123720,196527,253725,348110,3949,4771,5999,9181,10142,11117,22843,22919,23271,23370,27124,57606,57662,285590,84100,84282,114791,81,667,1832,2013,2331,3636,3849,7171,8452,10006,10049,54800,55740,…	ABL1,ADM,ADORA2A,ARF1,CDK4,CLCN6,CLNS1A,DNM2,EDN2,EGFR,FGF13,GPER1,HRH1,MT3,NKX6-1,NRCAM,P2RY2,PIK3C2A,PPARD,RDX,TRIM27,RYK,SLC12A2,SPTBN2,PLA2G6,PEX11A,WASF1,ULK2,FCHSD2,WDR1,WASF2,SEMA6B,CDC42EP1,COTL1,SIN3A,VILL,SEMA4C,ABITRAM,GBA2,FHOD3,WHAMM,ANO6,WASHC2C,ARPIN,LDLR,NF2,RGS4,ARHGEF2,AKAP9,EMILIN1,PPM1E,MAPRE1,CAMSAP2,ARHGEF18,INPP5J,SLAIN2,CAMSAP3,SH3PXD2B,ARL6,RNF135,TUBGCP5,ACTN4,DST,DSP,EM…
14_Member	GO Biological Processes	GO:0090066	regulation of anatomical structure size	-5.60138	-2.714	44/521	25,133,135,375,1019,1185,1207,1785,1907,1956,2258,2852,3269,4504,4825,4897,5029,5286,5467,5962,5987,6259,6558,6712,8398,8800,8936,9706,9873,9948,10163,10501,11135,23406,25942,50853,54910,54942,57704,80206,123720,196527,253725,348110	ABL1,ADM,ADORA2A,ARF1,CDK4,CLCN6,CLNS1A,DNM2,EDN2,EGFR,FGF13,GPER1,HRH1,MT3,NKX6-1,NRCAM,P2RY2,PIK3C2A,PPARD,RDX,TRIM27,RYK,SLC12A2,SPTBN2,PLA2G6,PEX11A,WASF1,ULK2,FCHSD2,WDR1,WASF2,SEMA6B,CDC42EP1,COTL1,SIN3A,VILL,SEMA4C,ABITRAM,GBA2,FHOD3,WHAMM,ANO6,WASHC2C,ARPIN
14_Member	GO Biological Processes	GO:0032535	regulation of cellular component size	-4.91992	-2.33035	34/383	25,375,1019,1185,1207,1785,2258,4504,4825,4897,5962,5987,6259,6558,6712,8800,8936,9706,9873,9948,10163,10501,11135,23406,25942,50853,54910,54942,57704,80206,123720,196527,253725,348110	ABL1,ARF1,CDK4,CLCN6,CLNS1A,DNM2,FGF13,MT3,NKX6-1,NRCAM,RDX,TRIM27,RYK,SLC12A2,SPTBN2,PEX11A,WASF1,ULK2,FCHSD2,WDR1,WASF2,SEMA6B,CDC42EP1,COTL1,SIN3A,VILL,SEMA4C,ABITRAM,GBA2,FHOD3,WHAMM,ANO6,WASHC2C,ARPIN
14_Member	GO Biological Processes	GO:1902903	regulation of supramolecular fiber organization	-4.7878	-2.26303	33/372	25,375,2258,3949,4771,5962,5987,5999,6712,8936,9181,9873,9948,10142,10163,11117,11135,22843,22919,23271,23370,23406,27124,50853,54942,57606,57662,57704,80206,123720,253725,285590,348110	ABL1,ARF1,FGF13,LDLR,NF2,RDX,TRIM27,RGS4,SPTBN2,WASF1,ARHGEF2,FCHSD2,WDR1,AKAP9,WASF2,EMILIN1,CDC42EP1,PPM1E,MAPRE1,CAMSAP2,ARHGEF18,COTL1,INPP5J,VILL,ABITRAM,SLAIN2,CAMSAP3,GBA2,FHOD3,WHAMM,WASHC2C,SH3PXD2B,ARPIN
14_Member	GO Biological Processes	GO:0051258	protein polymerization	-4.5231	-2.06333	28/301	25,375,1785,2258,5962,5987,6712,8936,9873,10142,10163,11135,22919,23271,23406,27124,50853,54942,57606,57662,57704,80206,84100,84282,114791,123720,253725,348110	ABL1,ARF1,DNM2,FGF13,RDX,TRIM27,SPTBN2,WASF1,FCHSD2,AKAP9,WASF2,CDC42EP1,MAPRE1,CAMSAP2,COTL1,INPP5J,VILL,ABITRAM,SLAIN2,CAMSAP3,GBA2,FHOD3,ARL6,RNF135,TUBGCP5,WHAMM,WASHC2C,ARPIN
14_Member	GO Biological Processes	GO:0097435	supramolecular fiber organization	-4.28099	-1.90786	51/719	25,81,375,667,1832,2013,2258,2331,3636,3849,3949,4771,5962,5987,5999,6712,7171,8452,8936,9181,9873,9948,10006,10049,10142,10163,11117,11135,22843,22919,23271,23370,23406,27124,50853,54800,54942,55740,57606,57662,57704,65108,80206,84171,84376,114791,123720,133522,253725,285590,348110	ABL1,ACTN4,ARF1,DST,DSP,EMP2,FGF13,FMOD,INPPL1,KRT2,LDLR,NF2,RDX,TRIM27,RGS4,SPTBN2,TPM4,CUL3,WASF1,ARHGEF2,FCHSD2,WDR1,ABI1,DNAJB6,AKAP9,WASF2,EMILIN1,CDC42EP1,PPM1E,MAPRE1,CAMSAP2,ARHGEF18,COTL1,INPP5J,VILL,KLHL24,ABITRAM,ENAH,SLAIN2,CAMSAP3,GBA2,MARCKSL1,FHOD3,LOXL4,HOOK3,TUBGCP5,WHAMM,PPARGC1B,WASHC2C,SH3PXD2B,ARPIN
14_Member	GO Biological Processes	GO:0032271	regulation of protein polymerization	-4.2755	-1.90752	23/231	25,375,5962,5987,6712,8936,9873,10142,10163,11135,22919,23271,23406,27124,50853,54942,57606,57662,57704,80206,123720,253725,348110	ABL1,ARF1,RDX,TRIM27,SPTBN2,WASF1,FCHSD2,AKAP9,WASF2,CDC42EP1,MAPRE1,CAMSAP2,COTL1,INPP5J,VILL,ABITRAM,SLAIN2,CAMSAP3,GBA2,FHOD3,WHAMM,WASHC2C,ARPIN
14_Member	GO Biological Processes	GO:0010638	positive regulation of organelle organization	-4.05398	-1.7869	46/640	25,375,638,1487,2852,4488,4771,4908,5371,5570,5987,6382,6720,8398,8452,8867,8936,9662,9810,9873,9908,9948,10142,10163,11135,22843,22919,23368,23476,25942,51535,55737,57154,57343,57606,57787,64112,81620,92345,94104,112476,123720,253725,285590,348110,400916	ABL1,ARF1,BIK,CTBP1,GPER1,MSX2,NF2,NTF3,PML,PKIB,TRIM27,SDC1,SREBF1,PLA2G6,CUL3,SYNJ1,WASF1,CEP135,RNF40,FCHSD2,G3BP2,WDR1,AKAP9,WASF2,CDC42EP1,PPM1E,MAPRE1,PPP1R13B,BRD4,SIN3A,PPHLN1,VPS35,SMURF1,ZNF304,SLAIN2,MARK4,MOAP1,CDT1,NAF1,PAXBP1,PRRT2,WHAMM,WASHC2C,SH3PXD2B,ARPIN,CHCHD10
14_Member	GO Biological Processes	GO:0051493	regulation of cytoskeleton organization	-3.93193	-1.71278	41/555	25,375,397,1104,2258,4771,4908,5962,5987,5999,6712,8850,8936,9181,9344,9873,9948,10142,10163,10432,10769,11135,22843,22919,23271,23370,23406,26146,27124,50853,54942,56890,57606,57662,57704,57787,80206,123720,253725,285590,348110	ABL1,ARF1,ARHGDIB,RCC1,FGF13,NF2,NTF3,RDX,TRIM27,RGS4,SPTBN2,KAT2B,WASF1,ARHGEF2,TAOK2,FCHSD2,WDR1,AKAP9,WASF2,RBM14,PLK2,CDC42EP1,PPM1E,MAPRE1,CAMSAP2,ARHGEF18,COTL1,TRAF3IP1,INPP5J,VILL,ABITRAM,MDM1,SLAIN2,CAMSAP3,GBA2,MARK4,FHOD3,WHAMM,WASHC2C,SH3PXD2B,ARPIN
14_Member	GO Biological Processes	GO:0051125	regulation of actin nucleation	-3.85485	-1.67983	7/30	375,5987,8936,9873,10163,123720,348110	ARF1,TRIM27,WASF1,FCHSD2,WASF2,WHAMM,ARPIN
14_Member	GO Biological Processes	GO:0043254	regulation of protein complex assembly	-3.67379	-1.56306	37/497	25,375,638,2073,3725,5908,5962,5987,6311,6712,8936,9181,9873,9908,10142,10163,11135,22919,23271,23406,26146,27124,50853,54942,55737,56681,57606,57662,57704,80206,81620,84079,112476,123720,148022,253725,348110	ABL1,ARF1,BIK,ERCC5,JUN,RAP1B,RDX,TRIM27,ATXN2,SPTBN2,WASF1,ARHGEF2,FCHSD2,G3BP2,AKAP9,WASF2,CDC42EP1,MAPRE1,CAMSAP2,COTL1,TRAF3IP1,INPP5J,VILL,ABITRAM,VPS35,SAR1A,SLAIN2,CAMSAP3,GBA2,FHOD3,CDT1,ANKRD27,PRRT2,WHAMM,TICAM1,WASHC2C,ARPIN
14_Member	GO Biological Processes	GO:0051127	positive regulation of actin nucleation	-3.5276	-1.49918	5/16	5987,8936,9873,10163,123720	TRIM27,WASF1,FCHSD2,WASF2,WHAMM
14_Member	GO Biological Processes	GO:0007015	actin filament organization	-3.46954	-1.47076	33/436	25,81,375,2013,3636,4771,5962,5987,5999,6712,7171,8452,8936,9181,9873,9948,10006,10163,11135,22843,23370,23406,50853,54942,55740,57704,65108,80206,123720,133522,253725,285590,348110	ABL1,ACTN4,ARF1,EMP2,INPPL1,NF2,RDX,TRIM27,RGS4,SPTBN2,TPM4,CUL3,WASF1,ARHGEF2,FCHSD2,WDR1,ABI1,WASF2,CDC42EP1,PPM1E,ARHGEF18,COTL1,VILL,ABITRAM,ENAH,GBA2,MARCKSL1,FHOD3,WHAMM,PPARGC1B,WASHC2C,SH3PXD2B,ARPIN
14_Member	GO Biological Processes	GO:0072673	lamellipodium morphogenesis	-3.39073	-1.42341	5/17	6239,8936,10006,10163,348110	RREB1,WASF1,ABI1,WASF2,ARPIN
14_Member	GO Biological Processes	GO:0032970	regulation of actin filament-based process	-3.36025	-1.41539	31/406	25,375,397,1832,2258,3728,4771,4908,5962,5987,5999,6712,8936,9344,9873,9948,10142,10163,11135,22843,23370,23406,50853,54942,57704,80206,122786,123720,253725,285590,348110	ABL1,ARF1,ARHGDIB,DSP,FGF13,JUP,NF2,NTF3,RDX,TRIM27,RGS4,SPTBN2,WASF1,TAOK2,FCHSD2,WDR1,AKAP9,WASF2,CDC42EP1,PPM1E,ARHGEF18,COTL1,VILL,ABITRAM,GBA2,FHOD3,FRMD6,WHAMM,WASHC2C,SH3PXD2B,ARPIN
14_Member	GO Biological Processes	GO:0030036	actin cytoskeleton organization	-3.34344	-1.40373	47/708	25,81,375,397,2013,2919,3636,4289,4771,4908,5962,5987,5999,6464,6712,7171,8452,8936,9181,9322,9344,9873,9948,10006,10049,10163,11135,22843,23370,23396,23406,26499,29780,29964,50853,54942,55740,57704,65108,80206,122786,123720,133522,154810,253725,285590,348110	ABL1,ACTN4,ARF1,ARHGDIB,EMP2,CXCL1,INPPL1,MKLN1,NF2,NTF3,RDX,TRIM27,RGS4,SHC1,SPTBN2,TPM4,CUL3,WASF1,ARHGEF2,TRIP10,TAOK2,FCHSD2,WDR1,ABI1,DNAJB6,WASF2,CDC42EP1,PPM1E,ARHGEF18,PIP5K1C,COTL1,PLEK2,PARVB,PRICKLE4,VILL,ABITRAM,ENAH,GBA2,MARCKSL1,FHOD3,FRMD6,WHAMM,PPARGC1B,AMOTL1,WASHC2C,SH3PXD2B,ARPIN
14_Member	GO Biological Processes	GO:0097581	lamellipodium organization	-3.18417	-1.32363	11/87	1785,6239,8936,9759,10006,10163,29780,64083,123720,221178,348110	DNM2,RREB1,WASF1,HDAC4,ABI1,WASF2,PARVB,GOLPH3,WHAMM,SPATA13,ARPIN
14_Member	GO Biological Processes	GO:0110053	regulation of actin filament organization	-3.104	-1.2674	23/278	25,375,4771,5962,5987,5999,6712,8936,9873,9948,10163,11135,22843,23370,23406,50853,54942,57704,80206,123720,253725,285590,348110	ABL1,ARF1,NF2,RDX,TRIM27,RGS4,SPTBN2,WASF1,FCHSD2,WDR1,WASF2,CDC42EP1,PPM1E,ARHGEF18,COTL1,VILL,ABITRAM,GBA2,FHOD3,WHAMM,WASHC2C,SH3PXD2B,ARPIN
14_Member	GO Biological Processes	GO:0008154	actin polymerization or depolymerization	-2.85726	-1.12273	19/221	375,5962,5987,6712,8936,9873,9948,10006,10163,11135,23406,50853,54942,55740,57704,80206,123720,253725,348110	ARF1,RDX,TRIM27,SPTBN2,WASF1,FCHSD2,WDR1,ABI1,WASF2,CDC42EP1,COTL1,VILL,ABITRAM,ENAH,GBA2,FHOD3,WHAMM,WASHC2C,ARPIN
14_Member	GO Biological Processes	GO:0008064	regulation of actin polymerization or depolymerization	-2.80098	-1.0892	17/190	375,5962,5987,6712,8936,9873,9948,10163,11135,23406,50853,54942,57704,80206,123720,253725,348110	ARF1,RDX,TRIM27,SPTBN2,WASF1,FCHSD2,WDR1,WASF2,CDC42EP1,COTL1,VILL,ABITRAM,GBA2,FHOD3,WHAMM,WASHC2C,ARPIN
14_Member	GO Biological Processes	GO:0030833	regulation of actin filament polymerization	-2.79156	-1.08579	16/174	375,5962,5987,6712,8936,9873,10163,11135,23406,50853,54942,57704,80206,123720,253725,348110	ARF1,RDX,TRIM27,SPTBN2,WASF1,FCHSD2,WASF2,CDC42EP1,COTL1,VILL,ABITRAM,GBA2,FHOD3,WHAMM,WASHC2C,ARPIN
14_Member	GO Biological Processes	GO:0030832	regulation of actin filament length	-2.77645	-1.07365	17/191	375,5962,5987,6712,8936,9873,9948,10163,11135,23406,50853,54942,57704,80206,123720,253725,348110	ARF1,RDX,TRIM27,SPTBN2,WASF1,FCHSD2,WDR1,WASF2,CDC42EP1,COTL1,VILL,ABITRAM,GBA2,FHOD3,WHAMM,WASHC2C,ARPIN
14_Member	GO Biological Processes	GO:0032956	regulation of actin cytoskeleton organization	-2.56343	-0.950368	26/361	25,375,397,4771,4908,5962,5987,5999,6712,8936,9344,9873,9948,10163,11135,22843,23370,23406,50853,54942,57704,80206,123720,253725,285590,348110	ABL1,ARF1,ARHGDIB,NF2,NTF3,RDX,TRIM27,RGS4,SPTBN2,WASF1,TAOK2,FCHSD2,WDR1,WASF2,CDC42EP1,PPM1E,ARHGEF18,COTL1,VILL,ABITRAM,GBA2,FHOD3,WHAMM,WASHC2C,SH3PXD2B,ARPIN
14_Member	GO Biological Processes	GO:1902905	positive regulation of supramolecular fiber organization	-2.39097	-0.854031	17/208	25,375,4771,5987,8936,9873,9948,10142,10163,11135,22843,22919,57606,123720,253725,285590,348110	ABL1,ARF1,NF2,TRIM27,WASF1,FCHSD2,WDR1,AKAP9,WASF2,CDC42EP1,PPM1E,MAPRE1,SLAIN2,WHAMM,WASHC2C,SH3PXD2B,ARPIN
14_Member	GO Biological Processes	GO:0030041	actin filament polymerization	-2.34179	-0.828045	16/193	375,5962,5987,6712,8936,9873,10163,11135,23406,50853,54942,57704,80206,123720,253725,348110	ARF1,RDX,TRIM27,SPTBN2,WASF1,FCHSD2,WASF2,CDC42EP1,COTL1,VILL,ABITRAM,GBA2,FHOD3,WHAMM,WASHC2C,ARPIN
14_Member	GO Biological Processes	GO:0034314	Arp2/3 complex-mediated actin nucleation	-2.32963	-0.819359	6/40	375,5987,8936,9873,10163,123720	ARF1,TRIM27,WASF1,FCHSD2,WASF2,WHAMM
14_Member	GO Biological Processes	GO:0045010	actin nucleation	-2.31954	-0.815997	7/53	375,5987,8936,9873,10163,123720,348110	ARF1,TRIM27,WASF1,FCHSD2,WASF2,WHAMM,ARPIN
14_Member	GO Biological Processes	GO:0051495	positive regulation of cytoskeleton organization	-2.30181	-0.806205	18/230	25,375,4771,4908,5987,8936,9873,9948,10142,10163,11135,22843,22919,57606,123720,253725,285590,348110	ABL1,ARF1,NF2,NTF3,TRIM27,WASF1,FCHSD2,WDR1,AKAP9,WASF2,CDC42EP1,PPM1E,MAPRE1,SLAIN2,WHAMM,WASHC2C,SH3PXD2B,ARPIN
14_Member	GO Biological Processes	GO:2000601	positive regulation of Arp2/3 complex-mediated actin nucleation	-2.21596	-0.761223	3/10	8936,9873,10163	WASF1,FCHSD2,WASF2
14_Member	GO Biological Processes	GO:0034315	regulation of Arp2/3 complex-mediated actin nucleation	-2.14206	-0.71121	4/20	375,8936,9873,10163	ARF1,WASF1,FCHSD2,WASF2
14_Member	GO Biological Processes	GO:0032273	positive regulation of protein polymerization	-2.06703	-0.674157	12/137	375,5987,8936,9873,10142,10163,11135,22919,57606,123720,253725,348110	ARF1,TRIM27,WASF1,FCHSD2,AKAP9,WASF2,CDC42EP1,MAPRE1,SLAIN2,WHAMM,WASHC2C,ARPIN
15_Summary	GO Biological Processes	GO:0090407	organophosphate biosynthetic process	-5.59785	-2.714	54/696	100,205,272,375,1040,2194,2852,3157,3158,3251,3269,3418,3615,3636,4337,4830,4967,5165,5286,5315,5467,5538,5836,5903,6652,6774,6785,7084,7086,8398,8526,8760,8833,8867,9374,9519,9759,9807,9926,10162,10165,23396,26471,27124,51422,55326,55902,79143,79877,80736,122622,128486,200576,253558,2331,2590,3703,4121,4124,4249,4504,6382,6383,6480,6482,8226,8869,9452,22822,29940,64083,64841,83548,84892,90411,92…	ADA,AK4,AMPD3,ARF1,CDS1,FASN,GPER1,HMGCS1,HMGCS2,HPRT1,HRH1,IDH2,IMPDH2,INPPL1,MOCS1,NME1,OGDH,PDK3,PIK3C2A,PKM,PPARD,PPT1,PYGL,RANBP2,SORD,STAT3,ELOVL4,TK2,TKT,PLA2G6,DGKE,CDS2,GMPS,SYNJ1,PPT2,TBPL1,HDAC4,IP6K1,LPGAT1,LPCAT3,SLC25A13,PIP5K1C,NUPR1,INPP5J,PRKAG2,AGPAT5,ACSS2,MBOAT7,DCAKD,SLC44A4,ADSS1,FITM2,PIKFYVE,LCLAT1,FMOD,GALNT2,STT3A,MAN1A1,MAN2A1,MGAT5,MT3,SDC1,SDC2,ST6GAL1,ST3GAL1,PUDP,ST…
15_Member	GO Biological Processes	GO:0090407	organophosphate biosynthetic process	-5.59785	-2.714	54/696	100,205,272,375,1040,2194,2852,3157,3158,3251,3269,3418,3615,3636,4337,4830,4967,5165,5286,5315,5467,5538,5836,5903,6652,6774,6785,7084,7086,8398,8526,8760,8833,8867,9374,9519,9759,9807,9926,10162,10165,23396,26471,27124,51422,55326,55902,79143,79877,80736,122622,128486,200576,253558	ADA,AK4,AMPD3,ARF1,CDS1,FASN,GPER1,HMGCS1,HMGCS2,HPRT1,HRH1,IDH2,IMPDH2,INPPL1,MOCS1,NME1,OGDH,PDK3,PIK3C2A,PKM,PPARD,PPT1,PYGL,RANBP2,SORD,STAT3,ELOVL4,TK2,TKT,PLA2G6,DGKE,CDS2,GMPS,SYNJ1,PPT2,TBPL1,HDAC4,IP6K1,LPGAT1,LPCAT3,SLC25A13,PIP5K1C,NUPR1,INPP5J,PRKAG2,AGPAT5,ACSS2,MBOAT7,DCAKD,SLC44A4,ADSS1,FITM2,PIKFYVE,LCLAT1
15_Member	GO Biological Processes	GO:1901137	carbohydrate derivative biosynthetic process	-3.70665	-1.58828	52/778	100,205,272,2194,2331,2590,3251,3615,3703,4121,4124,4249,4504,4830,4967,5165,5315,5538,5836,5903,6382,6383,6480,6482,6652,6774,6785,7084,7086,8226,8833,8869,9374,9452,9519,9759,10165,22822,26471,29940,51422,55902,64083,64841,79877,83548,84892,90411,92370,122622,140838,440138	ADA,AK4,AMPD3,FASN,FMOD,GALNT2,HPRT1,IMPDH2,STT3A,MAN1A1,MAN2A1,MGAT5,MT3,NME1,OGDH,PDK3,PKM,PPT1,PYGL,RANBP2,SDC1,SDC2,ST6GAL1,ST3GAL1,SORD,STAT3,ELOVL4,TK2,TKT,PUDP,GMPS,ST3GAL5,PPT2,ITM2A,TBPL1,HDAC4,SLC25A13,PHLDA1,NUPR1,DSE,PRKAG2,ACSS2,GOLPH3,GNPNAT1,DCAKD,COG3,POMGNT2,MCFD2,PXYLP1,ADSS1,NANP,ALG11
15_Member	GO Biological Processes	GO:0006753	nucleoside phosphate metabolic process	-3.65203	-1.55581	49/724	55,100,205,272,1040,2194,3157,3158,3251,3418,3615,4191,4337,4830,4913,4967,5165,5315,5538,5903,6774,6785,7084,7086,8226,8760,8833,8930,9374,9519,9759,10165,10380,10845,10924,11163,23597,26471,29789,51422,55326,55902,56953,79877,114789,122622,170685,253558,400916	ACP3,ADA,AK4,AMPD3,CDS1,FASN,HMGCS1,HMGCS2,HPRT1,IDH2,IMPDH2,MDH2,MOCS1,NME1,NTHL1,OGDH,PDK3,PKM,PPT1,RANBP2,STAT3,ELOVL4,TK2,TKT,PUDP,CDS2,GMPS,MBD4,PPT2,TBPL1,HDAC4,SLC25A13,BPNT1,CLPX,SMPDL3A,NUDT4,ACOT9,NUPR1,OLA1,PRKAG2,AGPAT5,ACSS2,NT5M,DCAKD,SLC25A25,ADSS1,NUDT10,LCLAT1,CHCHD10
15_Member	GO Biological Processes	GO:0009117	nucleotide metabolic process	-3.48319	-1.47539	48/717	55,100,205,272,1040,2194,3157,3158,3251,3418,3615,4191,4337,4830,4913,4967,5165,5315,5538,5903,6774,6785,7084,7086,8226,8760,8833,8930,9374,9519,9759,10165,10380,10845,11163,23597,26471,29789,51422,55326,55902,56953,79877,114789,122622,170685,253558,400916	ACP3,ADA,AK4,AMPD3,CDS1,FASN,HMGCS1,HMGCS2,HPRT1,IDH2,IMPDH2,MDH2,MOCS1,NME1,NTHL1,OGDH,PDK3,PKM,PPT1,RANBP2,STAT3,ELOVL4,TK2,TKT,PUDP,CDS2,GMPS,MBD4,PPT2,TBPL1,HDAC4,SLC25A13,BPNT1,CLPX,NUDT4,ACOT9,NUPR1,OLA1,PRKAG2,AGPAT5,ACSS2,NT5M,DCAKD,SLC25A25,ADSS1,NUDT10,LCLAT1,CHCHD10
15_Member	GO Biological Processes	GO:0034404	nucleobase-containing small molecule biosynthetic process	-3.46435	-1.46834	21/229	100,272,3251,3615,4830,4913,4967,5315,5903,6774,7084,8226,8833,8930,9759,10924,11163,26471,51422,56953,170685	ADA,AMPD3,HPRT1,IMPDH2,NME1,NTHL1,OGDH,PKM,RANBP2,STAT3,TK2,PUDP,GMPS,MBD4,HDAC4,SMPDL3A,NUDT4,NUPR1,PRKAG2,NT5M,NUDT10
15_Member	GO Biological Processes	GO:0009165	nucleotide biosynthetic process	-3.37981	-1.42205	30/387	100,205,272,1040,2194,3251,3418,3615,4830,4967,5165,5315,5538,5903,6774,6785,7084,8760,8833,9374,9519,9759,10165,26471,51422,55326,55902,79877,122622,253558	ADA,AK4,AMPD3,CDS1,FASN,HPRT1,IDH2,IMPDH2,NME1,OGDH,PDK3,PKM,PPT1,RANBP2,STAT3,ELOVL4,TK2,CDS2,GMPS,PPT2,TBPL1,HDAC4,SLC25A13,NUPR1,PRKAG2,AGPAT5,ACSS2,DCAKD,ADSS1,LCLAT1
15_Member	GO Biological Processes	GO:1901293	nucleoside phosphate biosynthetic process	-3.32434	-1.39373	30/390	100,205,272,1040,2194,3251,3418,3615,4830,4967,5165,5315,5538,5903,6774,6785,7084,8760,8833,9374,9519,9759,10165,26471,51422,55326,55902,79877,122622,253558	ADA,AK4,AMPD3,CDS1,FASN,HPRT1,IDH2,IMPDH2,NME1,OGDH,PDK3,PKM,PPT1,RANBP2,STAT3,ELOVL4,TK2,CDS2,GMPS,PPT2,TBPL1,HDAC4,SLC25A13,NUPR1,PRKAG2,AGPAT5,ACSS2,DCAKD,ADSS1,LCLAT1
15_Member	GO Biological Processes	GO:0046390	ribose phosphate biosynthetic process	-2.96958	-1.17963	24/302	205,272,2194,3251,3615,4830,4967,5165,5315,5538,5836,5903,6774,6785,7086,8833,9374,9759,10165,26471,51422,55902,79877,122622	AK4,AMPD3,FASN,HPRT1,IMPDH2,NME1,OGDH,PDK3,PKM,PPT1,PYGL,RANBP2,STAT3,ELOVL4,TKT,GMPS,PPT2,HDAC4,SLC25A13,NUPR1,PRKAG2,ACSS2,DCAKD,ADSS1
15_Member	GO Biological Processes	GO:0046434	organophosphate catabolic process	-2.71629	-1.03935	21/262	100,272,3251,3949,4913,4967,5315,5903,6774,8398,8867,8930,9759,10380,10924,11163,26471,27124,51422,56953,170685	ADA,AMPD3,HPRT1,LDLR,NTHL1,OGDH,PKM,RANBP2,STAT3,PLA2G6,SYNJ1,MBD4,HDAC4,BPNT1,SMPDL3A,NUDT4,NUPR1,INPP5J,PRKAG2,NT5M,NUDT10
15_Member	GO Biological Processes	GO:0009152	purine ribonucleotide biosynthetic process	-2.68989	-1.02848	22/281	205,272,2194,3251,3615,4830,4967,5165,5315,5538,5903,6774,6785,8833,9374,9759,10165,26471,51422,55902,79877,122622	AK4,AMPD3,FASN,HPRT1,IMPDH2,NME1,OGDH,PDK3,PKM,PPT1,RANBP2,STAT3,ELOVL4,GMPS,PPT2,HDAC4,SLC25A13,NUPR1,PRKAG2,ACSS2,DCAKD,ADSS1
15_Member	GO Biological Processes	GO:0051186	cofactor metabolic process	-2.67414	-1.02073	39/603	1727,1956,2194,2936,3145,3157,3158,3418,4144,4191,4258,4337,4363,4504,4967,5165,5315,5538,5903,6697,6774,6785,7086,9374,9759,10549,23382,23590,23597,26471,27247,51293,51422,55902,79017,79877,81034,135293,728294	CYB5R3,EGFR,FASN,GSR,HMBS,HMGCS1,HMGCS2,IDH2,MAT2A,MDH2,MGST2,MOCS1,ABCC1,MT3,OGDH,PDK3,PKM,PPT1,RANBP2,SPR,STAT3,ELOVL4,TKT,PPT2,HDAC4,PRDX4,AHCYL2,PDSS1,ACOT9,NUPR1,NFU1,CD320,PRKAG2,ACSS2,GGCT,DCAKD,SLC25A32,PM20D2,D2HGDH
15_Member	GO Biological Processes	GO:0006164	purine nucleotide biosynthetic process	-2.57805	-0.958521	23/305	100,205,272,2194,3251,3615,4830,4967,5165,5315,5538,5903,6774,6785,8833,9374,9759,10165,26471,51422,55902,79877,122622	ADA,AK4,AMPD3,FASN,HPRT1,IMPDH2,NME1,OGDH,PDK3,PKM,PPT1,RANBP2,STAT3,ELOVL4,GMPS,PPT2,HDAC4,SLC25A13,NUPR1,PRKAG2,ACSS2,DCAKD,ADSS1
15_Member	GO Biological Processes	GO:0009260	ribonucleotide biosynthetic process	-2.45069	-0.886903	22/294	205,272,2194,3251,3615,4830,4967,5165,5315,5538,5903,6774,6785,8833,9374,9759,10165,26471,51422,55902,79877,122622	AK4,AMPD3,FASN,HPRT1,IMPDH2,NME1,OGDH,PDK3,PKM,PPT1,RANBP2,STAT3,ELOVL4,GMPS,PPT2,HDAC4,SLC25A13,NUPR1,PRKAG2,ACSS2,DCAKD,ADSS1
15_Member	GO Biological Processes	GO:0072521	purine-containing compound metabolic process	-2.44347	-0.881121	39/622	55,100,205,272,316,2194,3157,3158,3251,3615,4337,4830,4967,5165,5315,5538,5903,6774,6785,7276,8833,9374,9759,10165,10380,10845,11163,23382,23597,26471,29789,51422,55902,79877,114789,122622,170685,221443,400916	ACP3,ADA,AK4,AMPD3,AOX1,FASN,HMGCS1,HMGCS2,HPRT1,IMPDH2,MOCS1,NME1,OGDH,PDK3,PKM,PPT1,RANBP2,STAT3,ELOVL4,TTR,GMPS,PPT2,HDAC4,SLC25A13,BPNT1,CLPX,NUDT4,AHCYL2,ACOT9,NUPR1,OLA1,PRKAG2,ACSS2,DCAKD,SLC25A25,ADSS1,NUDT10,OARD1,CHCHD10
15_Member	GO Biological Processes	GO:0006732	coenzyme metabolic process	-2.42068	-0.865192	28/408	1727,2194,3157,3158,3418,4144,4191,4337,4967,5165,5315,5538,5903,6697,6774,6785,7086,9374,9759,23382,23590,23597,26471,51422,55902,79877,81034,135293	CYB5R3,FASN,HMGCS1,HMGCS2,IDH2,MAT2A,MDH2,MOCS1,OGDH,PDK3,PKM,PPT1,RANBP2,SPR,STAT3,ELOVL4,TKT,PPT2,HDAC4,AHCYL2,PDSS1,ACOT9,NUPR1,PRKAG2,ACSS2,DCAKD,SLC25A32,PM20D2
15_Member	GO Biological Processes	GO:0006790	sulfur compound metabolic process	-2.40592	-0.86244	26/371	55,1468,2194,2331,2690,2936,3157,3158,4144,4258,4967,5165,5538,6482,6785,9374,9806,10380,23382,23597,26227,27247,29940,55902,79017,84890	ACP3,SLC25A10,FASN,FMOD,GHR,GSR,HMGCS1,HMGCS2,MAT2A,MGST2,OGDH,PDK3,PPT1,ST3GAL1,ELOVL4,PPT2,SPOCK2,BPNT1,AHCYL2,ACOT9,PHGDH,NFU1,DSE,ACSS2,GGCT,ADO
15_Member	GO Biological Processes	GO:0072522	purine-containing compound biosynthetic process	-2.38843	-0.854031	23/316	100,205,272,2194,3251,3615,4830,4967,5165,5315,5538,5903,6774,6785,8833,9374,9759,10165,26471,51422,55902,79877,122622	ADA,AK4,AMPD3,FASN,HPRT1,IMPDH2,NME1,OGDH,PDK3,PKM,PPT1,RANBP2,STAT3,ELOVL4,GMPS,PPT2,HDAC4,SLC25A13,NUPR1,PRKAG2,ACSS2,DCAKD,ADSS1
15_Member	GO Biological Processes	GO:1901292	nucleoside phosphate catabolic process	-2.36354	-0.839449	16/192	100,272,3251,4913,4967,5315,5903,6774,8930,9759,10924,11163,26471,51422,56953,170685	ADA,AMPD3,HPRT1,NTHL1,OGDH,PKM,RANBP2,STAT3,MBD4,HDAC4,SMPDL3A,NUDT4,NUPR1,PRKAG2,NT5M,NUDT10
15_Member	GO Biological Processes	GO:0009168	purine ribonucleoside monophosphate biosynthetic process	-2.14295	-0.71121	15/185	100,205,272,3251,3615,4967,5315,5903,6774,8833,9759,10165,26471,51422,122622	ADA,AK4,AMPD3,HPRT1,IMPDH2,OGDH,PKM,RANBP2,STAT3,GMPS,HDAC4,SLC25A13,NUPR1,PRKAG2,ADSS1
15_Member	GO Biological Processes	GO:0009166	nucleotide catabolic process	-2.12216	-0.696032	15/186	100,272,3251,4913,4967,5315,5903,6774,8930,9759,11163,26471,51422,56953,170685	ADA,AMPD3,HPRT1,NTHL1,OGDH,PKM,RANBP2,STAT3,MBD4,HDAC4,NUDT4,NUPR1,PRKAG2,NT5M,NUDT10
15_Member	GO Biological Processes	GO:0009108	coenzyme biosynthetic process	-2.10383	-0.683832	19/259	2194,3418,4144,4337,4967,5165,5315,5538,5903,6697,6774,6785,9374,9759,23590,26471,51422,55902,79877	FASN,IDH2,MAT2A,MOCS1,OGDH,PDK3,PKM,PPT1,RANBP2,SPR,STAT3,ELOVL4,PPT2,HDAC4,PDSS1,NUPR1,PRKAG2,ACSS2,DCAKD
15_Member	GO Biological Processes	GO:0009127	purine nucleoside monophosphate biosynthetic process	-2.10158	-0.683832	15/187	100,205,272,3251,3615,4967,5315,5903,6774,8833,9759,10165,26471,51422,122622	ADA,AK4,AMPD3,HPRT1,IMPDH2,OGDH,PKM,RANBP2,STAT3,GMPS,HDAC4,SLC25A13,NUPR1,PRKAG2,ADSS1
15_Member	GO Biological Processes	GO:0006637	acyl-CoA metabolic process	-2.07455	-0.678659	10/104	2194,3157,3158,4967,5165,5538,6785,9374,23597,55902	FASN,HMGCS1,HMGCS2,OGDH,PDK3,PPT1,ELOVL4,PPT2,ACOT9,ACSS2
15_Member	GO Biological Processes	GO:0035383	thioester metabolic process	-2.07455	-0.678659	10/104	2194,3157,3158,4967,5165,5538,6785,9374,23597,55902	FASN,HMGCS1,HMGCS2,OGDH,PDK3,PPT1,ELOVL4,PPT2,ACOT9,ACSS2
15_Member	GO Biological Processes	GO:0033865	nucleoside bisphosphate metabolic process	-2.04301	-0.658551	12/138	2194,3157,3158,4967,5165,5538,6785,9374,10380,23597,55902,79877	FASN,HMGCS1,HMGCS2,OGDH,PDK3,PPT1,ELOVL4,PPT2,BPNT1,ACOT9,ACSS2,DCAKD
15_Member	GO Biological Processes	GO:0033875	ribonucleoside bisphosphate metabolic process	-2.04301	-0.658551	12/138	2194,3157,3158,4967,5165,5538,6785,9374,10380,23597,55902,79877	FASN,HMGCS1,HMGCS2,OGDH,PDK3,PPT1,ELOVL4,PPT2,BPNT1,ACOT9,ACSS2,DCAKD
15_Member	GO Biological Processes	GO:0034032	purine nucleoside bisphosphate metabolic process	-2.04301	-0.658551	12/138	2194,3157,3158,4967,5165,5538,6785,9374,10380,23597,55902,79877	FASN,HMGCS1,HMGCS2,OGDH,PDK3,PPT1,ELOVL4,PPT2,BPNT1,ACOT9,ACSS2,DCAKD
15_Member	GO Biological Processes	GO:0009124	nucleoside monophosphate biosynthetic process	-2.01941	-0.642214	16/209	100,205,272,3251,3615,4967,5315,5903,6774,7084,8833,9759,10165,26471,51422,122622	ADA,AK4,AMPD3,HPRT1,IMPDH2,OGDH,PKM,RANBP2,STAT3,TK2,GMPS,HDAC4,SLC25A13,NUPR1,PRKAG2,ADSS1
15_Member	GO Biological Processes	GO:0051188	cofactor biosynthetic process	-2.01478	-0.638871	22/321	2194,3145,3418,4144,4258,4337,4967,5165,5315,5538,5903,6697,6774,6785,9374,9759,23590,26471,51422,55902,79017,79877	FASN,HMBS,IDH2,MAT2A,MGST2,MOCS1,OGDH,PDK3,PKM,PPT1,RANBP2,SPR,STAT3,ELOVL4,PPT2,HDAC4,PDSS1,NUPR1,PRKAG2,ACSS2,GGCT,DCAKD
16_Summary	GO Biological Processes	GO:0051129	negative regulation of cellular component organization	-5.47871	-2.62382	58/775	81,409,599,1487,1785,2043,2258,3949,3980,4171,4504,5394,5909,5962,6259,6311,6712,7057,8724,8850,9181,9183,9554,9706,9711,10049,10163,10432,10501,10533,10769,11117,22919,23271,23370,25942,25994,26146,26471,27124,29028,50853,54910,55737,56890,57187,57662,64422,79142,79991,80206,81620,84079,88455,112476,146691,253725,348110,2107,2935,9948,1513,1845,2021,2852,3396,3831,5578,6720,7093,8751,8867,11240,…	ACTN4,ARRB2,BCL2L2,CTBP1,DNM2,EPHA4,FGF13,LDLR,LIG3,MCM2,MT3,EXOSC10,RAP1GAP,RDX,RYK,ATXN2,SPTBN2,THBS1,SNX3,KAT2B,ARHGEF2,ZW10,SEC22B,ULK2,RUBCN,DNAJB6,WASF2,RBM14,SEMA6B,ATG7,PLK2,EMILIN1,MAPRE1,CAMSAP2,ARHGEF18,SIN3A,HIGD1A,TRAF3IP1,NUPR1,INPP5J,ATAD2,VILL,SEMA4C,VPS35,MDM1,THOC2,CAMSAP3,ATG3,PHF23,STN1,FHOD3,CDT1,ANKRD27,ANKRD13A,PRRT2,TOM1L2,WASHC2C,ARPIN,ETF1,GSPT1,WDR1,CTSK,DUSP3,ENDOG,GPE…
16_Member	GO Biological Processes	GO:0051129	negative regulation of cellular component organization	-5.47871	-2.62382	58/775	81,409,599,1487,1785,2043,2258,3949,3980,4171,4504,5394,5909,5962,6259,6311,6712,7057,8724,8850,9181,9183,9554,9706,9711,10049,10163,10432,10501,10533,10769,11117,22919,23271,23370,25942,25994,26146,26471,27124,29028,50853,54910,55737,56890,57187,57662,64422,79142,79991,80206,81620,84079,88455,112476,146691,253725,348110	ACTN4,ARRB2,BCL2L2,CTBP1,DNM2,EPHA4,FGF13,LDLR,LIG3,MCM2,MT3,EXOSC10,RAP1GAP,RDX,RYK,ATXN2,SPTBN2,THBS1,SNX3,KAT2B,ARHGEF2,ZW10,SEC22B,ULK2,RUBCN,DNAJB6,WASF2,RBM14,SEMA6B,ATG7,PLK2,EMILIN1,MAPRE1,CAMSAP2,ARHGEF18,SIN3A,HIGD1A,TRAF3IP1,NUPR1,INPP5J,ATAD2,VILL,SEMA4C,VPS35,MDM1,THOC2,CAMSAP3,ATG3,PHF23,STN1,FHOD3,CDT1,ANKRD27,ANKRD13A,PRRT2,TOM1L2,WASHC2C,ARPIN
16_Member	GO Biological Processes	GO:0010639	negative regulation of organelle organization	-5.26855	-2.52012	37/418	409,599,1487,1785,2258,3980,4171,5394,5962,6712,8850,9181,9183,9554,10163,10432,10533,22919,23271,23370,25942,25994,26471,27124,29028,50853,56890,57662,79142,79991,80206,81620,84079,112476,146691,253725,348110	ARRB2,BCL2L2,CTBP1,DNM2,FGF13,LIG3,MCM2,EXOSC10,RDX,SPTBN2,KAT2B,ARHGEF2,ZW10,SEC22B,WASF2,RBM14,ATG7,MAPRE1,CAMSAP2,ARHGEF18,SIN3A,HIGD1A,NUPR1,INPP5J,ATAD2,VILL,MDM1,CAMSAP3,PHF23,STN1,FHOD3,CDT1,ANKRD27,PRRT2,TOM1L2,WASHC2C,ARPIN
16_Member	GO Biological Processes	GO:0051494	negative regulation of cytoskeleton organization	-3.55536	-1.50251	17/163	2258,5962,6712,8850,9181,10163,10432,22919,23271,23370,27124,50853,56890,57662,80206,253725,348110	FGF13,RDX,SPTBN2,KAT2B,ARHGEF2,WASF2,RBM14,MAPRE1,CAMSAP2,ARHGEF18,INPP5J,VILL,MDM1,CAMSAP3,FHOD3,WASHC2C,ARPIN
16_Member	GO Biological Processes	GO:1902904	negative regulation of supramolecular fiber organization	-3.30025	-1.37774	16/156	2258,3949,5962,6712,9181,10163,11117,22919,23271,23370,27124,50853,57662,80206,253725,348110	FGF13,LDLR,RDX,SPTBN2,ARHGEF2,WASF2,EMILIN1,MAPRE1,CAMSAP2,ARHGEF18,INPP5J,VILL,CAMSAP3,FHOD3,WASHC2C,ARPIN
16_Member	GO Biological Processes	GO:0043244	regulation of protein complex disassembly	-2.94075	-1.17338	13/122	2107,2258,2935,5962,6712,9181,9711,9948,23271,50853,57662,79142,253725	ETF1,FGF13,GSPT1,RDX,SPTBN2,ARHGEF2,RUBCN,WDR1,CAMSAP2,VILL,CAMSAP3,PHF23,WASHC2C
16_Member	GO Biological Processes	GO:0043242	negative regulation of protein complex disassembly	-2.8641	-1.12682	10/81	2258,5962,6712,9181,9711,23271,50853,57662,79142,253725	FGF13,RDX,SPTBN2,ARHGEF2,RUBCN,CAMSAP2,VILL,CAMSAP3,PHF23,WASHC2C
16_Member	GO Biological Processes	GO:0022411	cellular component disassembly	-2.79576	-1.086	38/574	1513,1845,2021,2043,2107,2258,2852,2935,3396,3831,5578,5962,6712,6720,7093,8751,8867,9181,9711,9948,10533,11240,23271,50853,51569,51649,57154,57231,57662,64422,64949,65080,79142,124995,167410,253725,285590,400410	CTSK,DUSP3,ENDOG,EPHA4,ETF1,FGF13,GPER1,GSPT1,MRPL58,KLC1,PRKCA,RDX,SPTBN2,SREBF1,TLL2,ADAM15,SYNJ1,ARHGEF2,RUBCN,WDR1,ATG7,PADI2,CAMSAP2,VILL,UFM1,MRPS23,SMURF1,SNX14,CAMSAP3,ATG3,MRPS26,MRPL44,PHF23,MRPL10,LIX1,WASHC2C,SH3PXD2B,ST20
16_Member	GO Biological Processes	GO:1901880	negative regulation of protein depolymerization	-2.15306	-0.715804	8/71	2258,5962,6712,9181,23271,50853,57662,253725	FGF13,RDX,SPTBN2,ARHGEF2,CAMSAP2,VILL,CAMSAP3,WASHC2C
16_Member	GO Biological Processes	GO:1901879	regulation of protein depolymerization	-2.08477	-0.679953	9/88	2258,5962,6712,9181,9948,23271,50853,57662,253725	FGF13,RDX,SPTBN2,ARHGEF2,WDR1,CAMSAP2,VILL,CAMSAP3,WASHC2C
16_Member	GO Biological Processes	GO:0043624	cellular protein complex disassembly	-2.05802	-0.669853	17/225	2107,2258,2935,3396,5962,6712,8867,9181,9948,23271,50853,51649,57662,64949,65080,124995,253725	ETF1,FGF13,GSPT1,MRPL58,RDX,SPTBN2,SYNJ1,ARHGEF2,WDR1,CAMSAP2,VILL,MRPS23,CAMSAP3,MRPS26,MRPL44,MRPL10,WASHC2C
17_Summary	GO Biological Processes	GO:0044257	cellular protein catabolic process	-5.44981	-2.61381	59/795	163,409,1017,1512,1513,2043,3949,5371,5538,5717,5962,6477,6815,7110,7321,7328,7375,8452,9025,9810,10206,10769,10845,11146,11200,23190,23291,23510,23624,25852,25862,25897,25937,26267,26471,27131,51684,54546,54850,55048,55737,55819,57154,57646,58476,64844,65264,79139,79791,80196,84317,137492,147339,149603,158880,168433,284996,378884,400566,929,7325,8651,8773,9021,9341,9554,10489,10533,10802,22872,5…	AP2B1,ARRB2,CDK2,CTSH,CTSK,EPHA4,LDLR,PML,PPT1,PSMD11,RDX,SIAH1,STYX,TMF1,UBE2D1,UBE2H,USP4,CUL3,RNF8,RNF40,TRIM13,PLK2,CLPX,GLMN,CHEK2,UBXN4,FBXW11,KCTD2,CBLC,ARMC8,USP49,RNF19A,WWTR1,FBXO10,NUPR1,SNX5,SUFU,RNF186,FBXL12,VPS37C,VPS35,RNF130,SMURF1,USP28,TP53INP2,MARCHF7,UBE2Z,DERL1,FBXO31,RNF34,CCDC115,VPS37A,C18orf25,RNF187,USP51,RNF133,RNF149,NHLRC1,C17orf97,CD14,UBE2E2,SOCS1,SNAP23,SOCS3,VAMP…
17_Member	GO Biological Processes	GO:0044257	cellular protein catabolic process	-5.44981	-2.61381	59/795	163,409,1017,1512,1513,2043,3949,5371,5538,5717,5962,6477,6815,7110,7321,7328,7375,8452,9025,9810,10206,10769,10845,11146,11200,23190,23291,23510,23624,25852,25862,25897,25937,26267,26471,27131,51684,54546,54850,55048,55737,55819,57154,57646,58476,64844,65264,79139,79791,80196,84317,137492,147339,149603,158880,168433,284996,378884,400566	AP2B1,ARRB2,CDK2,CTSH,CTSK,EPHA4,LDLR,PML,PPT1,PSMD11,RDX,SIAH1,STYX,TMF1,UBE2D1,UBE2H,USP4,CUL3,RNF8,RNF40,TRIM13,PLK2,CLPX,GLMN,CHEK2,UBXN4,FBXW11,KCTD2,CBLC,ARMC8,USP49,RNF19A,WWTR1,FBXO10,NUPR1,SNX5,SUFU,RNF186,FBXL12,VPS37C,VPS35,RNF130,SMURF1,USP28,TP53INP2,MARCHF7,UBE2Z,DERL1,FBXO31,RNF34,CCDC115,VPS37A,C18orf25,RNF187,USP51,RNF133,RNF149,NHLRC1,C17orf97
17_Member	Reactome Gene Sets	R-HSA-983169	Class I MHC mediated antigen processing & presentation	-5.23918	-2.51618	34/370	929,5717,6477,7321,7325,7328,8452,8651,8773,9021,9341,9554,10489,10533,10802,11146,22872,23291,25897,26267,51444,54850,55008,55819,57154,65264,79791,80196,81559,92912,114907,140462,154881,223082	CD14,PSMD11,SIAH1,UBE2D1,UBE2E2,UBE2H,CUL3,SOCS1,SNAP23,SOCS3,VAMP3,SEC22B,LRRC41,ATG7,SEC24A,GLMN,SEC31A,FBXW11,RNF19A,FBXO10,RNF138,FBXL12,HERC6,RNF130,SMURF1,UBE2Z,FBXO31,RNF34,TRIM11,UBE2Q2,FBXO32,ASB9,KCTD7,ZNRF2
17_Member	Reactome Gene Sets	R-HSA-1280218	Adaptive Immune System	-4.87495	-2.31178	55/756	163,164,375,801,929,1512,1513,1785,3708,3710,3831,5525,5717,5908,5909,6477,6712,7280,7321,7325,7328,8452,8651,8773,8905,9021,9341,9554,10000,10437,10489,10533,10802,11127,11146,22872,23291,25897,26267,51444,54850,55008,55740,55819,57154,65264,79791,80196,81559,92912,114907,140462,140735,154881,223082	AP2B1,AP1G1,ARF1,CALM1,CD14,CTSH,CTSK,DNM2,ITPR1,ITPR3,KLC1,PPP2R5A,PSMD11,RAP1B,RAP1GAP,SIAH1,SPTBN2,TUBB2A,UBE2D1,UBE2E2,UBE2H,CUL3,SOCS1,SNAP23,AP1S2,SOCS3,VAMP3,SEC22B,AKT3,IFI30,LRRC41,ATG7,SEC24A,KIF3A,GLMN,SEC31A,FBXW11,RNF19A,FBXO10,RNF138,FBXL12,HERC6,ENAH,RNF130,SMURF1,UBE2Z,FBXO31,RNF34,TRIM11,UBE2Q2,FBXO32,ASB9,DYNLL2,KCTD7,ZNRF2
17_Member	Reactome Gene Sets	R-HSA-983168	Antigen processing: Ubiquitination & Proteasome degradation	-4.32028	-1.93782	28/309	5717,6477,7321,7325,7328,8452,8651,9021,10489,10533,11146,23291,25897,26267,51444,54850,55008,55819,57154,65264,79791,80196,81559,92912,114907,140462,154881,223082	PSMD11,SIAH1,UBE2D1,UBE2E2,UBE2H,CUL3,SOCS1,SOCS3,LRRC41,ATG7,GLMN,FBXW11,RNF19A,FBXO10,RNF138,FBXL12,HERC6,RNF130,SMURF1,UBE2Z,FBXO31,RNF34,TRIM11,UBE2Q2,FBXO32,ASB9,KCTD7,ZNRF2
17_Member	GO Biological Processes	GO:0051603	proteolysis involved in cellular protein catabolic process	-4.02629	-1.76639	51/736	409,1017,1512,1513,2043,5371,5717,6477,6815,7110,7321,7328,7375,8452,9025,9810,10206,10769,10845,11146,23190,23291,23510,23624,25852,25862,25897,25937,26267,26471,51684,54546,54850,55048,55819,57154,57646,58476,64844,65264,79139,79791,80196,137492,147339,149603,158880,168433,284996,378884,400566	ARRB2,CDK2,CTSH,CTSK,EPHA4,PML,PSMD11,SIAH1,STYX,TMF1,UBE2D1,UBE2H,USP4,CUL3,RNF8,RNF40,TRIM13,PLK2,CLPX,GLMN,UBXN4,FBXW11,KCTD2,CBLC,ARMC8,USP49,RNF19A,WWTR1,FBXO10,NUPR1,SUFU,RNF186,FBXL12,VPS37C,RNF130,SMURF1,USP28,TP53INP2,MARCHF7,UBE2Z,DERL1,FBXO31,RNF34,VPS37A,C18orf25,RNF187,USP51,RNF133,RNF149,NHLRC1,C17orf97
17_Member	GO Biological Processes	GO:0000209	protein polyubiquitination	-3.9829	-1.74385	29/340	5717,5987,6477,7187,7321,7325,7328,8452,9025,9810,23291,25897,26145,26267,54546,54850,55008,57154,64844,79791,80196,84282,92912,114907,149603,220972,223082,283948,378884	PSMD11,TRIM27,SIAH1,TRAF3,UBE2D1,UBE2E2,UBE2H,CUL3,RNF8,RNF40,FBXW11,RNF19A,IRF2BP1,FBXO10,RNF186,FBXL12,HERC6,SMURF1,MARCHF7,FBXO31,RNF34,RNF135,UBE2Q2,FBXO32,RNF187,MARCHF8,ZNRF2,NHLRC4,NHLRC1
17_Member	KEGG Pathway	ko04120	Ubiquitin mediated proteolysis	-3.94846	-1.71948	16/137	330,5371,6477,7321,7325,7328,8452,8651,9021,10054,23291,23624,57154,65264,92912,378884	BIRC3,PML,SIAH1,UBE2D1,UBE2E2,UBE2H,CUL3,SOCS1,SOCS3,UBA2,FBXW11,CBLC,SMURF1,UBE2Z,UBE2Q2,NHLRC1
17_Member	KEGG Pathway	hsa04120	Ubiquitin mediated proteolysis	-3.91098	-1.7063	16/138	330,5371,6477,7321,7325,7328,8452,8651,9021,10054,23291,23624,57154,65264,92912,378884	BIRC3,PML,SIAH1,UBE2D1,UBE2E2,UBE2H,CUL3,SOCS1,SOCS3,UBA2,FBXW11,CBLC,SMURF1,UBE2Z,UBE2Q2,NHLRC1
17_Member	GO Biological Processes	GO:0043632	modification-dependent macromolecule catabolic process	-3.51426	-1.49228	45/657	409,1017,5371,5394,5717,6477,6815,7321,7328,7375,8452,9025,9810,10206,10769,11146,23190,23291,23510,23624,25852,25862,25897,25937,26267,51684,54546,54850,55048,55819,57154,57646,58476,65264,79139,79791,80196,137492,147339,149603,158880,168433,284996,378884,400566	ARRB2,CDK2,PML,EXOSC10,PSMD11,SIAH1,STYX,UBE2D1,UBE2H,USP4,CUL3,RNF8,RNF40,TRIM13,PLK2,GLMN,UBXN4,FBXW11,KCTD2,CBLC,ARMC8,USP49,RNF19A,WWTR1,FBXO10,SUFU,RNF186,FBXL12,VPS37C,RNF130,SMURF1,USP28,TP53INP2,UBE2Z,DERL1,FBXO31,RNF34,VPS37A,C18orf25,RNF187,USP51,RNF133,RNF149,NHLRC1,C17orf97
17_Member	GO Biological Processes	GO:0006511	ubiquitin-dependent protein catabolic process	-3.48399	-1.47539	44/640	409,1017,5371,5717,6477,6815,7321,7328,7375,8452,9025,9810,10206,10769,11146,23190,23291,23510,23624,25852,25862,25897,25937,26267,51684,54546,54850,55048,55819,57154,57646,58476,65264,79139,79791,80196,137492,147339,149603,158880,168433,284996,378884,400566	ARRB2,CDK2,PML,PSMD11,SIAH1,STYX,UBE2D1,UBE2H,USP4,CUL3,RNF8,RNF40,TRIM13,PLK2,GLMN,UBXN4,FBXW11,KCTD2,CBLC,ARMC8,USP49,RNF19A,WWTR1,FBXO10,SUFU,RNF186,FBXL12,VPS37C,RNF130,SMURF1,USP28,TP53INP2,UBE2Z,DERL1,FBXO31,RNF34,VPS37A,C18orf25,RNF187,USP51,RNF133,RNF149,NHLRC1,C17orf97
17_Member	GO Biological Processes	GO:0019941	modification-dependent protein catabolic process	-3.39848	-1.4236	44/646	409,1017,5371,5717,6477,6815,7321,7328,7375,8452,9025,9810,10206,10769,11146,23190,23291,23510,23624,25852,25862,25897,25937,26267,51684,54546,54850,55048,55819,57154,57646,58476,65264,79139,79791,80196,137492,147339,149603,158880,168433,284996,378884,400566	ARRB2,CDK2,PML,PSMD11,SIAH1,STYX,UBE2D1,UBE2H,USP4,CUL3,RNF8,RNF40,TRIM13,PLK2,GLMN,UBXN4,FBXW11,KCTD2,CBLC,ARMC8,USP49,RNF19A,WWTR1,FBXO10,SUFU,RNF186,FBXL12,VPS37C,RNF130,SMURF1,USP28,TP53INP2,UBE2Z,DERL1,FBXO31,RNF34,VPS37A,C18orf25,RNF187,USP51,RNF133,RNF149,NHLRC1,C17orf97
18_Summary	GO Biological Processes	GO:0016482	cytosolic transport	-5.41255	-2.59777	21/169	164,400,2013,5962,5987,8675,8724,9341,9367,9559,9570,25938,27131,55737,84067,84079,84376,84910,200576,253725,387680,163,375,409,1785,1956,3561,3949,5371,5662,8723,9727,11021,23396,23624,51324,55048,57154,58513,80223,137492,10123,85377,91056	AP1G1,ARL1,EMP2,RDX,TRIM27,STX16,SNX3,VAMP3,RAB9A,VPS26A,GOSR2,HEATR5A,SNX5,VPS35,FAM160A2,ANKRD27,HOOK3,TMEM87B,PIKFYVE,WASHC2C,WASHC2A,AP2B1,ARF1,ARRB2,DNM2,EGFR,IL2RG,LDLR,PML,PSD,SNX4,RAB11FIP3,RAB35,PIP5K1C,CBLC,SPG21,VPS37C,SMURF1,EPS15L1,RAB11FIP1,VPS37A,ARL4C,MICALL1,AP5B1
18_Member	GO Biological Processes	GO:0016482	cytosolic transport	-5.41255	-2.59777	21/169	164,400,2013,5962,5987,8675,8724,9341,9367,9559,9570,25938,27131,55737,84067,84079,84376,84910,200576,253725,387680	AP1G1,ARL1,EMP2,RDX,TRIM27,STX16,SNX3,VAMP3,RAB9A,VPS26A,GOSR2,HEATR5A,SNX5,VPS35,FAM160A2,ANKRD27,HOOK3,TMEM87B,PIKFYVE,WASHC2C,WASHC2A
18_Member	GO Biological Processes	GO:0042147	retrograde transport, endosome to Golgi	-5.24751	-2.51618	15/96	400,5987,8675,8724,9341,9367,9559,9570,25938,27131,55737,84910,200576,253725,387680	ARL1,TRIM27,STX16,SNX3,VAMP3,RAB9A,VPS26A,GOSR2,HEATR5A,SNX5,VPS35,TMEM87B,PIKFYVE,WASHC2C,WASHC2A
18_Member	KEGG Pathway	ko04144	Endocytosis	-4.78321	-2.26303	26/260	163,375,409,1785,1956,3561,3949,5371,5662,8723,8724,9559,9727,11021,23396,23624,27131,51324,55048,55737,57154,58513,80223,137492,253725,387680	AP2B1,ARF1,ARRB2,DNM2,EGFR,IL2RG,LDLR,PML,PSD,SNX4,SNX3,VPS26A,RAB11FIP3,RAB35,PIP5K1C,CBLC,SNX5,SPG21,VPS37C,VPS35,SMURF1,EPS15L1,RAB11FIP1,VPS37A,WASHC2C,WASHC2A
18_Member	GO Biological Processes	GO:0016197	endosomal transport	-4.77282	-2.25907	25/245	400,5987,8675,8723,8724,9341,9367,9559,9570,9727,10123,11021,25938,27131,55048,55737,58513,84079,84910,85377,91056,137492,200576,253725,387680	ARL1,TRIM27,STX16,SNX4,SNX3,VAMP3,RAB9A,VPS26A,GOSR2,RAB11FIP3,ARL4C,RAB35,HEATR5A,SNX5,VPS37C,VPS35,EPS15L1,ANKRD27,TMEM87B,MICALL1,AP5B1,VPS37A,PIKFYVE,WASHC2C,WASHC2A
18_Member	KEGG Pathway	hsa04144	Endocytosis	-4.4719	-2.01774	26/271	163,375,409,1785,1956,3561,3949,5371,5662,8723,8724,9559,9727,11021,23396,23624,27131,51324,55048,55737,57154,58513,80223,137492,253725,387680	AP2B1,ARF1,ARRB2,DNM2,EGFR,IL2RG,LDLR,PML,PSD,SNX4,SNX3,VPS26A,RAB11FIP3,RAB35,PIP5K1C,CBLC,SNX5,SPG21,VPS37C,VPS35,SMURF1,EPS15L1,RAB11FIP1,VPS37A,WASHC2C,WASHC2A
19_Summary	GO Biological Processes	GO:0040008	regulation of growth	-5.39776	-2.59558	53/689	25,657,734,1019,1785,1956,2258,2593,2690,3142,3485,3621,4493,4502,4504,4825,4897,5371,5467,5538,5753,5999,6197,6259,6464,6595,6608,6774,6909,7086,7093,8651,8751,9021,9254,9344,9706,10110,10501,10668,11116,25942,29948,29967,51616,54617,54910,56649,57154,79960,80736,285590,400410,1185,1207,5962,6558,196527,5361,8936,133,320,321,1717,3953,4488,4814,5315,5806,6712,8324,10959,25937,29123,114789,2043,6…	ABL1,BMPR1A,OSGIN2,CDK4,DNM2,EGFR,FGF13,GAMT,GHR,HLX,IGFBP2,ING1,MT1E,MT2A,MT3,NKX6-1,NRCAM,PML,PPARD,PPT1,PTK6,RGS4,RPS6KA3,RYK,SHC1,SMARCA2,SMO,STAT3,TBX2,TKT,TLL2,SOCS1,ADAM15,SOCS3,CACNA2D2,TAOK2,ULK2,SGK2,SEMA6B,CGRRF1,CEP43,SIN3A,OSGIN1,LRP12,TAF9B,INO80,SEMA4C,TMPRSS4,SMURF1,JADE1,SLC44A4,SH3PXD2B,ST20,CLCN6,CLNS1A,RDX,SLC12A2,ANO6,PLXNA1,WASF1,ADM,APBA1,APBA2,DHCR7,LEPR,MSX2,NINJ1,PKM,PTX…
19_Member	GO Biological Processes	GO:0040008	regulation of growth	-5.39776	-2.59558	53/689	25,657,734,1019,1785,1956,2258,2593,2690,3142,3485,3621,4493,4502,4504,4825,4897,5371,5467,5538,5753,5999,6197,6259,6464,6595,6608,6774,6909,7086,7093,8651,8751,9021,9254,9344,9706,10110,10501,10668,11116,25942,29948,29967,51616,54617,54910,56649,57154,79960,80736,285590,400410	ABL1,BMPR1A,OSGIN2,CDK4,DNM2,EGFR,FGF13,GAMT,GHR,HLX,IGFBP2,ING1,MT1E,MT2A,MT3,NKX6-1,NRCAM,PML,PPARD,PPT1,PTK6,RGS4,RPS6KA3,RYK,SHC1,SMARCA2,SMO,STAT3,TBX2,TKT,TLL2,SOCS1,ADAM15,SOCS3,CACNA2D2,TAOK2,ULK2,SGK2,SEMA6B,CGRRF1,CEP43,SIN3A,OSGIN1,LRP12,TAF9B,INO80,SEMA4C,TMPRSS4,SMURF1,JADE1,SLC44A4,SH3PXD2B,ST20
19_Member	GO Biological Processes	GO:0045926	negative regulation of growth	-3.65585	-1.55581	23/254	734,2258,3621,4493,4502,4504,5371,5467,5538,5753,5999,6259,6595,7093,8751,9706,10501,10668,29948,54910,56649,79960,400410	OSGIN2,FGF13,ING1,MT1E,MT2A,MT3,PML,PPARD,PPT1,PTK6,RGS4,RYK,SMARCA2,TLL2,ADAM15,ULK2,SEMA6B,CGRRF1,OSGIN1,SEMA4C,TMPRSS4,JADE1,ST20
19_Member	GO Biological Processes	GO:0001558	regulation of cell growth	-3.37914	-1.42205	32/423	25,734,1785,1956,2258,3621,4504,4825,4897,5371,5467,5538,5999,6197,6259,6595,8751,9344,9706,10110,10501,10668,11116,25942,29948,51616,54617,54910,57154,79960,80736,400410	ABL1,OSGIN2,DNM2,EGFR,FGF13,ING1,MT3,NKX6-1,NRCAM,PML,PPARD,PPT1,RGS4,RPS6KA3,RYK,SMARCA2,ADAM15,TAOK2,ULK2,SGK2,SEMA6B,CGRRF1,CEP43,SIN3A,OSGIN1,TAF9B,INO80,SEMA4C,SMURF1,JADE1,SLC44A4,ST20
19_Member	GO Biological Processes	GO:0030308	negative regulation of cell growth	-3.22	-1.34504	18/190	734,2258,3621,4504,5371,5467,5538,5999,6259,6595,8751,9706,10501,10668,29948,54910,79960,400410	OSGIN2,FGF13,ING1,MT3,PML,PPARD,PPT1,RGS4,RYK,SMARCA2,ADAM15,ULK2,SEMA6B,CGRRF1,OSGIN1,SEMA4C,JADE1,ST20
19_Member	GO Biological Processes	GO:0008361	regulation of cell size	-3.00529	-1.20062	17/182	25,1019,1185,1207,1785,2258,4504,4825,4897,5962,6259,6558,9706,10501,25942,54910,196527	ABL1,CDK4,CLCN6,CLNS1A,DNM2,FGF13,MT3,NKX6-1,NRCAM,RDX,RYK,SLC12A2,ULK2,SEMA6B,SIN3A,SEMA4C,ANO6
19_Member	GO Biological Processes	GO:0016049	cell growth	-2.85051	-1.12014	34/493	25,734,1785,1956,2258,3621,4504,4825,4897,5361,5371,5467,5538,5999,6197,6259,6595,8751,8936,9344,9706,10110,10501,10668,11116,25942,29948,51616,54617,54910,57154,79960,80736,400410	ABL1,OSGIN2,DNM2,EGFR,FGF13,ING1,MT3,NKX6-1,NRCAM,PLXNA1,PML,PPARD,PPT1,RGS4,RPS6KA3,RYK,SMARCA2,ADAM15,WASF1,TAOK2,ULK2,SGK2,SEMA6B,CGRRF1,CEP43,SIN3A,OSGIN1,TAF9B,INO80,SEMA4C,SMURF1,JADE1,SLC44A4,ST20
19_Member	GO Biological Processes	GO:0048589	developmental growth	-2.82441	-1.10553	43/670	25,133,320,321,657,1019,1717,1785,2258,2593,2690,3142,3953,4488,4504,4814,4825,4897,5315,5361,5467,5806,5999,6259,6608,6712,6774,6909,7093,8324,8751,8936,9254,9706,10501,10959,25937,25942,29123,54910,57154,114789,285590	ABL1,ADM,APBA1,APBA2,BMPR1A,CDK4,DHCR7,DNM2,FGF13,GAMT,GHR,HLX,LEPR,MSX2,MT3,NINJ1,NKX6-1,NRCAM,PKM,PLXNA1,PPARD,PTX3,RGS4,RYK,SMO,SPTBN2,STAT3,TBX2,TLL2,FZD7,ADAM15,WASF1,CACNA2D2,ULK2,SEMA6B,TMED2,WWTR1,SIN3A,ANKRD11,SEMA4C,SMURF1,SLC25A25,SH3PXD2B
19_Member	GO Biological Processes	GO:0048638	regulation of developmental growth	-2.39304	-0.854031	25/353	25,657,1019,1785,2258,2593,2690,3142,4504,4825,4897,5467,5999,6259,6608,6774,6909,7093,9254,9706,10501,25942,54910,57154,285590	ABL1,BMPR1A,CDK4,DNM2,FGF13,GAMT,GHR,HLX,MT3,NKX6-1,NRCAM,PPARD,RGS4,RYK,SMO,STAT3,TBX2,TLL2,CACNA2D2,ULK2,SEMA6B,SIN3A,SEMA4C,SMURF1,SH3PXD2B
19_Member	GO Biological Processes	GO:0061387	regulation of extent of cell growth	-2.32906	-0.819359	11/111	25,1785,2258,4504,4825,4897,6259,9706,10501,25942,54910	ABL1,DNM2,FGF13,MT3,NKX6-1,NRCAM,RYK,ULK2,SEMA6B,SIN3A,SEMA4C
19_Member	GO Biological Processes	GO:0050770	regulation of axonogenesis	-2.12216	-0.696032	15/186	25,1785,2043,2258,4504,4825,4897,5361,6259,6498,9706,10501,23303,25942,54910	ABL1,DNM2,EPHA4,FGF13,MT3,NKX6-1,NRCAM,PLXNA1,RYK,SKIL,ULK2,SEMA6B,KIF13B,SIN3A,SEMA4C
20_Summary	GO Biological Processes	GO:1902893	regulation of pri-miRNA transcription by RNA polymerase II	-5.30097	-2.5345	11/52	657,1958,2353,3725,5460,5467,6720,6774,7003,9314,9759,22890	BMPR1A,EGR1,FOS,JUN,POU5F1,PPARD,SREBF1,STAT3,TEAD1,KLF4,HDAC4,ZBTB1
20_Member	GO Biological Processes	GO:1902893	regulation of pri-miRNA transcription by RNA polymerase II	-5.30097	-2.5345	11/52	657,1958,2353,3725,5460,5467,6720,6774,7003,9314,9759	BMPR1A,EGR1,FOS,JUN,POU5F1,PPARD,SREBF1,STAT3,TEAD1,KLF4,HDAC4
20_Member	GO Biological Processes	GO:0061614	pri-miRNA transcription by RNA polymerase II	-5.21573	-2.50294	11/53	657,1958,2353,3725,5460,5467,6720,6774,7003,9314,9759	BMPR1A,EGR1,FOS,JUN,POU5F1,PPARD,SREBF1,STAT3,TEAD1,KLF4,HDAC4
20_Member	GO Biological Processes	GO:1902895	positive regulation of pri-miRNA transcription by RNA polymerase II	-3.82479	-1.67166	8/40	657,1958,2353,3725,6720,6774,7003,9314	BMPR1A,EGR1,FOS,JUN,SREBF1,STAT3,TEAD1,KLF4
20_Member	GO Biological Processes	GO:0009299	mRNA transcription	-2.40969	-0.863869	4/17	5467,6720,6774,22890	PPARD,SREBF1,STAT3,ZBTB1
20_Member	GO Biological Processes	GO:0042789	mRNA transcription by RNA polymerase II	-2.09057	-0.683832	3/11	6720,6774,22890	SREBF1,STAT3,ZBTB1

## Sheet: siSMARCA4_up_A_r
GroupID	Category	Term	Description	LogP	Log(q-value)	InTerm_InList	Genes	Symbols
1_Summary	GO Biological Processes	GO:0001763	morphogenesis of a branching structure	-7.18859	-3.1402	11/201	1813,4041,4070,5154,6469,10252,10512,10736,26585,57142,80004,5155,10509,10521,54756,80709,3675,4854,2121,23288,220,3714,3909,8850,8553,64853	DRD2,LRP5,TACSTD2,PDGFA,SHH,SPRY1,SEMA3C,SIX2,GREM1,RTN4,ESRP2,PDGFB,SEMA4B,DDX17,IL17RD,AKNA,ITGA3,NOTCH3,EVC,IQCE,ALDH1A3,JAG2,LAMA3,KAT2B,BHLHE40,AIDA
1_Member	GO Biological Processes	GO:0001763	morphogenesis of a branching structure	-7.18859	-3.1402	11/201	1813,4041,4070,5154,6469,10252,10512,10736,26585,57142,80004	DRD2,LRP5,TACSTD2,PDGFA,SHH,SPRY1,SEMA3C,SIX2,GREM1,RTN4,ESRP2
1_Member	GO Biological Processes	GO:0060688	regulation of morphogenesis of a branching structure	-5.84815	-2.28005	6/56	4070,5154,6469,10736,26585,57142	TACSTD2,PDGFA,SHH,SIX2,GREM1,RTN4
1_Member	GO Biological Processes	GO:0090183	regulation of kidney development	-5.84815	-2.28005	6/56	4070,5154,5155,6469,10736,26585	TACSTD2,PDGFA,PDGFB,SHH,SIX2,GREM1
1_Member	GO Biological Processes	GO:0048762	mesenchymal cell differentiation	-5.67233	-2.17117	10/230	6469,10252,10509,10512,10521,10736,26585,54756,57142,80709	SHH,SPRY1,SEMA4B,SEMA3C,DDX17,SIX2,GREM1,IL17RD,RTN4,AKNA
1_Member	GO Biological Processes	GO:0061138	morphogenesis of a branching epithelium	-5.51717	-2.07559	9/187	4041,4070,5154,6469,10252,10512,10736,26585,80004	LRP5,TACSTD2,PDGFA,SHH,SPRY1,SEMA3C,SIX2,GREM1,ESRP2
1_Member	GO Biological Processes	GO:0072006	nephron development	-5.42185	-2.07559	8/144	3675,4070,4854,5154,5155,6469,10736,26585	ITGA3,TACSTD2,NOTCH3,PDGFA,PDGFB,SHH,SIX2,GREM1
1_Member	GO Biological Processes	GO:0060485	mesenchyme development	-4.78787	-1.68139	10/290	6469,10252,10509,10512,10521,10736,26585,54756,57142,80709	SHH,SPRY1,SEMA4B,SEMA3C,DDX17,SIX2,GREM1,IL17RD,RTN4,AKNA
1_Member	GO Biological Processes	GO:0001656	metanephros development	-4.61468	-1.61085	6/91	5154,5155,6469,10252,10736,26585	PDGFA,PDGFB,SHH,SPRY1,SIX2,GREM1
1_Member	GO Biological Processes	GO:0048754	branching morphogenesis of an epithelial tube	-4.23188	-1.42342	7/155	4041,4070,6469,10252,10736,26585,80004	LRP5,TACSTD2,SHH,SPRY1,SIX2,GREM1,ESRP2
1_Member	GO Biological Processes	GO:0001822	kidney development	-4.07998	-1.36572	9/284	3675,4070,4854,5154,5155,6469,10252,10736,26585	ITGA3,TACSTD2,NOTCH3,PDGFA,PDGFB,SHH,SPRY1,SIX2,GREM1
1_Member	GO Biological Processes	GO:0072001	renal system development	-3.97719	-1.34694	9/293	3675,4070,4854,5154,5155,6469,10252,10736,26585	ITGA3,TACSTD2,NOTCH3,PDGFA,PDGFB,SHH,SPRY1,SIX2,GREM1
1_Member	Reactome Gene Sets	R-HSA-5635838	Activation of SMO	-3.73057	-1.15516	3/18	2121,6469,23288	EVC,SHH,IQCE
1_Member	GO Biological Processes	GO:0002009	morphogenesis of an epithelium	-3.64843	-1.11515	12/557	220,3714,3909,4041,4070,5154,6469,10252,10512,10736,26585,80004	ALDH1A3,JAG2,LAMA3,LRP5,TACSTD2,PDGFA,SHH,SPRY1,SEMA3C,SIX2,GREM1,ESRP2
1_Member	GO Biological Processes	GO:0001655	urogenital system development	-3.58235	-1.09999	9/331	3675,4070,4854,5154,5155,6469,10252,10736,26585	ITGA3,TACSTD2,NOTCH3,PDGFA,PDGFB,SHH,SPRY1,SIX2,GREM1
1_Member	GO Biological Processes	GO:0048729	tissue morphogenesis	-3.48237	-1.04993	13/668	220,3675,3714,3909,4041,4070,5154,6469,10252,10512,10736,26585,80004	ALDH1A3,ITGA3,JAG2,LAMA3,LRP5,TACSTD2,PDGFA,SHH,SPRY1,SEMA3C,SIX2,GREM1,ESRP2
1_Member	GO Biological Processes	GO:0090189	regulation of branching involved in ureteric bud morphogenesis	-3.46277	-1.04593	3/22	4070,10736,26585	TACSTD2,SIX2,GREM1
1_Member	GO Biological Processes	GO:0001657	ureteric bud development	-3.40557	-0.998829	5/98	4070,6469,10252,10736,26585	TACSTD2,SHH,SPRY1,SIX2,GREM1
1_Member	GO Biological Processes	GO:0072163	mesonephric epithelium development	-3.38525	-0.988384	5/99	4070,6469,10252,10736,26585	TACSTD2,SHH,SPRY1,SIX2,GREM1
1_Member	GO Biological Processes	GO:0072164	mesonephric tubule development	-3.38525	-0.988384	5/99	4070,6469,10252,10736,26585	TACSTD2,SHH,SPRY1,SIX2,GREM1
1_Member	GO Biological Processes	GO:0001837	epithelial to mesenchymal transition	-3.36997	-0.982753	6/153	10252,10521,26585,54756,57142,80709	SPRY1,DDX17,GREM1,IL17RD,RTN4,AKNA
1_Member	GO Biological Processes	GO:0061005	cell differentiation involved in kidney development	-3.33731	-0.964187	4/57	5155,6469,10736,26585	PDGFB,SHH,SIX2,GREM1
1_Member	GO Biological Processes	GO:0001823	mesonephros development	-3.30624	-0.937713	5/103	4070,6469,10252,10736,26585	TACSTD2,SHH,SPRY1,SIX2,GREM1
1_Member	GO Biological Processes	GO:0061217	regulation of mesonephros development	-3.29458	-0.935096	3/25	4070,10736,26585	TACSTD2,SIX2,GREM1
1_Member	GO Biological Processes	GO:0001658	branching involved in ureteric bud morphogenesis	-3.28003	-0.933774	4/59	4070,6469,10736,26585	TACSTD2,SHH,SIX2,GREM1
1_Member	GO Biological Processes	GO:0072202	cell differentiation involved in metanephros development	-3.24334	-0.901764	3/26	5155,10736,26585	PDGFB,SIX2,GREM1
1_Member	GO Biological Processes	GO:0060675	ureteric bud morphogenesis	-3.12025	-0.819759	4/65	4070,6469,10736,26585	TACSTD2,SHH,SIX2,GREM1
1_Member	GO Biological Processes	GO:0072171	mesonephric tubule morphogenesis	-3.09522	-0.817147	4/66	4070,6469,10736,26585	TACSTD2,SHH,SIX2,GREM1
1_Member	GO Biological Processes	GO:0048736	appendage development	-2.98788	-0.762202	6/181	4041,6469,8850,10512,23288,26585	LRP5,SHH,KAT2B,SEMA3C,IQCE,GREM1
1_Member	GO Biological Processes	GO:0060173	limb development	-2.98788	-0.762202	6/181	4041,6469,8850,10512,23288,26585	LRP5,SHH,KAT2B,SEMA3C,IQCE,GREM1
1_Member	GO Biological Processes	GO:0072078	nephron tubule morphogenesis	-2.93098	-0.737018	4/73	4070,6469,10736,26585	TACSTD2,SHH,SIX2,GREM1
1_Member	GO Biological Processes	GO:2000027	regulation of animal organ morphogenesis	-2.91228	-0.724384	7/256	4070,5154,6469,10252,10512,10736,26585	TACSTD2,PDGFA,SHH,SPRY1,SEMA3C,SIX2,GREM1
1_Member	GO Biological Processes	GO:0072088	nephron epithelium morphogenesis	-2.88727	-0.705371	4/75	4070,6469,10736,26585	TACSTD2,SHH,SIX2,GREM1
1_Member	GO Biological Processes	GO:0061333	renal tubule morphogenesis	-2.84485	-0.682484	4/77	4070,6469,10736,26585	TACSTD2,SHH,SIX2,GREM1
1_Member	GO Biological Processes	GO:0072028	nephron morphogenesis	-2.84485	-0.682484	4/77	4070,6469,10736,26585	TACSTD2,SHH,SIX2,GREM1
1_Member	GO Biological Processes	GO:0003002	regionalization	-2.72049	-0.591719	8/355	4041,6469,8553,10252,10512,10736,26585,64853	LRP5,SHH,BHLHE40,SPRY1,SEMA3C,SIX2,GREM1,AIDA
1_Member	GO Biological Processes	GO:0072210	metanephric nephron development	-2.69157	-0.574076	3/40	5155,10736,26585	PDGFB,SIX2,GREM1
1_Member	GO Biological Processes	GO:0072073	kidney epithelium development	-2.68229	-0.574076	5/142	4070,6469,10252,10736,26585	TACSTD2,SHH,SPRY1,SIX2,GREM1
1_Member	GO Biological Processes	GO:0035107	appendage morphogenesis	-2.57902	-0.504606	5/150	4041,6469,10512,23288,26585	LRP5,SHH,SEMA3C,IQCE,GREM1
1_Member	GO Biological Processes	GO:0035108	limb morphogenesis	-2.57902	-0.504606	5/150	4041,6469,10512,23288,26585	LRP5,SHH,SEMA3C,IQCE,GREM1
1_Member	GO Biological Processes	GO:0072080	nephron tubule development	-2.54462	-0.479399	4/93	4070,6469,10736,26585	TACSTD2,SHH,SIX2,GREM1
1_Member	GO Biological Processes	GO:0060993	kidney morphogenesis	-2.51126	-0.457242	4/95	4070,6469,10736,26585	TACSTD2,SHH,SIX2,GREM1
1_Member	GO Biological Processes	GO:0061326	renal tubule development	-2.51126	-0.457242	4/95	4070,6469,10736,26585	TACSTD2,SHH,SIX2,GREM1
1_Member	GO Biological Processes	GO:0035850	epithelial cell differentiation involved in kidney development	-2.49037	-0.451607	3/47	5155,10736,26585	PDGFB,SIX2,GREM1
1_Member	GO Biological Processes	GO:0060562	epithelial tube morphogenesis	-2.29222	-0.350796	7/331	4041,4070,6469,10252,10736,26585,80004	LRP5,TACSTD2,SHH,SPRY1,SIX2,GREM1,ESRP2
1_Member	GO Biological Processes	GO:0072009	nephron epithelium development	-2.28427	-0.346252	4/110	4070,6469,10736,26585	TACSTD2,SHH,SIX2,GREM1
1_Member	GO Biological Processes	GO:1905330	regulation of morphogenesis of an epithelium	-2.23332	-0.321136	5/181	4070,5154,6469,10736,26585	TACSTD2,PDGFA,SHH,SIX2,GREM1
1_Member	GO Biological Processes	GO:0007389	pattern specification process	-2.07831	-0.219838	8/455	4041,6469,8553,10252,10512,10736,26585,64853	LRP5,SHH,BHLHE40,SPRY1,SEMA3C,SIX2,GREM1,AIDA
2_Summary	GO Biological Processes	GO:0000904	cell morphogenesis involved in differentiation	-7.18394	-3.1402	20/753	1813,2317,3909,3915,4070,4854,4897,5909,6469,6712,7204,9344,10509,10512,23094,23303,50488,57142,57580,128637,3949,4041,4320,4880,5155,10252,10736,26585,28951,51621,54756,57540,157285,3383,10810,51760,445815,5154,123920,320,2121,2261,83481,3675,4302,8850,11170,29767,64853,80206,29842,57446,64284,1185,64798,9901,22885	DRD2,FLNB,LAMA3,LAMC1,TACSTD2,NOTCH3,NRCAM,RAP1GAP,SHH,SPTBN2,TRIO,TAOK2,SEMA4B,SEMA3C,SIPA1L3,KIF13B,MINK1,RTN4,PREX1,TBC1D20,LDLR,LRP5,MMP11,NPPC,PDGFB,SPRY1,SIX2,GREM1,TRIB2,KLF13,IL17RD,DISP3,PRAG1,ICAM1,WASF3,SYT17,PALM2AKAP2,PDGFA,CMTM3,APBA1,EVC,FGFR3,EPPK1,ITGA3,MLLT6,KAT2B,FAM107A,TMOD2,AIDA,FHOD3,TFCP2L1,NDRG3,RAB17,CLCN6,DEPTOR,SRGAP3,ABLIM3
2_Member	GO Biological Processes	GO:0000904	cell morphogenesis involved in differentiation	-7.18394	-3.1402	20/753	1813,2317,3909,3915,4070,4854,4897,5909,6469,6712,7204,9344,10509,10512,23094,23303,50488,57142,57580,128637	DRD2,FLNB,LAMA3,LAMC1,TACSTD2,NOTCH3,NRCAM,RAP1GAP,SHH,SPTBN2,TRIO,TAOK2,SEMA4B,SEMA3C,SIPA1L3,KIF13B,MINK1,RTN4,PREX1,TBC1D20
2_Member	GO Biological Processes	GO:0045596	negative regulation of cell differentiation	-7.00933	-3.1402	20/772	3949,4041,4070,4320,4854,4880,5155,6469,7204,10252,10509,10512,10736,26585,28951,51621,54756,57142,57540,157285	LDLR,LRP5,TACSTD2,MMP11,NOTCH3,NPPC,PDGFB,SHH,TRIO,SPRY1,SEMA4B,SEMA3C,SIX2,GREM1,TRIB2,KLF13,IL17RD,RTN4,DISP3,PRAG1
2_Member	GO Biological Processes	GO:0007409	axonogenesis	-4.90698	-1.76485	13/482	1813,3909,4854,4897,5909,6469,6712,7204,9344,10509,10512,23303,57142	DRD2,LAMA3,NOTCH3,NRCAM,RAP1GAP,SHH,SPTBN2,TRIO,TAOK2,SEMA4B,SEMA3C,KIF13B,RTN4
2_Member	GO Biological Processes	GO:0022604	regulation of cell morphogenesis	-4.74889	-1.68139	13/499	3383,4070,4897,9344,10509,10512,10810,23303,51760,57142,57580,157285,445815	ICAM1,TACSTD2,NRCAM,TAOK2,SEMA4B,SEMA3C,WASF3,KIF13B,SYT17,RTN4,PREX1,PRAG1,PALM2AKAP2
2_Member	GO Biological Processes	GO:0048812	neuron projection morphogenesis	-4.64776	-1.61085	15/667	1813,3909,4854,4897,5909,6469,6712,7204,9344,10509,10512,23303,50488,51760,57142	DRD2,LAMA3,NOTCH3,NRCAM,RAP1GAP,SHH,SPTBN2,TRIO,TAOK2,SEMA4B,SEMA3C,KIF13B,MINK1,SYT17,RTN4
2_Member	GO Biological Processes	GO:0120039	plasma membrane bounded cell projection morphogenesis	-4.54405	-1.56497	15/681	1813,3909,4854,4897,5909,6469,6712,7204,9344,10509,10512,23303,50488,51760,57142	DRD2,LAMA3,NOTCH3,NRCAM,RAP1GAP,SHH,SPTBN2,TRIO,TAOK2,SEMA4B,SEMA3C,KIF13B,MINK1,SYT17,RTN4
2_Member	GO Biological Processes	GO:0048858	cell projection morphogenesis	-4.51494	-1.56497	15/685	1813,3909,4854,4897,5909,6469,6712,7204,9344,10509,10512,23303,50488,51760,57142	DRD2,LAMA3,NOTCH3,NRCAM,RAP1GAP,SHH,SPTBN2,TRIO,TAOK2,SEMA4B,SEMA3C,KIF13B,MINK1,SYT17,RTN4
2_Member	GO Biological Processes	GO:0048667	cell morphogenesis involved in neuron differentiation	-4.51328	-1.56497	14/604	1813,3909,4854,4897,5909,6469,6712,7204,9344,10509,10512,23303,50488,57142	DRD2,LAMA3,NOTCH3,NRCAM,RAP1GAP,SHH,SPTBN2,TRIO,TAOK2,SEMA4B,SEMA3C,KIF13B,MINK1,RTN4
2_Member	GO Biological Processes	GO:0061564	axon development	-4.47757	-1.54629	13/530	1813,3909,4854,4897,5909,6469,6712,7204,9344,10509,10512,23303,57142	DRD2,LAMA3,NOTCH3,NRCAM,RAP1GAP,SHH,SPTBN2,TRIO,TAOK2,SEMA4B,SEMA3C,KIF13B,RTN4
2_Member	GO Biological Processes	GO:0032990	cell part morphogenesis	-4.37273	-1.51784	15/705	1813,3909,4854,4897,5909,6469,6712,7204,9344,10509,10512,23303,50488,51760,57142	DRD2,LAMA3,NOTCH3,NRCAM,RAP1GAP,SHH,SPTBN2,TRIO,TAOK2,SEMA4B,SEMA3C,KIF13B,MINK1,SYT17,RTN4
2_Member	GO Biological Processes	GO:0010721	negative regulation of cell development	-4.17201	-1.39014	10/343	3949,4070,4854,4880,6469,10509,10512,57142,57540,157285	LDLR,TACSTD2,NOTCH3,NPPC,SHH,SEMA4B,SEMA3C,RTN4,DISP3,PRAG1
2_Member	GO Biological Processes	GO:0006935	chemotaxis	-4.12847	-1.37328	14/656	3909,4854,4897,5154,5155,5909,6469,6712,7204,10509,10512,26585,57580,123920	LAMA3,NOTCH3,NRCAM,PDGFA,PDGFB,RAP1GAP,SHH,SPTBN2,TRIO,SEMA4B,SEMA3C,GREM1,PREX1,CMTM3
2_Member	GO Biological Processes	GO:0042330	taxis	-4.11449	-1.37029	14/658	3909,4854,4897,5154,5155,5909,6469,6712,7204,10509,10512,26585,57580,123920	LAMA3,NOTCH3,NRCAM,PDGFA,PDGFB,RAP1GAP,SHH,SPTBN2,TRIO,SEMA4B,SEMA3C,GREM1,PREX1,CMTM3
2_Member	GO Biological Processes	GO:0007411	axon guidance	-4.07998	-1.36572	9/284	3909,4854,4897,5909,6469,6712,7204,10509,10512	LAMA3,NOTCH3,NRCAM,RAP1GAP,SHH,SPTBN2,TRIO,SEMA4B,SEMA3C
2_Member	GO Biological Processes	GO:0097485	neuron projection guidance	-4.06837	-1.36572	9/285	3909,4854,4897,5909,6469,6712,7204,10509,10512	LAMA3,NOTCH3,NRCAM,RAP1GAP,SHH,SPTBN2,TRIO,SEMA4B,SEMA3C
2_Member	GO Biological Processes	GO:0048589	developmental growth	-4.03179	-1.35598	14/670	320,1813,2121,2261,4880,4897,6469,6712,10252,10509,10512,51760,57142,83481	APBA1,DRD2,EVC,FGFR3,NPPC,NRCAM,SHH,SPTBN2,SPRY1,SEMA4B,SEMA3C,SYT17,RTN4,EPPK1
2_Member	GO Biological Processes	GO:0051129	negative regulation of cellular component organization	-3.91528	-1.30683	15/775	3675,3949,4070,4302,5909,6712,8850,10509,10512,11170,29767,57142,64853,80206,157285	ITGA3,LDLR,TACSTD2,MLLT6,RAP1GAP,SPTBN2,KAT2B,SEMA4B,SEMA3C,FAM107A,TMOD2,RTN4,AIDA,FHOD3,PRAG1
2_Member	GO Biological Processes	GO:0040008	regulation of growth	-3.9049	-1.30683	14/689	1813,2261,4880,4897,9344,10509,10512,11170,26585,29842,51760,57142,57446,83481	DRD2,FGFR3,NPPC,NRCAM,TAOK2,SEMA4B,SEMA3C,FAM107A,GREM1,TFCP2L1,SYT17,RTN4,NDRG3,EPPK1
2_Member	GO Biological Processes	GO:0031345	negative regulation of cell projection organization	-3.70967	-1.14874	7/188	3675,4070,5909,10509,10512,57142,157285	ITGA3,TACSTD2,RAP1GAP,SEMA4B,SEMA3C,RTN4,PRAG1
2_Member	GO Biological Processes	GO:0120035	regulation of plasma membrane bounded cell projection organization	-3.69555	-1.14372	14/722	3383,3675,4070,4897,5909,10509,10512,23303,51760,57142,57580,64284,128637,157285	ICAM1,ITGA3,TACSTD2,NRCAM,RAP1GAP,SEMA4B,SEMA3C,KIF13B,SYT17,RTN4,PREX1,RAB17,TBC1D20,PRAG1
2_Member	GO Biological Processes	GO:0031344	regulation of cell projection organization	-3.63472	-1.11515	14/732	3383,3675,4070,4897,5909,10509,10512,23303,51760,57142,57580,64284,128637,157285	ICAM1,ITGA3,TACSTD2,NRCAM,RAP1GAP,SEMA4B,SEMA3C,KIF13B,SYT17,RTN4,PREX1,RAB17,TBC1D20,PRAG1
2_Member	GO Biological Processes	GO:0045664	regulation of neuron differentiation	-3.43944	-1.02768	13/675	3675,4854,4897,6469,10509,10512,23303,51760,57142,57540,57580,64284,157285	ITGA3,NOTCH3,NRCAM,SHH,SEMA4B,SEMA3C,KIF13B,SYT17,RTN4,DISP3,PREX1,RAB17,PRAG1
2_Member	GO Biological Processes	GO:0048638	regulation of developmental growth	-3.37874	-0.986731	9/353	1813,2261,4880,4897,10509,10512,51760,57142,83481	DRD2,FGFR3,NPPC,NRCAM,SEMA4B,SEMA3C,SYT17,RTN4,EPPK1
2_Member	GO Biological Processes	GO:0045665	negative regulation of neuron differentiation	-3.23942	-0.901764	7/225	4854,6469,10509,10512,57142,57540,157285	NOTCH3,SHH,SEMA4B,SEMA3C,RTN4,DISP3,PRAG1
2_Member	GO Biological Processes	GO:0050768	negative regulation of neurogenesis	-3.23347	-0.900056	8/295	3949,4854,6469,10509,10512,57142,57540,157285	LDLR,NOTCH3,SHH,SEMA4B,SEMA3C,RTN4,DISP3,PRAG1
2_Member	GO Biological Processes	GO:0060560	developmental growth involved in morphogenesis	-3.11734	-0.819759	7/236	4897,6469,10252,10509,10512,51760,57142	NRCAM,SHH,SPRY1,SEMA4B,SEMA3C,SYT17,RTN4
2_Member	GO Biological Processes	GO:0051961	negative regulation of nervous system development	-3.02231	-0.776573	8/318	3949,4854,6469,10509,10512,57142,57540,157285	LDLR,NOTCH3,SHH,SEMA4B,SEMA3C,RTN4,DISP3,PRAG1
2_Member	GO Biological Processes	GO:0008361	regulation of cell size	-2.97556	-0.758928	6/182	1185,4897,10509,10512,57142,64798	CLCN6,NRCAM,SEMA4B,SEMA3C,RTN4,DEPTOR
2_Member	GO Biological Processes	GO:0001558	regulation of cell growth	-2.82586	-0.667126	9/423	4897,9344,10509,10512,11170,26585,51760,57142,57446	NRCAM,TAOK2,SEMA4B,SEMA3C,FAM107A,GREM1,SYT17,RTN4,NDRG3
2_Member	GO Biological Processes	GO:0010975	regulation of neuron projection development	-2.77533	-0.638589	10/517	3675,4897,10509,10512,23303,51760,57142,57580,64284,157285	ITGA3,NRCAM,SEMA4B,SEMA3C,KIF13B,SYT17,RTN4,PREX1,RAB17,PRAG1
2_Member	GO Biological Processes	GO:0030517	negative regulation of axon extension	-2.60096	-0.512382	3/43	10509,10512,57142	SEMA4B,SEMA3C,RTN4
2_Member	GO Biological Processes	GO:0050919	negative chemotaxis	-2.49037	-0.451607	3/47	5154,10509,10512	PDGFA,SEMA4B,SEMA3C
2_Member	GO Biological Processes	GO:0030516	regulation of axon extension	-2.4787	-0.44456	4/97	4897,10509,10512,57142	NRCAM,SEMA4B,SEMA3C,RTN4
2_Member	GO Biological Processes	GO:0010771	negative regulation of cell morphogenesis involved in differentiation	-2.4627	-0.432416	4/98	4070,10509,10512,57142	TACSTD2,SEMA4B,SEMA3C,RTN4
2_Member	GO Biological Processes	GO:0010769	regulation of cell morphogenesis involved in differentiation	-2.44609	-0.426172	7/310	4070,4897,10509,10512,23303,57142,57580	TACSTD2,NRCAM,SEMA4B,SEMA3C,KIF13B,RTN4,PREX1
2_Member	GO Biological Processes	GO:0032102	negative regulation of response to external stimulus	-2.41761	-0.414099	8/398	1813,3949,5154,5155,10509,10512,26585,83481	DRD2,LDLR,PDGFA,PDGFB,SEMA4B,SEMA3C,GREM1,EPPK1
2_Member	GO Biological Processes	GO:0051271	negative regulation of cellular component movement	-2.40459	-0.408587	8/400	1813,4070,6469,9901,10509,10512,26585,83481	DRD2,TACSTD2,SHH,SRGAP3,SEMA4B,SEMA3C,GREM1,EPPK1
2_Member	GO Biological Processes	GO:0016049	cell growth	-2.38307	-0.396654	9/493	4897,9344,10509,10512,11170,26585,51760,57142,57446	NRCAM,TAOK2,SEMA4B,SEMA3C,FAM107A,GREM1,SYT17,RTN4,NDRG3
2_Member	GO Biological Processes	GO:0040013	negative regulation of locomotion	-2.32832	-0.363404	8/412	1813,4070,6469,9901,10509,10512,26585,83481	DRD2,TACSTD2,SHH,SRGAP3,SEMA4B,SEMA3C,GREM1,EPPK1
2_Member	GO Biological Processes	GO:1990138	neuron projection extension	-2.32584	-0.363404	5/172	4897,10509,10512,51760,57142	NRCAM,SEMA4B,SEMA3C,SYT17,RTN4
2_Member	KEGG Pathway	ko04360	Axon guidance	-2.29436	-0.350796	5/175	6469,9901,10509,10512,22885	SHH,SRGAP3,SEMA4B,SEMA3C,ABLIM3
2_Member	GO Biological Processes	GO:0061387	regulation of extent of cell growth	-2.27043	-0.33579	4/111	4897,10509,10512,57142	NRCAM,SEMA4B,SEMA3C,RTN4
2_Member	GO Biological Processes	GO:0045926	negative regulation of growth	-2.2567	-0.325433	6/254	2261,10509,10512,26585,57142,57446	FGFR3,SEMA4B,SEMA3C,GREM1,RTN4,NDRG3
2_Member	GO Biological Processes	GO:0001755	neural crest cell migration	-2.2539	-0.325433	3/57	6469,10509,10512	SHH,SEMA4B,SEMA3C
2_Member	GO Biological Processes	GO:0048640	negative regulation of developmental growth	-2.21648	-0.311493	4/115	2261,10509,10512,57142	FGFR3,SEMA4B,SEMA3C,RTN4
2_Member	GO Biological Processes	GO:0050770	regulation of axonogenesis	-2.18431	-0.294425	5/186	4897,10509,10512,23303,57142	NRCAM,SEMA4B,SEMA3C,KIF13B,RTN4
2_Member	GO Biological Processes	GO:0030308	negative regulation of cell growth	-2.14626	-0.263902	5/190	10509,10512,26585,57142,57446	SEMA4B,SEMA3C,GREM1,RTN4,NDRG3
2_Member	GO Biological Processes	GO:0048675	axon extension	-2.11489	-0.238459	4/123	4897,10509,10512,57142	NRCAM,SEMA4B,SEMA3C,RTN4
2_Member	KEGG Pathway	hsa04360	Axon guidance	-2.09101	-0.225897	5/196	6469,9901,10509,10512,22885	SHH,SRGAP3,SEMA4B,SEMA3C,ABLIM3
2_Member	GO Biological Processes	GO:0050922	negative regulation of chemotaxis	-2.07754	-0.219838	3/66	10509,10512,26585	SEMA4B,SEMA3C,GREM1
2_Member	GO Biological Processes	GO:0050771	negative regulation of axonogenesis	-2.00764	-0.170589	3/70	10509,10512,57142	SEMA4B,SEMA3C,RTN4
3_Summary	GO Biological Processes	GO:0090066	regulation of anatomical structure size	-5.93209	-2.28005	15/521	553,1185,3383,4880,4897,6712,8864,10509,10512,10810,29767,57142,57580,64798,80206,2317,4070,5154,9344,9922,11170,22885,50488,51421,55561,3949,4320,6469,9508,26585,83481,8850	AVPR1B,CLCN6,ICAM1,NPPC,NRCAM,SPTBN2,PER2,SEMA4B,SEMA3C,WASF3,TMOD2,RTN4,PREX1,DEPTOR,FHOD3,FLNB,TACSTD2,PDGFA,TAOK2,IQSEC1,FAM107A,ABLIM3,MINK1,AMOTL2,CDC42BPG,LDLR,MMP11,SHH,ADAMTS3,GREM1,EPPK1,KAT2B
3_Member	GO Biological Processes	GO:0090066	regulation of anatomical structure size	-5.93209	-2.28005	15/521	553,1185,3383,4880,4897,6712,8864,10509,10512,10810,29767,57142,57580,64798,80206	AVPR1B,CLCN6,ICAM1,NPPC,NRCAM,SPTBN2,PER2,SEMA4B,SEMA3C,WASF3,TMOD2,RTN4,PREX1,DEPTOR,FHOD3
3_Member	GO Biological Processes	GO:0032535	regulation of cellular component size	-5.21531	-1.94823	12/383	1185,3383,4897,6712,10509,10512,10810,29767,57142,57580,64798,80206	CLCN6,ICAM1,NRCAM,SPTBN2,SEMA4B,SEMA3C,WASF3,TMOD2,RTN4,PREX1,DEPTOR,FHOD3
3_Member	GO Biological Processes	GO:0030036	actin cytoskeleton organization	-4.95101	-1.76485	16/708	2317,3383,4070,5154,6712,9344,9922,10810,11170,22885,29767,50488,51421,55561,57580,80206	FLNB,ICAM1,TACSTD2,PDGFA,SPTBN2,TAOK2,IQSEC1,WASF3,FAM107A,ABLIM3,TMOD2,MINK1,AMOTL2,CDC42BPG,PREX1,FHOD3
3_Member	GO Biological Processes	GO:0032956	regulation of actin cytoskeleton organization	-3.98896	-1.34831	10/361	3383,4070,5154,6712,9344,10810,11170,29767,57580,80206	ICAM1,TACSTD2,PDGFA,SPTBN2,TAOK2,WASF3,FAM107A,TMOD2,PREX1,FHOD3
3_Member	GO Biological Processes	GO:0097435	supramolecular fiber organization	-3.71403	-1.14874	14/719	3383,3949,4070,4320,6469,6712,9508,10810,11170,26585,29767,57580,80206,83481	ICAM1,LDLR,TACSTD2,MMP11,SHH,SPTBN2,ADAMTS3,WASF3,FAM107A,GREM1,TMOD2,PREX1,FHOD3,EPPK1
3_Member	GO Biological Processes	GO:0030041	actin filament polymerization	-3.63996	-1.11515	7/193	3383,6712,10810,11170,29767,57580,80206	ICAM1,SPTBN2,WASF3,FAM107A,TMOD2,PREX1,FHOD3
3_Member	GO Biological Processes	GO:0032970	regulation of actin filament-based process	-3.57752	-1.09999	10/406	3383,4070,5154,6712,9344,10810,11170,29767,57580,80206	ICAM1,TACSTD2,PDGFA,SPTBN2,TAOK2,WASF3,FAM107A,TMOD2,PREX1,FHOD3
3_Member	GO Biological Processes	GO:0008154	actin polymerization or depolymerization	-3.28562	-0.933774	7/221	3383,6712,10810,11170,29767,57580,80206	ICAM1,SPTBN2,WASF3,FAM107A,TMOD2,PREX1,FHOD3
3_Member	GO Biological Processes	GO:0051493	regulation of cytoskeleton organization	-3.08834	-0.813971	11/555	3383,4070,5154,6712,8850,9344,10810,11170,29767,57580,80206	ICAM1,TACSTD2,PDGFA,SPTBN2,KAT2B,TAOK2,WASF3,FAM107A,TMOD2,PREX1,FHOD3
3_Member	GO Biological Processes	GO:0030833	regulation of actin filament polymerization	-3.07651	-0.805803	6/174	3383,6712,10810,29767,57580,80206	ICAM1,SPTBN2,WASF3,TMOD2,PREX1,FHOD3
3_Member	GO Biological Processes	GO:0008064	regulation of actin polymerization or depolymerization	-2.87977	-0.703776	6/190	3383,6712,10810,29767,57580,80206	ICAM1,SPTBN2,WASF3,TMOD2,PREX1,FHOD3
3_Member	GO Biological Processes	GO:0030832	regulation of actin filament length	-2.86814	-0.695069	6/191	3383,6712,10810,29767,57580,80206	ICAM1,SPTBN2,WASF3,TMOD2,PREX1,FHOD3
3_Member	GO Biological Processes	GO:0110053	regulation of actin filament organization	-2.70853	-0.582387	7/278	3383,4070,6712,10810,29767,57580,80206	ICAM1,TACSTD2,SPTBN2,WASF3,TMOD2,PREX1,FHOD3
3_Member	GO Biological Processes	GO:1902903	regulation of supramolecular fiber organization	-2.59521	-0.511453	8/372	3383,3949,4070,6712,10810,29767,57580,80206	ICAM1,LDLR,TACSTD2,SPTBN2,WASF3,TMOD2,PREX1,FHOD3
3_Member	GO Biological Processes	GO:0051258	protein polymerization	-2.51626	-0.457242	7/301	3383,6712,10810,11170,29767,57580,80206	ICAM1,SPTBN2,WASF3,FAM107A,TMOD2,PREX1,FHOD3
3_Member	GO Biological Processes	GO:1902904	negative regulation of supramolecular fiber organization	-2.50576	-0.456174	5/156	3949,4070,6712,29767,80206	LDLR,TACSTD2,SPTBN2,TMOD2,FHOD3
3_Member	GO Biological Processes	GO:0032271	regulation of protein polymerization	-2.45564	-0.429529	6/231	3383,6712,10810,29767,57580,80206	ICAM1,SPTBN2,WASF3,TMOD2,PREX1,FHOD3
3_Member	GO Biological Processes	GO:0051494	negative regulation of cytoskeleton organization	-2.42444	-0.416639	5/163	4070,6712,8850,29767,80206	TACSTD2,SPTBN2,KAT2B,TMOD2,FHOD3
3_Member	GO Biological Processes	GO:0007015	actin filament organization	-2.18454	-0.294425	8/436	3383,4070,6712,10810,11170,29767,57580,80206	ICAM1,TACSTD2,SPTBN2,WASF3,FAM107A,TMOD2,PREX1,FHOD3
3_Member	GO Biological Processes	GO:0030837	negative regulation of actin filament polymerization	-2.09576	-0.22663	3/65	6712,29767,80206	SPTBN2,TMOD2,FHOD3
4_Summary	Reactome Gene Sets	R-HSA-1474244	Extracellular matrix organization	-5.45371	-2.07559	11/301	726,3383,3675,3909,3915,4052,4320,5154,5155,5339,9508,64759,2317,83660,355,2261,3714,3949,4041,4854,6469,26585,10252,10810,80004,5608,5522,7358,10736	CAPN5,ICAM1,ITGA3,LAMA3,LAMC1,LTBP1,MMP11,PDGFA,PDGFB,PLEC,ADAMTS3,TNS3,FLNB,TLN2,FAS,FGFR3,JAG2,LDLR,LRP5,NOTCH3,SHH,GREM1,SPRY1,WASF3,ESRP2,MAP2K6,PPP2R2C,UGDH,SIX2
4_Member	Reactome Gene Sets	R-HSA-1474244	Extracellular matrix organization	-5.45371	-2.07559	11/301	726,3383,3675,3909,3915,4052,4320,5154,5155,5339,9508	CAPN5,ICAM1,ITGA3,LAMA3,LAMC1,LTBP1,MMP11,PDGFA,PDGFB,PLEC,ADAMTS3
4_Member	GO Biological Processes	GO:0031581	hemidesmosome assembly	-4.28777	-1.44666	3/12	3909,3915,5339	LAMA3,LAMC1,PLEC
4_Member	Reactome Gene Sets	R-HSA-8875878	MET promotes cell motility	-3.89447	-1.30409	4/41	3675,3909,3915,64759	ITGA3,LAMA3,LAMC1,TNS3
4_Member	KEGG Pathway	ko04510	Focal adhesion	-3.55908	-1.09323	7/199	2317,3675,3909,3915,5154,5155,83660	FLNB,ITGA3,LAMA3,LAMC1,PDGFA,PDGFB,TLN2
4_Member	KEGG Pathway	hsa05200	Pathways in cancer	-3.52327	-1.07464	12/575	355,2261,3675,3714,3909,3915,3949,4041,4854,5154,5155,6469	FAS,FGFR3,ITGA3,JAG2,LAMA3,LAMC1,LDLR,LRP5,NOTCH3,PDGFA,PDGFB,SHH
4_Member	KEGG Pathway	hsa04510	Focal adhesion	-3.35685	-0.979078	7/215	2317,3675,3909,3915,5154,5155,83660	FLNB,ITGA3,LAMA3,LAMC1,PDGFA,PDGFB,TLN2
4_Member	Reactome Gene Sets	R-HSA-3000171	Non-integrin membrane-ECM interactions	-3.28003	-0.933774	4/59	3909,3915,5154,5155	LAMA3,LAMC1,PDGFA,PDGFB
4_Member	Reactome Gene Sets	R-HSA-3000157	Laminin interactions	-3.0578	-0.794331	3/30	3675,3909,3915	ITGA3,LAMA3,LAMC1
4_Member	Reactome Gene Sets	R-HSA-8874081	MET activates PTK2 signaling	-3.0578	-0.794331	3/30	3675,3909,3915	ITGA3,LAMA3,LAMC1
4_Member	GO Biological Processes	GO:0030198	extracellular matrix organization	-3.01629	-0.776573	9/397	3383,3675,3909,3915,4320,5154,5155,9508,26585	ICAM1,ITGA3,LAMA3,LAMC1,MMP11,PDGFA,PDGFB,ADAMTS3,GREM1
4_Member	Reactome Gene Sets	R-HSA-9006934	Signaling by Receptor Tyrosine Kinases	-2.84405	-0.682484	10/506	2261,3675,3909,3915,5154,5155,10252,10810,64759,80004	FGFR3,ITGA3,LAMA3,LAMC1,PDGFA,PDGFB,SPRY1,WASF3,TNS3,ESRP2
4_Member	Reactome Gene Sets	R-HSA-6806834	Signaling by MET	-2.80364	-0.650511	4/79	3675,3909,3915,64759	ITGA3,LAMA3,LAMC1,TNS3
4_Member	GO Biological Processes	GO:0043062	extracellular structure organization	-2.59289	-0.511453	9/458	3383,3675,3909,3915,4320,5154,5155,9508,26585	ICAM1,ITGA3,LAMA3,LAMC1,MMP11,PDGFA,PDGFB,ADAMTS3,GREM1
4_Member	KEGG Pathway	ko05145	Toxoplasmosis	-2.24317	-0.321136	4/113	3909,3915,3949,5608	LAMA3,LAMC1,LDLR,MAP2K6
4_Member	KEGG Pathway	ko04151	PI3K-Akt signaling pathway	-2.21666	-0.311493	7/342	2261,3675,3909,3915,5154,5155,5522	FGFR3,ITGA3,LAMA3,LAMC1,PDGFA,PDGFB,PPP2R2C
4_Member	KEGG Pathway	hsa05145	Toxoplasmosis	-2.20333	-0.304234	4/116	3909,3915,3949,5608	LAMA3,LAMC1,LDLR,MAP2K6
4_Member	GO Biological Processes	GO:0007369	gastrulation	-2.15568	-0.268821	5/189	3675,3909,4041,7358,10736	ITGA3,LAMA3,LRP5,UGDH,SIX2
4_Member	Canonical Pathways	M18	PID INTEGRIN1 PATHWAY	-2.07754	-0.219838	3/66	3675,3909,3915	ITGA3,LAMA3,LAMC1
5_Summary	GO Biological Processes	GO:0007431	salivary gland development	-5.34748	-2.04262	5/39	5154,6469,10512,29842,80004,220,1543,1813,4041,9612,57142,10736,3675,10252,64759	PDGFA,SHH,SEMA3C,TFCP2L1,ESRP2,ALDH1A3,CYP1A1,DRD2,LRP5,NCOR2,RTN4,SIX2,ITGA3,SPRY1,TNS3
5_Member	GO Biological Processes	GO:0007431	salivary gland development	-5.34748	-2.04262	5/39	5154,6469,10512,29842,80004	PDGFA,SHH,SEMA3C,TFCP2L1,ESRP2
5_Member	GO Biological Processes	GO:0060445	branching involved in salivary gland morphogenesis	-4.91443	-1.76485	4/23	5154,6469,10512,80004	PDGFA,SHH,SEMA3C,ESRP2
5_Member	GO Biological Processes	GO:0035272	exocrine system development	-4.7633	-1.68139	5/51	5154,6469,10512,29842,80004	PDGFA,SHH,SEMA3C,TFCP2L1,ESRP2
5_Member	GO Biological Processes	GO:0007435	salivary gland morphogenesis	-4.16819	-1.39014	4/35	5154,6469,10512,80004	PDGFA,SHH,SEMA3C,ESRP2
5_Member	GO Biological Processes	GO:0048732	gland development	-3.90583	-1.30683	11/444	220,1543,1813,4041,5154,6469,9612,10512,29842,57142,80004	ALDH1A3,CYP1A1,DRD2,LRP5,PDGFA,SHH,NCOR2,SEMA3C,TFCP2L1,RTN4,ESRP2
5_Member	GO Biological Processes	GO:0010463	mesenchymal cell proliferation	-3.77359	-1.19076	4/44	4041,5154,6469,10736	LRP5,PDGFA,SHH,SIX2
5_Member	GO Biological Processes	GO:0060541	respiratory system development	-3.49385	-1.05302	7/204	220,3675,5154,6469,10252,64759,80004	ALDH1A3,ITGA3,PDGFA,SHH,SPRY1,TNS3,ESRP2
5_Member	GO Biological Processes	GO:0002053	positive regulation of mesenchymal cell proliferation	-3.29458	-0.935096	3/25	4041,5154,6469	LRP5,PDGFA,SHH
5_Member	GO Biological Processes	GO:0060441	epithelial tube branching involved in lung morphogenesis	-3.10156	-0.819759	3/29	6469,10252,80004	SHH,SPRY1,ESRP2
5_Member	GO Biological Processes	GO:0030324	lung development	-3.03802	-0.778122	6/177	3675,5154,6469,10252,64759,80004	ITGA3,PDGFA,SHH,SPRY1,TNS3,ESRP2
5_Member	GO Biological Processes	GO:0030323	respiratory tube development	-2.98788	-0.762202	6/181	3675,5154,6469,10252,64759,80004	ITGA3,PDGFA,SHH,SPRY1,TNS3,ESRP2
5_Member	GO Biological Processes	GO:0010464	regulation of mesenchymal cell proliferation	-2.93546	-0.737018	3/33	4041,5154,6469	LRP5,PDGFA,SHH
5_Member	GO Biological Processes	GO:0022612	gland morphogenesis	-2.92636	-0.735443	5/125	4041,5154,6469,10512,80004	LRP5,PDGFA,SHH,SEMA3C,ESRP2
5_Member	GO Biological Processes	GO:0060425	lung morphogenesis	-2.36585	-0.388806	3/52	6469,10252,80004	SHH,SPRY1,ESRP2
6_Summary	Reactome Gene Sets	R-HSA-373760	L1CAM interactions	-4.97157	-1.76485	7/119	3915,4897,6712,8986,55800,112714,113457,5909,7204,9901,22885	LAMC1,NRCAM,SPTBN2,RPS6KA4,SCN3B,TUBA3E,TUBA3D,RAP1GAP,TRIO,SRGAP3,ABLIM3
6_Member	Reactome Gene Sets	R-HSA-373760	L1CAM interactions	-4.97157	-1.76485	7/119	3915,4897,6712,8986,55800,112714,113457	LAMC1,NRCAM,SPTBN2,RPS6KA4,SCN3B,TUBA3E,TUBA3D
6_Member	Reactome Gene Sets	R-HSA-422475	Axon guidance	-3.10747	-0.819759	11/552	3915,4897,5909,6712,7204,8986,9901,22885,55800,112714,113457	LAMC1,NRCAM,RAP1GAP,SPTBN2,TRIO,RPS6KA4,SRGAP3,ABLIM3,SCN3B,TUBA3E,TUBA3D
6_Member	Reactome Gene Sets	R-HSA-445095	Interaction between L1 and Ankyrins	-3.0156	-0.776573	3/31	4897,6712,55800	NRCAM,SPTBN2,SCN3B
6_Member	Reactome Gene Sets	R-HSA-9675108	Nervous system development	-2.9523	-0.742766	11/577	3915,4897,5909,6712,7204,8986,9901,22885,55800,112714,113457	LAMC1,NRCAM,RAP1GAP,SPTBN2,TRIO,RPS6KA4,SRGAP3,ABLIM3,SCN3B,TUBA3E,TUBA3D
7_Summary	GO Biological Processes	GO:0031954	positive regulation of protein autophosphorylation	-4.62587	-1.61085	4/27	5154,5155,9344,26585,355,2261,2317,5608,7786,8986,1813,5909,23094,83660,553,3383,10252,28951,50488,64853,6469,3417,4854,4041,8850,4880,10810,56261,2078,7113,5287,57142	PDGFA,PDGFB,TAOK2,GREM1,FAS,FGFR3,FLNB,MAP2K6,MAP3K12,RPS6KA4,DRD2,RAP1GAP,SIPA1L3,TLN2,AVPR1B,ICAM1,SPRY1,TRIB2,MINK1,AIDA,SHH,IDH1,NOTCH3,LRP5,KAT2B,NPPC,WASF3,GPCPD1,ERG,TMPRSS2,PIK3C2B,RTN4
7_Member	GO Biological Processes	GO:0031954	positive regulation of protein autophosphorylation	-4.62587	-1.61085	4/27	5154,5155,9344,26585	PDGFA,PDGFB,TAOK2,GREM1
7_Member	KEGG Pathway	ko04010	MAPK signaling pathway	-4.44008	-1.5377	9/255	355,2261,2317,5154,5155,5608,7786,8986,9344	FAS,FGFR3,FLNB,PDGFA,PDGFB,MAP2K6,MAP3K12,RPS6KA4,TAOK2
7_Member	KEGG Pathway	ko04015	Rap1 signaling pathway	-4.23595	-1.42342	8/210	1813,2261,5154,5155,5608,5909,23094,83660	DRD2,FGFR3,PDGFA,PDGFB,MAP2K6,RAP1GAP,SIPA1L3,TLN2
7_Member	GO Biological Processes	GO:0043408	regulation of MAPK cascade	-4.021	-1.35598	15/758	355,553,1813,2261,3383,5154,5155,5608,7786,9344,10252,26585,28951,50488,64853	FAS,AVPR1B,DRD2,FGFR3,ICAM1,PDGFA,PDGFB,MAP2K6,MAP3K12,TAOK2,SPRY1,GREM1,TRIB2,MINK1,AIDA
7_Member	KEGG Pathway	hsa04015	Rap1 signaling pathway	-3.98699	-1.34831	8/228	1813,2261,5154,5155,5608,5909,23094,83660	DRD2,FGFR3,PDGFA,PDGFB,MAP2K6,RAP1GAP,SIPA1L3,TLN2
7_Member	GO Biological Processes	GO:0090184	positive regulation of kidney development	-3.93693	-1.31495	4/40	5154,5155,6469,26585	PDGFA,PDGFB,SHH,GREM1
7_Member	KEGG Pathway	hsa04010	MAPK signaling pathway	-3.69063	-1.14372	9/320	355,2261,2317,5154,5155,5608,7786,8986,9344	FAS,FGFR3,FLNB,PDGFA,PDGFB,MAP2K6,MAP3K12,RPS6KA4,TAOK2
7_Member	GO Biological Processes	GO:0031952	regulation of protein autophosphorylation	-3.62573	-1.11515	4/48	5154,5155,9344,26585	PDGFA,PDGFB,TAOK2,GREM1
7_Member	GO Biological Processes	GO:0071071	regulation of phospholipid biosynthetic process	-3.58937	-1.09999	3/20	3417,5154,5155	IDH1,PDGFA,PDGFB
7_Member	GO Biological Processes	GO:0072111	cell proliferation involved in kidney development	-3.46277	-1.04593	3/22	5154,5155,6469	PDGFA,PDGFB,SHH
7_Member	GO Biological Processes	GO:0072012	glomerulus vasculature development	-3.19419	-0.873242	3/27	4854,5154,5155	NOTCH3,PDGFA,PDGFB
7_Member	GO Biological Processes	GO:0046777	protein autophosphorylation	-3.10658	-0.819759	7/237	2261,5154,5155,7786,9344,26585,50488	FGFR3,PDGFA,PDGFB,MAP3K12,TAOK2,GREM1,MINK1
7_Member	GO Biological Processes	GO:0061437	renal system vasculature development	-3.10156	-0.819759	3/29	4854,5154,5155	NOTCH3,PDGFA,PDGFB
7_Member	GO Biological Processes	GO:0061440	kidney vasculature development	-3.10156	-0.819759	3/29	4854,5154,5155	NOTCH3,PDGFA,PDGFB
7_Member	GO Biological Processes	GO:0043405	regulation of MAP kinase activity	-2.7822	-0.64277	8/347	5154,5155,5608,7786,9344,10252,28951,64853	PDGFA,PDGFB,MAP2K6,MAP3K12,TAOK2,SPRY1,TRIB2,AIDA
7_Member	GO Biological Processes	GO:0071900	regulation of protein serine/threonine kinase activity	-2.68481	-0.574076	10/532	4041,5154,5155,5608,7786,8850,9344,10252,28951,64853	LRP5,PDGFA,PDGFB,MAP2K6,MAP3K12,KAT2B,TAOK2,SPRY1,TRIB2,AIDA
7_Member	KEGG Pathway	ko05418	Fluid shear stress and atherosclerosis	-2.68229	-0.574076	5/142	3383,4880,5154,5155,5608	ICAM1,NPPC,PDGFA,PDGFB,MAP2K6
7_Member	GO Biological Processes	GO:0051781	positive regulation of cell division	-2.64982	-0.551542	4/87	1813,5154,5155,6469	DRD2,PDGFA,PDGFB,SHH
7_Member	KEGG Pathway	hsa05418	Fluid shear stress and atherosclerosis	-2.60421	-0.513232	5/148	3383,4880,5154,5155,5608	ICAM1,NPPC,PDGFA,PDGFB,MAP2K6
7_Member	GO Biological Processes	GO:0070374	positive regulation of ERK1 and ERK2 cascade	-2.56956	-0.497464	6/219	1813,2261,3383,5154,5155,7786	DRD2,FGFR3,ICAM1,PDGFA,PDGFB,MAP3K12
7_Member	GO Biological Processes	GO:0043410	positive regulation of MAPK cascade	-2.54717	-0.47967	10/556	553,1813,2261,3383,5154,5155,5608,7786,9344,50488	AVPR1B,DRD2,FGFR3,ICAM1,PDGFA,PDGFB,MAP2K6,MAP3K12,TAOK2,MINK1
7_Member	KEGG Pathway	ko05231	Choline metabolism in cancer	-2.44689	-0.426172	4/99	5154,5155,10810,56261	PDGFA,PDGFB,WASF3,GPCPD1
7_Member	GO Biological Processes	GO:0070372	regulation of ERK1 and ERK2 cascade	-2.43086	-0.419055	7/312	1813,2261,3383,5154,5155,7786,10252	DRD2,FGFR3,ICAM1,PDGFA,PDGFB,MAP3K12,SPRY1
7_Member	KEGG Pathway	hsa05215	Prostate cancer	-2.40054	-0.408397	4/102	2078,5154,5155,7113	ERG,PDGFA,PDGFB,TMPRSS2
7_Member	KEGG Pathway	hsa05231	Choline metabolism in cancer	-2.32669	-0.363404	4/107	5154,5155,10810,56261	PDGFA,PDGFB,WASF3,GPCPD1
7_Member	GO Biological Processes	GO:0032147	activation of protein kinase activity	-2.29222	-0.350796	7/331	1813,5155,5608,7786,9344,26585,50488	DRD2,PDGFB,MAP2K6,MAP3K12,TAOK2,GREM1,MINK1
7_Member	GO Biological Processes	GO:0070371	ERK1 and ERK2 cascade	-2.28521	-0.346252	7/332	1813,2261,3383,5154,5155,7786,10252	DRD2,FGFR3,ICAM1,PDGFA,PDGFB,MAP3K12,SPRY1
7_Member	GO Biological Processes	GO:2000278	regulation of DNA biosynthetic process	-2.24317	-0.321136	4/113	4880,5154,5155,26585	NPPC,PDGFA,PDGFB,GREM1
7_Member	GO Biological Processes	GO:0032835	glomerulus development	-2.09576	-0.22663	3/65	4854,5154,5155	NOTCH3,PDGFA,PDGFB
7_Member	GO Biological Processes	GO:0043491	protein kinase B signaling	-2.07225	-0.21736	6/278	1813,2261,5154,5155,5287,57142	DRD2,FGFR3,PDGFA,PDGFB,PIK3C2B,RTN4
8_Summary	Reactome Gene Sets	R-HSA-5663202	Diseases of signal transduction by growth factor receptors and second messengers	-4.43679	-1.5377	11/387	1185,2261,3714,4041,5154,5155,6469,8850,9612,54894,57670,4854,81619,157285,5224	CLCN6,FGFR3,JAG2,LRP5,PDGFA,PDGFB,SHH,KAT2B,NCOR2,RNF43,KIAA1549,NOTCH3,TSPAN14,PRAG1,PGAM2
8_Member	Reactome Gene Sets	R-HSA-5663202	Diseases of signal transduction by growth factor receptors and second messengers	-4.43679	-1.5377	11/387	1185,2261,3714,4041,5154,5155,6469,8850,9612,54894,57670	CLCN6,FGFR3,JAG2,LRP5,PDGFA,PDGFB,SHH,KAT2B,NCOR2,RNF43,KIAA1549
8_Member	KEGG Pathway	ko04330	Notch signaling pathway	-3.62573	-1.11515	4/48	3714,4854,8850,9612	JAG2,NOTCH3,KAT2B,NCOR2
8_Member	KEGG Pathway	hsa04330	Notch signaling pathway	-3.49079	-1.05302	4/52	3714,4854,8850,9612	JAG2,NOTCH3,KAT2B,NCOR2
8_Member	GO Biological Processes	GO:0008593	regulation of Notch signaling pathway	-3.21225	-0.883027	5/108	3714,4854,8850,81619,157285	JAG2,NOTCH3,KAT2B,TSPAN14,PRAG1
8_Member	Reactome Gene Sets	R-HSA-350054	Notch-HLH transcription pathway	-3.14698	-0.838148	3/28	4854,8850,9612	NOTCH3,KAT2B,NCOR2
8_Member	GO Biological Processes	GO:0007219	Notch signaling pathway	-2.82233	-0.666409	6/195	3714,4854,5224,8850,81619,157285	JAG2,NOTCH3,PGAM2,KAT2B,TSPAN14,PRAG1
8_Member	Reactome Gene Sets	R-HSA-9012852	Signaling by NOTCH3	-2.43888	-0.423041	3/49	3714,4854,8850	JAG2,NOTCH3,KAT2B
8_Member	GO Biological Processes	GO:0045747	positive regulation of Notch signaling pathway	-2.2539	-0.325433	3/57	3714,8850,81619	JAG2,KAT2B,TSPAN14
8_Member	Reactome Gene Sets	R-HSA-2644602	Signaling by NOTCH1 PEST Domain Mutants in Cancer	-2.23282	-0.321136	3/58	3714,8850,9612	JAG2,KAT2B,NCOR2
8_Member	Reactome Gene Sets	R-HSA-2644603	Signaling by NOTCH1 in Cancer	-2.23282	-0.321136	3/58	3714,8850,9612	JAG2,KAT2B,NCOR2
8_Member	Reactome Gene Sets	R-HSA-2644606	Constitutive Signaling by NOTCH1 PEST Domain Mutants	-2.23282	-0.321136	3/58	3714,8850,9612	JAG2,KAT2B,NCOR2
8_Member	Reactome Gene Sets	R-HSA-2894858	Signaling by NOTCH1 HD+PEST Domain Mutants in Cancer	-2.23282	-0.321136	3/58	3714,8850,9612	JAG2,KAT2B,NCOR2
8_Member	Reactome Gene Sets	R-HSA-2894862	Constitutive Signaling by NOTCH1 HD+PEST Domain Mutants	-2.23282	-0.321136	3/58	3714,8850,9612	JAG2,KAT2B,NCOR2
8_Member	Canonical Pathways	M17	PID NOTCH PATHWAY	-2.21214	-0.311493	3/59	3714,4854,9612	JAG2,NOTCH3,NCOR2
9_Summary	GO Biological Processes	GO:0007044	cell-substrate junction assembly	-4.4071	-1.52324	6/99	3909,3915,5339,9344,11170,26585,9922,83660,3675,4070,50488,57580,3383,3714,6469,80709	LAMA3,LAMC1,PLEC,TAOK2,FAM107A,GREM1,IQSEC1,TLN2,ITGA3,TACSTD2,MINK1,PREX1,ICAM1,JAG2,SHH,AKNA
9_Member	GO Biological Processes	GO:0007044	cell-substrate junction assembly	-4.4071	-1.52324	6/99	3909,3915,5339,9344,11170,26585	LAMA3,LAMC1,PLEC,TAOK2,FAM107A,GREM1
9_Member	GO Biological Processes	GO:0034330	cell junction organization	-3.02231	-0.776573	8/318	3909,3915,5339,9344,9922,11170,26585,83660	LAMA3,LAMC1,PLEC,TAOK2,IQSEC1,FAM107A,GREM1,TLN2
9_Member	GO Biological Processes	GO:0034329	cell junction assembly	-2.89286	-0.707978	7/258	3909,3915,5339,9344,11170,26585,83660	LAMA3,LAMC1,PLEC,TAOK2,FAM107A,GREM1,TLN2
9_Member	GO Biological Processes	GO:0031589	cell-substrate adhesion	-2.68284	-0.574076	8/360	3675,3915,4070,9344,11170,26585,50488,57580	ITGA3,LAMC1,TACSTD2,TAOK2,FAM107A,GREM1,MINK1,PREX1
9_Member	GO Biological Processes	GO:0010810	regulation of cell-substrate adhesion	-2.5893	-0.510217	6/217	3675,4070,11170,26585,50488,57580	ITGA3,TACSTD2,FAM107A,GREM1,MINK1,PREX1
9_Member	GO Biological Processes	GO:0030155	regulation of cell adhesion	-2.142	-0.261126	11/738	3383,3675,3714,3909,4070,6469,11170,26585,50488,57580,80709	ICAM1,ITGA3,JAG2,LAMA3,TACSTD2,SHH,FAM107A,GREM1,MINK1,PREX1,AKNA
9_Member	GO Biological Processes	GO:1903391	regulation of adherens junction organization	-2.00764	-0.170589	3/70	9922,11170,26585	IQSEC1,FAM107A,GREM1
10_Summary	GO Biological Processes	GO:0051056	regulation of small GTPase mediated signal transduction	-4.37857	-1.51784	10/324	3675,5909,7204,9901,9922,10252,23094,57580,84144,157285,10633,79567,3268,3383,128637,132864,355,553,2261	ITGA3,RAP1GAP,TRIO,SRGAP3,IQSEC1,SPRY1,SIPA1L3,PREX1,SYDE2,PRAG1,RASL10A,RIPOR1,AGFG2,ICAM1,TBC1D20,CPEB2,FAS,AVPR1B,FGFR3
10_Member	GO Biological Processes	GO:0051056	regulation of small GTPase mediated signal transduction	-4.37857	-1.51784	10/324	3675,5909,7204,9901,9922,10252,23094,57580,84144,157285	ITGA3,RAP1GAP,TRIO,SRGAP3,IQSEC1,SPRY1,SIPA1L3,PREX1,SYDE2,PRAG1
10_Member	GO Biological Processes	GO:0007264	small GTPase mediated signal transduction	-4.00235	-1.34831	12/510	3675,5909,7204,9901,9922,10252,10633,23094,57580,79567,84144,157285	ITGA3,RAP1GAP,TRIO,SRGAP3,IQSEC1,SPRY1,RASL10A,SIPA1L3,PREX1,RIPOR1,SYDE2,PRAG1
10_Member	GO Biological Processes	GO:0043087	regulation of GTPase activity	-3.6058	-1.10465	11/481	3268,3383,5909,9901,9922,10252,23094,57580,84144,128637,132864	AGFG2,ICAM1,RAP1GAP,SRGAP3,IQSEC1,SPRY1,SIPA1L3,PREX1,SYDE2,TBC1D20,CPEB2
10_Member	GO Biological Processes	GO:0043547	positive regulation of GTPase activity	-2.94855	-0.742174	9/406	3268,3383,5909,9901,9922,23094,57580,84144,128637	AGFG2,ICAM1,RAP1GAP,SRGAP3,IQSEC1,SIPA1L3,PREX1,SYDE2,TBC1D20
10_Member	GO Biological Processes	GO:0051345	positive regulation of hydrolase activity	-2.38748	-0.399155	12/783	355,553,2261,3268,3383,5909,9901,9922,23094,57580,84144,128637	FAS,AVPR1B,FGFR3,AGFG2,ICAM1,RAP1GAP,SRGAP3,IQSEC1,SIPA1L3,PREX1,SYDE2,TBC1D20
11_Summary	GO Biological Processes	GO:0001667	ameboidal-type cell migration	-4.22561	-1.42342	12/483	3675,4041,4070,5155,6469,9922,10509,10512,26585,51421,57142,83481,3383,5154,11170,57580,79567	ITGA3,LRP5,TACSTD2,PDGFB,SHH,IQSEC1,SEMA4B,SEMA3C,GREM1,AMOTL2,RTN4,EPPK1,ICAM1,PDGFA,FAM107A,PREX1,RIPOR1
11_Member	GO Biological Processes	GO:0001667	ameboidal-type cell migration	-4.22561	-1.42342	12/483	3675,4041,4070,5155,6469,9922,10509,10512,26585,51421,57142,83481	ITGA3,LRP5,TACSTD2,PDGFB,SHH,IQSEC1,SEMA4B,SEMA3C,GREM1,AMOTL2,RTN4,EPPK1
11_Member	GO Biological Processes	GO:0030335	positive regulation of cell migration	-3.01323	-0.776573	11/567	3383,3675,5154,5155,9922,10509,10512,11170,57142,57580,79567	ICAM1,ITGA3,PDGFA,PDGFB,IQSEC1,SEMA4B,SEMA3C,FAM107A,RTN4,PREX1,RIPOR1
11_Member	GO Biological Processes	GO:2000147	positive regulation of cell motility	-2.85781	-0.687647	11/593	3383,3675,5154,5155,9922,10509,10512,11170,57142,57580,79567	ICAM1,ITGA3,PDGFA,PDGFB,IQSEC1,SEMA4B,SEMA3C,FAM107A,RTN4,PREX1,RIPOR1
11_Member	GO Biological Processes	GO:0051272	positive regulation of cellular component movement	-2.75571	-0.621642	11/611	3383,3675,5154,5155,9922,10509,10512,11170,57142,57580,79567	ICAM1,ITGA3,PDGFA,PDGFB,IQSEC1,SEMA4B,SEMA3C,FAM107A,RTN4,PREX1,RIPOR1
11_Member	GO Biological Processes	GO:0040017	positive regulation of locomotion	-2.70081	-0.577275	11/621	3383,3675,5154,5155,9922,10509,10512,11170,57142,57580,79567	ICAM1,ITGA3,PDGFA,PDGFB,IQSEC1,SEMA4B,SEMA3C,FAM107A,RTN4,PREX1,RIPOR1
11_Member	GO Biological Processes	GO:0010631	epithelial cell migration	-2.06258	-0.209088	7/366	3675,4070,5155,9922,26585,57142,83481	ITGA3,TACSTD2,PDGFB,IQSEC1,GREM1,RTN4,EPPK1
11_Member	GO Biological Processes	GO:0090132	epithelium migration	-2.04429	-0.197123	7/369	3675,4070,5155,9922,26585,57142,83481	ITGA3,TACSTD2,PDGFB,IQSEC1,GREM1,RTN4,EPPK1
11_Member	GO Biological Processes	GO:0090130	tissue migration	-2.0083	-0.170589	7/375	3675,4070,5155,9922,26585,57142,83481	ITGA3,TACSTD2,PDGFB,IQSEC1,GREM1,RTN4,EPPK1
12_Summary	GO Biological Processes	GO:0006820	anion transport	-4.12847	-1.37328	14/656	320,553,1185,1813,3949,5608,6550,8864,9057,9120,10057,10861,206358,388662,3177,6515,30061,8165	APBA1,AVPR1B,CLCN6,DRD2,LDLR,MAP2K6,SLC9A3,PER2,SLC7A6,SLC16A6,ABCC5,SLC26A1,SLC36A1,SLC6A17,SLC29A2,SLC2A3,SLC40A1,AKAP1
12_Member	GO Biological Processes	GO:0006820	anion transport	-4.12847	-1.37328	14/656	320,553,1185,1813,3949,5608,6550,8864,9057,9120,10057,10861,206358,388662	APBA1,AVPR1B,CLCN6,DRD2,LDLR,MAP2K6,SLC9A3,PER2,SLC7A6,SLC16A6,ABCC5,SLC26A1,SLC36A1,SLC6A17
12_Member	GO Biological Processes	GO:0046942	carboxylic acid transport	-4.06888	-1.36572	10/353	320,553,1813,5608,8864,9057,9120,10861,206358,388662	APBA1,AVPR1B,DRD2,MAP2K6,PER2,SLC7A6,SLC16A6,SLC26A1,SLC36A1,SLC6A17
12_Member	GO Biological Processes	GO:0015849	organic acid transport	-4.05877	-1.36572	10/354	320,553,1813,5608,8864,9057,9120,10861,206358,388662	APBA1,AVPR1B,DRD2,MAP2K6,PER2,SLC7A6,SLC16A6,SLC26A1,SLC36A1,SLC6A17
12_Member	GO Biological Processes	GO:0015711	organic anion transport	-4.02639	-1.35598	12/507	320,553,1813,3949,5608,8864,9057,9120,10057,10861,206358,388662	APBA1,AVPR1B,DRD2,LDLR,MAP2K6,PER2,SLC7A6,SLC16A6,ABCC5,SLC26A1,SLC36A1,SLC6A17
12_Member	Reactome Gene Sets	R-HSA-425407	SLC-mediated transmembrane transport	-2.96164	-0.748926	7/251	3177,6515,6550,9057,10861,30061,206358	SLC29A2,SLC2A3,SLC9A3,SLC7A6,SLC26A1,SLC40A1,SLC36A1
12_Member	GO Biological Processes	GO:0015807	L-amino acid transport	-2.93098	-0.737018	4/73	8864,9057,206358,388662	PER2,SLC7A6,SLC36A1,SLC6A17
12_Member	GO Biological Processes	GO:0006865	amino acid transport	-2.44724	-0.426172	5/161	320,8864,9057,206358,388662	APBA1,PER2,SLC7A6,SLC36A1,SLC6A17
12_Member	Reactome Gene Sets	R-HSA-425393	Transport of inorganic cations/anions and amino acids/oligopeptides	-2.3124	-0.36234	4/108	6550,9057,10861,206358	SLC9A3,SLC7A6,SLC26A1,SLC36A1
12_Member	Reactome Gene Sets	R-HSA-382551	Transport of small molecules	-2.18442	-0.294425	11/728	1185,3177,3949,6515,6550,8165,9057,10057,10861,30061,206358	CLCN6,SLC29A2,LDLR,SLC2A3,SLC9A3,AKAP1,SLC7A6,ABCC5,SLC26A1,SLC40A1,SLC36A1
13_Summary	KEGG Pathway	ko04540	Gap junction	-3.62256	-1.11515	5/88	1813,5154,5155,112714,113457,320,8986,5522,51421,57530,23303,6712,57134,128637,3949,11037,130340,286749	DRD2,PDGFA,PDGFB,TUBA3E,TUBA3D,APBA1,RPS6KA4,PPP2R2C,AMOTL2,CGN,KIF13B,SPTBN2,MAN1C1,TBC1D20,LDLR,STON1,AP1S3,STON1-GTF2A1L
13_Member	KEGG Pathway	ko04540	Gap junction	-3.62256	-1.11515	5/88	1813,5154,5155,112714,113457	DRD2,PDGFA,PDGFB,TUBA3E,TUBA3D
13_Member	KEGG Pathway	hsa04540	Gap junction	-3.57701	-1.09999	5/90	1813,5154,5155,112714,113457	DRD2,PDGFA,PDGFB,TUBA3E,TUBA3D
13_Member	Reactome Gene Sets	R-HSA-9609736	Assembly and cell surface presentation of NMDA receptors	-2.66056	-0.557344	3/41	320,112714,113457	APBA1,TUBA3E,TUBA3D
13_Member	Reactome Gene Sets	R-HSA-437239	Recycling pathway of L1	-2.49037	-0.451607	3/47	8986,112714,113457	RPS6KA4,TUBA3E,TUBA3D
13_Member	KEGG Pathway	ko04530	Tight junction	-2.34721	-0.375699	5/170	5522,51421,57530,112714,113457	PPP2R2C,AMOTL2,CGN,TUBA3E,TUBA3D
13_Member	KEGG Pathway	hsa04530	Tight junction	-2.25339	-0.325433	5/179	5522,51421,57530,112714,113457	PPP2R2C,AMOTL2,CGN,TUBA3E,TUBA3D
13_Member	Reactome Gene Sets	R-HSA-983189	Kinesins	-2.21214	-0.311493	3/59	23303,112714,113457	KIF13B,TUBA3E,TUBA3D
13_Member	Reactome Gene Sets	R-HSA-948021	Transport to the Golgi and subsequent modification	-2.19398	-0.296436	5/185	6712,57134,112714,113457,128637	SPTBN2,MAN1C1,TUBA3E,TUBA3D,TBC1D20
13_Member	Reactome Gene Sets	R-HSA-199991	Membrane Trafficking	-2.15293	-0.268521	10/634	3949,6712,11037,23303,57134,112714,113457,128637,130340,286749	LDLR,SPTBN2,STON1,KIF13B,MAN1C1,TUBA3E,TUBA3D,TBC1D20,AP1S3,STON1-GTF2A1L
13_Member	Reactome Gene Sets	R-HSA-2132295	MHC class II antigen presentation	-2.11489	-0.238459	4/123	6712,112714,113457,130340	SPTBN2,TUBA3E,TUBA3D,AP1S3
14_Summary	GO Biological Processes	GO:0045104	intermediate filament cytoskeleton organization	-3.55678	-1.09323	4/50	5339,6469,23336,83481	PLEC,SHH,SYNM,EPPK1
14_Member	GO Biological Processes	GO:0045104	intermediate filament cytoskeleton organization	-3.55678	-1.09323	4/50	5339,6469,23336,83481	PLEC,SHH,SYNM,EPPK1
14_Member	GO Biological Processes	GO:0045103	intermediate filament-based process	-3.52343	-1.07464	4/51	5339,6469,23336,83481	PLEC,SHH,SYNM,EPPK1
15_Summary	GO Biological Processes	GO:0061448	connective tissue development	-3.553	-1.09323	8/264	2121,2261,4041,4880,5154,5155,10736,26585,4897,29842	EVC,FGFR3,LRP5,NPPC,PDGFA,PDGFB,SIX2,GREM1,NRCAM,TFCP2L1
15_Member	GO Biological Processes	GO:0061448	connective tissue development	-3.553	-1.09323	8/264	2121,2261,4041,4880,5154,5155,10736,26585	EVC,FGFR3,LRP5,NPPC,PDGFA,PDGFB,SIX2,GREM1
15_Member	GO Biological Processes	GO:0003416	endochondral bone growth	-3.19419	-0.873242	3/27	2121,2261,4880	EVC,FGFR3,NPPC
15_Member	GO Biological Processes	GO:0098868	bone growth	-3.0156	-0.776573	3/31	2121,2261,4880	EVC,FGFR3,NPPC
15_Member	GO Biological Processes	GO:0071695	anatomical structure maturation	-2.37983	-0.395878	5/167	2261,4880,4897,26585,29842	FGFR3,NPPC,NRCAM,GREM1,TFCP2L1
15_Member	GO Biological Processes	GO:0002062	chondrocyte differentiation	-2.29826	-0.350796	4/109	2261,4880,10736,26585	FGFR3,NPPC,SIX2,GREM1
15_Member	GO Biological Processes	GO:0051216	cartilage development	-2.08201	-0.219838	5/197	2121,2261,4880,10736,26585	EVC,FGFR3,NPPC,SIX2,GREM1
16_Summary	GO Biological Processes	GO:1903725	regulation of phospholipid metabolic process	-3.46795	-1.04593	5/95	2261,3417,3949,5154,5155,56261,1543,9612,57540,5224	FGFR3,IDH1,LDLR,PDGFA,PDGFB,GPCPD1,CYP1A1,NCOR2,DISP3,PGAM2
16_Member	GO Biological Processes	GO:1903725	regulation of phospholipid metabolic process	-3.46795	-1.04593	5/95	2261,3417,3949,5154,5155	FGFR3,IDH1,LDLR,PDGFA,PDGFB
16_Member	GO Biological Processes	GO:0009395	phospholipid catabolic process	-2.414	-0.414099	3/50	3417,3949,56261	IDH1,LDLR,GPCPD1
16_Member	GO Biological Processes	GO:0019216	regulation of lipid metabolic process	-2.21358	-0.311493	8/431	1543,2261,3417,3949,5154,5155,9612,57540	CYP1A1,FGFR3,IDH1,LDLR,PDGFA,PDGFB,NCOR2,DISP3
16_Member	KEGG Pathway	ko05230	Central carbon metabolism in cancer	-2.09576	-0.22663	3/65	2261,3417,5224	FGFR3,IDH1,PGAM2
17_Summary	GO Biological Processes	GO:0006836	neurotransmitter transport	-3.36217	-0.979701	8/282	320,1813,3177,3749,8864,51760,206358,388662,3383,55349,8553	APBA1,DRD2,SLC29A2,KCNC4,PER2,SYT17,SLC36A1,SLC6A17,ICAM1,CHDH,BHLHE40
17_Member	GO Biological Processes	GO:0006836	neurotransmitter transport	-3.36217	-0.979701	8/282	320,1813,3177,3749,8864,51760,206358,388662	APBA1,DRD2,SLC29A2,KCNC4,PER2,SYT17,SLC36A1,SLC6A17
17_Member	GO Biological Processes	GO:0098810	neurotransmitter reuptake	-2.97485	-0.758928	3/32	1813,3177,8864	DRD2,SLC29A2,PER2
17_Member	GO Biological Processes	GO:0001505	regulation of neurotransmitter levels	-2.64586	-0.550028	8/365	320,1813,3177,3383,3749,8864,51760,55349	APBA1,DRD2,SLC29A2,ICAM1,KCNC4,PER2,SYT17,CHDH
17_Member	GO Biological Processes	GO:0015893	drug transport	-2.45564	-0.429529	6/231	1813,3177,8864,51760,206358,388662	DRD2,SLC29A2,PER2,SYT17,SLC36A1,SLC6A17
17_Member	GO Biological Processes	GO:0001504	neurotransmitter uptake	-2.38966	-0.399433	3/51	1813,3177,8864	DRD2,SLC29A2,PER2
17_Member	GO Biological Processes	GO:0032922	circadian regulation of gene expression	-2.07754	-0.219838	3/66	1813,8553,8864	DRD2,BHLHE40,PER2
18_Summary	KEGG Pathway	hsa04320	Dorso-ventral axis formation	-3.14698	-0.838148	3/28	4854,64506,132864	NOTCH3,CPEB1,CPEB2
18_Member	KEGG Pathway	hsa04320	Dorso-ventral axis formation	-3.14698	-0.838148	3/28	4854,64506,132864	NOTCH3,CPEB1,CPEB2
18_Member	KEGG Pathway	ko04320	Dorso-ventral axis formation	-3.14698	-0.838148	3/28	4854,64506,132864	NOTCH3,CPEB1,CPEB2
19_Summary	GO Biological Processes	GO:0006469	negative regulation of protein kinase activity	-3.01224	-0.776573	7/246	4041,8850,10252,28951,64798,64853,85450,1813,5154,5155,26585,4302,8864	LRP5,KAT2B,SPRY1,TRIB2,DEPTOR,AIDA,ITPRIP,DRD2,PDGFA,PDGFB,GREM1,MLLT6,PER2
19_Member	GO Biological Processes	GO:0006469	negative regulation of protein kinase activity	-3.01224	-0.776573	7/246	4041,8850,10252,28951,64798,64853,85450	LRP5,KAT2B,SPRY1,TRIB2,DEPTOR,AIDA,ITPRIP
19_Member	GO Biological Processes	GO:0033673	negative regulation of kinase activity	-2.79854	-0.648187	7/268	4041,8850,10252,28951,64798,64853,85450	LRP5,KAT2B,SPRY1,TRIB2,DEPTOR,AIDA,ITPRIP
19_Member	GO Biological Processes	GO:0045936	negative regulation of phosphate metabolic process	-2.7949	-0.647778	11/604	1813,4041,5154,5155,8850,10252,26585,28951,64798,64853,85450	DRD2,LRP5,PDGFA,PDGFB,KAT2B,SPRY1,GREM1,TRIB2,DEPTOR,AIDA,ITPRIP
19_Member	GO Biological Processes	GO:0010563	negative regulation of phosphorus metabolic process	-2.78926	-0.64713	11/605	1813,4041,5154,5155,8850,10252,26585,28951,64798,64853,85450	DRD2,LRP5,PDGFA,PDGFB,KAT2B,SPRY1,GREM1,TRIB2,DEPTOR,AIDA,ITPRIP
19_Member	GO Biological Processes	GO:0001933	negative regulation of protein phosphorylation	-2.68309	-0.574076	9/444	1813,4041,8850,10252,26585,28951,64798,64853,85450	DRD2,LRP5,KAT2B,SPRY1,GREM1,TRIB2,DEPTOR,AIDA,ITPRIP
19_Member	GO Biological Processes	GO:0031400	negative regulation of protein modification process	-2.59474	-0.511453	11/641	1813,4041,4302,8850,8864,10252,26585,28951,64798,64853,85450	DRD2,LRP5,MLLT6,KAT2B,PER2,SPRY1,GREM1,TRIB2,DEPTOR,AIDA,ITPRIP
19_Member	GO Biological Processes	GO:0051348	negative regulation of transferase activity	-2.54832	-0.47967	7/297	4041,8850,10252,28951,64798,64853,85450	LRP5,KAT2B,SPRY1,TRIB2,DEPTOR,AIDA,ITPRIP
19_Member	GO Biological Processes	GO:0042326	negative regulation of phosphorylation	-2.43501	-0.42119	9/484	1813,4041,8850,10252,26585,28951,64798,64853,85450	DRD2,LRP5,KAT2B,SPRY1,GREM1,TRIB2,DEPTOR,AIDA,ITPRIP
20_Summary	GO Biological Processes	GO:0045745	positive regulation of G protein-coupled receptor signaling pathway	-2.97485	-0.758928	3/32	55,1813,29767	ACP3,DRD2,TMOD2
20_Member	GO Biological Processes	GO:0045745	positive regulation of G protein-coupled receptor signaling pathway	-2.97485	-0.758928	3/32	55,1813,29767	ACP3,DRD2,TMOD2

## Sheet: siSMARCA4_dn_A_r
GroupID	Category	Term	Description	LogP	Log(q-value)	InTerm_InList	Genes	Symbols
1_Summary	KEGG Pathway	hsa00230	Purine metabolism	-5.398	-1.40066	9/182	471,3251,3615,4830,5150,5315,6652,51082,56985,1503,8226,2331,4060,4247,6184,6675,7086,7368,9394,9435,481,637,3158,400916	ATIC,HPRT1,IMPDH2,NME1,PDE7A,PKM,SORD,POLR1D,ADPRM,CTPS1,PUDP,FMOD,LUM,MGAT2,RPN1,UAP1,TKT,UGT8,HS6ST1,CHST2,ATP1B1,BID,HMGCS2,CHCHD10
1_Member	KEGG Pathway	hsa00230	Purine metabolism	-5.398	-1.40066	9/182	471,3251,3615,4830,5150,5315,6652,51082,56985	ATIC,HPRT1,IMPDH2,NME1,PDE7A,PKM,SORD,POLR1D,ADPRM
1_Member	Reactome Gene Sets	R-HSA-15869	Metabolism of nucleotides	-5.2698	-1.40066	7/101	471,1503,3251,3615,4830,8226,56985	ATIC,CTPS1,HPRT1,IMPDH2,NME1,PUDP,ADPRM
1_Member	GO Biological Processes	GO:0009163	nucleoside biosynthetic process	-5.00539	-1.3581	5/43	1503,3251,3615,4830,8226	CTPS1,HPRT1,IMPDH2,NME1,PUDP
1_Member	GO Biological Processes	GO:1901659	glycosyl compound biosynthetic process	-4.81242	-1.31126	5/47	1503,3251,3615,4830,8226	CTPS1,HPRT1,IMPDH2,NME1,PUDP
1_Member	GO Biological Processes	GO:1901137	carbohydrate derivative biosynthetic process	-4.69442	-1.25125	17/778	471,1503,2331,3251,3615,4060,4247,4830,5315,6184,6652,6675,7086,7368,8226,9394,9435	ATIC,CTPS1,FMOD,HPRT1,IMPDH2,LUM,MGAT2,NME1,PKM,RPN1,SORD,UAP1,TKT,UGT8,PUDP,HS6ST1,CHST2
1_Member	KEGG Pathway	ko00230	Purine metabolism	-4.62887	-1.23685	8/174	471,3251,3615,4830,5150,5315,51082,56985	ATIC,HPRT1,IMPDH2,NME1,PDE7A,PKM,POLR1D,ADPRM
1_Member	KEGG Pathway	M00050	Guanine ribonucleotide biosynthesis IMP => GDP,GTP	-4.09769	-0.799148	3/13	3615,4830,5315	IMPDH2,NME1,PKM
1_Member	KEGG Pathway	hsa_M00050	Guanine ribonucleotide biosynthesis IMP => GDP,GTP	-4.09769	-0.799148	3/13	3615,4830,5315	IMPDH2,NME1,PKM
1_Member	GO Biological Processes	GO:0042455	ribonucleoside biosynthetic process	-4.06622	-0.799148	4/35	1503,3251,3615,4830	CTPS1,HPRT1,IMPDH2,NME1
1_Member	GO Biological Processes	GO:1901070	guanosine-containing compound biosynthetic process	-3.9951	-0.762784	3/14	3251,3615,4830	HPRT1,IMPDH2,NME1
1_Member	GO Biological Processes	GO:0009116	nucleoside metabolic process	-3.79747	-0.681663	6/120	471,1503,3251,3615,4830,8226	ATIC,CTPS1,HPRT1,IMPDH2,NME1,PUDP
1_Member	GO Biological Processes	GO:1901657	glycosyl compound metabolic process	-3.35436	-0.560736	6/145	471,1503,3251,3615,4830,8226	ATIC,CTPS1,HPRT1,IMPDH2,NME1,PUDP
1_Member	GO Biological Processes	GO:0042451	purine nucleoside biosynthetic process	-3.32721	-0.560736	3/23	3251,3615,4830	HPRT1,IMPDH2,NME1
1_Member	GO Biological Processes	GO:0046129	purine ribonucleoside biosynthetic process	-3.32721	-0.560736	3/23	3251,3615,4830	HPRT1,IMPDH2,NME1
1_Member	GO Biological Processes	GO:0019693	ribose phosphate metabolic process	-3.23905	-0.50558	12/582	471,481,637,1503,3158,3251,3615,4830,5150,5315,7086,400916	ATIC,ATP1B1,BID,CTPS1,HMGCS2,HPRT1,IMPDH2,NME1,PDE7A,PKM,TKT,CHCHD10
1_Member	GO Biological Processes	GO:0034404	nucleobase-containing small molecule biosynthetic process	-3.03951	-0.439495	7/229	1503,3251,3615,4830,5150,5315,8226	CTPS1,HPRT1,IMPDH2,NME1,PDE7A,PKM,PUDP
1_Member	GO Biological Processes	GO:0046134	pyrimidine nucleoside biosynthetic process	-3.02545	-0.439495	3/29	1503,4830,8226	CTPS1,NME1,PUDP
1_Member	GO Biological Processes	GO:0009117	nucleotide metabolic process	-2.95072	-0.396856	13/717	471,481,637,1503,3158,3251,3615,4830,5150,5315,7086,8226,400916	ATIC,ATP1B1,BID,CTPS1,HMGCS2,HPRT1,IMPDH2,NME1,PDE7A,PKM,TKT,PUDP,CHCHD10
1_Member	GO Biological Processes	GO:0006753	nucleoside phosphate metabolic process	-2.91292	-0.376922	13/724	471,481,637,1503,3158,3251,3615,4830,5150,5315,7086,8226,400916	ATIC,ATP1B1,BID,CTPS1,HMGCS2,HPRT1,IMPDH2,NME1,PDE7A,PKM,TKT,PUDP,CHCHD10
1_Member	GO Biological Processes	GO:0009259	ribonucleotide metabolic process	-2.83143	-0.370454	11/562	471,481,637,1503,3158,3251,3615,4830,5150,5315,400916	ATIC,ATP1B1,BID,CTPS1,HMGCS2,HPRT1,IMPDH2,NME1,PDE7A,PKM,CHCHD10
1_Member	GO Biological Processes	GO:1901068	guanosine-containing compound metabolic process	-2.44305	-0.197742	3/46	3251,3615,4830	HPRT1,IMPDH2,NME1
1_Member	GO Biological Processes	GO:0009119	ribonucleoside metabolic process	-2.41732	-0.181651	4/95	1503,3251,3615,4830	CTPS1,HPRT1,IMPDH2,NME1
1_Member	GO Biological Processes	GO:0009150	purine ribonucleotide metabolic process	-2.40956	-0.180578	10/547	471,481,637,3158,3251,3615,4830,5150,5315,400916	ATIC,ATP1B1,BID,HMGCS2,HPRT1,IMPDH2,NME1,PDE7A,PKM,CHCHD10
1_Member	GO Biological Processes	GO:0046390	ribose phosphate biosynthetic process	-2.36408	-0.151363	7/302	471,1503,3251,3615,4830,5315,7086	ATIC,CTPS1,HPRT1,IMPDH2,NME1,PKM,TKT
1_Member	GO Biological Processes	GO:0006213	pyrimidine nucleoside metabolic process	-2.31632	-0.116191	3/51	1503,4830,8226	CTPS1,NME1,PUDP
1_Member	GO Biological Processes	GO:0072528	pyrimidine-containing compound biosynthetic process	-2.24672	-0.0707289	3/54	1503,4830,8226	CTPS1,NME1,PUDP
1_Member	GO Biological Processes	GO:0006163	purine nucleotide metabolic process	-2.19404	-0.052863	10/588	471,481,637,3158,3251,3615,4830,5150,5315,400916	ATIC,ATP1B1,BID,HMGCS2,HPRT1,IMPDH2,NME1,PDE7A,PKM,CHCHD10
1_Member	GO Biological Processes	GO:0009199	ribonucleoside triphosphate metabolic process	-2.05194	0	7/346	481,637,1503,3615,4830,5315,400916	ATP1B1,BID,CTPS1,IMPDH2,NME1,PKM,CHCHD10
1_Member	GO Biological Processes	GO:0009167	purine ribonucleoside monophosphate metabolic process	-2.03904	0	7/348	471,481,637,3251,3615,5315,400916	ATIC,ATP1B1,BID,HPRT1,IMPDH2,PKM,CHCHD10
1_Member	GO Biological Processes	GO:0072521	purine-containing compound metabolic process	-2.03158	0	10/622	471,481,637,3158,3251,3615,4830,5150,5315,400916	ATIC,ATP1B1,BID,HMGCS2,HPRT1,IMPDH2,NME1,PDE7A,PKM,CHCHD10
1_Member	GO Biological Processes	GO:0009126	purine nucleoside monophosphate metabolic process	-2.01987	0	7/351	471,481,637,3251,3615,5315,400916	ATIC,ATP1B1,BID,HPRT1,IMPDH2,PKM,CHCHD10
2_Summary	GO Biological Processes	GO:0046686	response to cadmium ion	-5.35104	-1.40066	6/64	567,2805,3162,4493,4502,6652,481	B2M,GOT1,HMOX1,MT1E,MT2A,SORD,ATP1B1
2_Member	GO Biological Processes	GO:0046686	response to cadmium ion	-5.35104	-1.40066	6/64	567,2805,3162,4493,4502,6652	B2M,GOT1,HMOX1,MT1E,MT2A,SORD
2_Member	KEGG Pathway	ko04978	Mineral absorption	-3.42362	-0.560736	4/51	481,3162,4493,4502	ATP1B1,HMOX1,MT1E,MT2A
2_Member	KEGG Pathway	hsa04978	Mineral absorption	-3.35929	-0.560736	4/53	481,3162,4493,4502	ATP1B1,HMOX1,MT1E,MT2A
2_Member	GO Biological Processes	GO:0071276	cellular response to cadmium ion	-2.68122	-0.289206	3/38	3162,4493,4502	HMOX1,MT1E,MT2A
2_Member	GO Biological Processes	GO:0046688	response to copper ion	-2.52661	-0.229577	3/43	4493,4502,6652	MT1E,MT2A,SORD
3_Summary	GO Biological Processes	GO:0035690	cellular response to drug	-5.01612	-1.3581	12/377	301,388,567,2230,3162,4502,4830,6715,7128,7184,8751,10280,213,3248,3251,4493,10213,10549,354,4015,4162,4804,5228,5315,7477,9394,471,2805,3485,6652,23593	ANXA1,RHOB,B2M,FDX1,HMOX1,MT2A,NME1,SRD5A1,TNFAIP3,HSP90B1,ADAM15,SIGMAR1,ALB,HPGD,HPRT1,MT1E,PSMD14,PRDX4,KLK3,LOX,MCAM,NGFR,PGF,PKM,WNT7B,HS6ST1,ATIC,GOT1,IGFBP2,SORD,HEBP2
3_Member	GO Biological Processes	GO:0035690	cellular response to drug	-5.01612	-1.3581	12/377	301,388,567,2230,3162,4502,4830,6715,7128,7184,8751,10280	ANXA1,RHOB,B2M,FDX1,HMOX1,MT2A,NME1,SRD5A1,TNFAIP3,HSP90B1,ADAM15,SIGMAR1
3_Member	GO Biological Processes	GO:0009636	response to toxic substance	-4.90657	-1.33846	14/523	213,301,388,567,3162,3248,3251,4493,4502,6715,7128,10213,10280,10549	ALB,ANXA1,RHOB,B2M,HMOX1,HPGD,HPRT1,MT1E,MT2A,SRD5A1,TNFAIP3,PSMD14,SIGMAR1,PRDX4
3_Member	GO Biological Processes	GO:0097237	cellular response to toxic substance	-3.53432	-0.560736	8/250	213,301,388,567,3162,7128,10280,10549	ALB,ANXA1,RHOB,B2M,HMOX1,TNFAIP3,SIGMAR1,PRDX4
3_Member	GO Biological Processes	GO:0048514	blood vessel morphogenesis	-3.51633	-0.560736	14/707	301,354,388,3162,3248,4015,4162,4804,5228,5315,7128,7477,8751,9394	ANXA1,KLK3,RHOB,HMOX1,HPGD,LOX,MCAM,NGFR,PGF,PKM,TNFAIP3,WNT7B,ADAM15,HS6ST1
3_Member	GO Biological Processes	GO:0046677	response to antibiotic	-3.43685	-0.560736	9/326	301,388,2230,3162,3248,6715,7128,10213,10280	ANXA1,RHOB,FDX1,HMOX1,HPGD,SRD5A1,TNFAIP3,PSMD14,SIGMAR1
3_Member	GO Biological Processes	GO:0010035	response to inorganic substance	-3.3322	-0.560736	12/568	301,388,471,567,2805,3162,3485,4493,4502,6652,7128,10280	ANXA1,RHOB,ATIC,B2M,GOT1,HMOX1,IGFBP2,MT1E,MT2A,SORD,TNFAIP3,SIGMAR1
3_Member	GO Biological Processes	GO:0001568	blood vessel development	-3.02292	-0.439495	14/794	301,354,388,3162,3248,4015,4162,4804,5228,5315,7128,7477,8751,9394	ANXA1,KLK3,RHOB,HMOX1,HPGD,LOX,MCAM,NGFR,PGF,PKM,TNFAIP3,WNT7B,ADAM15,HS6ST1
3_Member	GO Biological Processes	GO:0001889	liver development	-2.58161	-0.239676	5/141	301,3162,5315,6715,7128	ANXA1,HMOX1,PKM,SRD5A1,TNFAIP3
3_Member	GO Biological Processes	GO:0001525	angiogenesis	-2.55022	-0.233353	11/611	301,354,388,3162,4162,4804,5228,5315,7128,8751,9394	ANXA1,KLK3,RHOB,HMOX1,MCAM,NGFR,PGF,PKM,TNFAIP3,ADAM15,HS6ST1
3_Member	GO Biological Processes	GO:0061008	hepaticobiliary system development	-2.54218	-0.233353	5/144	301,3162,5315,6715,7128	ANXA1,HMOX1,PKM,SRD5A1,TNFAIP3
3_Member	GO Biological Processes	GO:0042542	response to hydrogen peroxide	-2.51644	-0.223259	5/146	301,388,3162,7128,10280	ANXA1,RHOB,HMOX1,TNFAIP3,SIGMAR1
3_Member	GO Biological Processes	GO:0071236	cellular response to antibiotic	-2.4786	-0.204223	5/149	301,388,2230,7128,10280	ANXA1,RHOB,FDX1,TNFAIP3,SIGMAR1
3_Member	GO Biological Processes	GO:0070301	cellular response to hydrogen peroxide	-2.33798	-0.128443	4/100	301,388,7128,10280	ANXA1,RHOB,TNFAIP3,SIGMAR1
3_Member	GO Biological Processes	GO:0000302	response to reactive oxygen species	-2.28309	-0.0990301	6/236	301,388,3162,7128,10280,23593	ANXA1,RHOB,HMOX1,TNFAIP3,SIGMAR1,HEBP2
3_Member	GO Biological Processes	GO:0045765	regulation of angiogenesis	-2.22279	-0.0642352	8/404	301,354,388,3162,4804,5228,5315,7128	ANXA1,KLK3,RHOB,HMOX1,NGFR,PGF,PKM,TNFAIP3
4_Summary	Reactome Gene Sets	R-HSA-211859	Biological oxidations	-3.88472	-0.687548	8/222	216,2230,7363,10720,54905,55748,79017,92292,3251,3615,4830,6652,6715,8630,3162	ALDH1A1,FDX1,UGT2B4,UGT2B11,CYP2W1,CNDP2,GGCT,GLYATL1,HPRT1,IMPDH2,NME1,SORD,SRD5A1,HSD17B6,HMOX1
4_Member	Reactome Gene Sets	R-HSA-211859	Biological oxidations	-3.88472	-0.687548	8/222	216,2230,7363,10720,54905,55748,79017,92292	ALDH1A1,FDX1,UGT2B4,UGT2B11,CYP2W1,CNDP2,GGCT,GLYATL1
4_Member	KEGG Pathway	hsanan01	drug metabolism	-3.85771	-0.687548	6/117	3251,3615,4830,6652,7363,10720	HPRT1,IMPDH2,NME1,SORD,UGT2B4,UGT2B11
4_Member	KEGG Pathway	hsa00983	Drug metabolism - other enzymes	-3.59742	-0.573382	4/46	3251,3615,7363,10720	HPRT1,IMPDH2,UGT2B4,UGT2B11
4_Member	KEGG Pathway	ko00983	Drug metabolism - other enzymes	-3.59742	-0.573382	4/46	3251,3615,7363,10720	HPRT1,IMPDH2,UGT2B4,UGT2B11
4_Member	GO Biological Processes	GO:0006063	uronic acid metabolic process	-3.32721	-0.560736	3/23	6652,7363,10720	SORD,UGT2B4,UGT2B11
4_Member	GO Biological Processes	GO:0019585	glucuronate metabolic process	-3.32721	-0.560736	3/23	6652,7363,10720	SORD,UGT2B4,UGT2B11
4_Member	KEGG Pathway	ko00140	Steroid hormone biosynthesis	-3.20953	-0.486525	4/58	6715,7363,8630,10720	SRD5A1,UGT2B4,HSD17B6,UGT2B11
4_Member	KEGG Pathway	hsa00140	Steroid hormone biosynthesis	-3.12638	-0.443672	4/61	6715,7363,8630,10720	SRD5A1,UGT2B4,HSD17B6,UGT2B11
4_Member	KEGG Pathway	M00014	Glucuronate pathway (uronate pathway)	-3.11783	-0.443672	3/27	6652,7363,10720	SORD,UGT2B4,UGT2B11
4_Member	KEGG Pathway	hsa_M00014	Glucuronate pathway (uronate pathway)	-3.11783	-0.443672	3/27	6652,7363,10720	SORD,UGT2B4,UGT2B11
4_Member	Reactome Gene Sets	R-HSA-156580	Phase II - Conjugation of compounds	-3.07557	-0.44049	5/109	7363,10720,55748,79017,92292	UGT2B4,UGT2B11,CNDP2,GGCT,GLYATL1
4_Member	KEGG Pathway	ko00830	Retinol metabolism	-3.02232	-0.439495	4/65	216,7363,8630,10720	ALDH1A1,UGT2B4,HSD17B6,UGT2B11
4_Member	KEGG Pathway	hsa00830	Retinol metabolism	-2.97294	-0.41201	4/67	216,7363,8630,10720	ALDH1A1,UGT2B4,HSD17B6,UGT2B11
4_Member	KEGG Pathway	ko00040	Pentose and glucuronate interconversions	-2.82186	-0.370454	3/34	6652,7363,10720	SORD,UGT2B4,UGT2B11
4_Member	KEGG Pathway	hsa00040	Pentose and glucuronate interconversions	-2.78507	-0.370454	3/35	6652,7363,10720	SORD,UGT2B4,UGT2B11
4_Member	KEGG Pathway	ko00860	Porphyrin and chlorophyll metabolism	-2.5559	-0.233353	3/42	3162,7363,10720	HMOX1,UGT2B4,UGT2B11
4_Member	KEGG Pathway	hsa00860	Porphyrin and chlorophyll metabolism	-2.52661	-0.229577	3/43	3162,7363,10720	HMOX1,UGT2B4,UGT2B11
5_Summary	GO Biological Processes	GO:0042447	hormone catabolic process	-3.81229	-0.681663	3/16	1734,6715,8630,216,2230,10720,54905,2805,3158,3251,6591,6652,29968,114880,301,3248,4023,4048,5354,7368,56994,6581,131177,637,84419,5315,400916	DIO2,SRD5A1,HSD17B6,ALDH1A1,FDX1,UGT2B11,CYP2W1,GOT1,HMGCS2,HPRT1,SNAI2,SORD,PSAT1,OSBPL6,ANXA1,HPGD,LPL,LTA4H,PLP1,UGT8,CHPT1,SLC22A3,FAM3D,BID,C15orf48,PKM,CHCHD10
5_Member	GO Biological Processes	GO:0042447	hormone catabolic process	-3.81229	-0.681663	3/16	1734,6715,8630	DIO2,SRD5A1,HSD17B6
5_Member	GO Biological Processes	GO:0034754	cellular hormone metabolic process	-3.5375	-0.560736	6/134	216,2230,6715,8630,10720,54905	ALDH1A1,FDX1,SRD5A1,HSD17B6,UGT2B11,CYP2W1
5_Member	GO Biological Processes	GO:0042445	hormone metabolic process	-2.87012	-0.376922	7/245	216,1734,2230,6715,8630,10720,54905	ALDH1A1,DIO2,FDX1,SRD5A1,HSD17B6,UGT2B11,CYP2W1
5_Member	GO Biological Processes	GO:1901615	organic hydroxy compound metabolic process	-2.86827	-0.376922	11/556	216,1734,2230,2805,3158,3251,6591,6652,6715,29968,114880	ALDH1A1,DIO2,FDX1,GOT1,HMGCS2,HPRT1,SNAI2,SORD,SRD5A1,PSAT1,OSBPL6
5_Member	GO Biological Processes	GO:0008610	lipid biosynthetic process	-2.8651	-0.376922	13/733	301,2230,3158,3248,4023,4048,5354,6591,6715,7368,8630,56994,114880	ANXA1,FDX1,HMGCS2,HPGD,LPL,LTA4H,PLP1,SNAI2,SRD5A1,UGT8,HSD17B6,CHPT1,OSBPL6
5_Member	GO Biological Processes	GO:0006721	terpenoid metabolic process	-2.82551	-0.370454	5/124	216,3158,4023,6715,54905	ALDH1A1,HMGCS2,LPL,SRD5A1,CYP2W1
5_Member	GO Biological Processes	GO:0006694	steroid biosynthetic process	-2.65617	-0.273702	6/198	2230,3158,6591,6715,8630,114880	FDX1,HMGCS2,SNAI2,SRD5A1,HSD17B6,OSBPL6
5_Member	GO Biological Processes	GO:0042446	hormone biosynthetic process	-2.57302	-0.235367	4/86	1734,2230,6715,8630	DIO2,FDX1,SRD5A1,HSD17B6
5_Member	GO Biological Processes	GO:0006720	isoprenoid metabolic process	-2.54218	-0.233353	5/144	216,3158,4023,6715,54905	ALDH1A1,HMGCS2,LPL,SRD5A1,CYP2W1
5_Member	GO Biological Processes	GO:0010817	regulation of hormone levels	-2.393	-0.16732	10/550	216,301,1734,2230,6581,6715,8630,10720,54905,131177	ALDH1A1,ANXA1,DIO2,FDX1,SLC22A3,SRD5A1,HSD17B6,UGT2B11,CYP2W1,FAM3D
5_Member	GO Biological Processes	GO:0008202	steroid metabolic process	-2.1452	-0.0300948	7/332	2230,3158,6591,6715,8630,10720,114880	FDX1,HMGCS2,SNAI2,SRD5A1,HSD17B6,UGT2B11,OSBPL6
5_Member	GO Biological Processes	GO:0016101	diterpenoid metabolic process	-2.1383	-0.0300948	4/114	216,4023,6715,54905	ALDH1A1,LPL,SRD5A1,CYP2W1
5_Member	GO Biological Processes	GO:0022900	electron transport chain	-2.0955	0	5/184	637,2230,6715,8630,84419	BID,FDX1,SRD5A1,HSD17B6,C15orf48
5_Member	GO Biological Processes	GO:0006091	generation of precursor metabolites and energy	-2.05904	0	9/522	216,637,2230,3158,5315,6715,8630,84419,400916	ALDH1A1,BID,FDX1,HMGCS2,PKM,SRD5A1,HSD17B6,C15orf48,CHCHD10
6_Summary	Reactome Gene Sets	R-HSA-71387	Metabolism of carbohydrates	-3.75608	-0.6651	9/295	216,2331,2805,4060,5315,6652,7086,9394,9435,471,2346,3158,3162,5880,10549,29968,51293,55748,79017,3945,4247,7363,10720,89944,3248,3251,5828,54905,56985	ALDH1A1,FMOD,GOT1,LUM,PKM,SORD,TKT,HS6ST1,CHST2,ATIC,FOLH1,HMGCS2,HMOX1,RAC2,PRDX4,PSAT1,CD320,CNDP2,GGCT,LDHB,MGAT2,UGT2B4,UGT2B11,GLB1L2,HPGD,HPRT1,PEX2,CYP2W1,ADPRM
6_Member	Reactome Gene Sets	R-HSA-71387	Metabolism of carbohydrates	-3.75608	-0.6651	9/295	216,2331,2805,4060,5315,6652,7086,9394,9435	ALDH1A1,FMOD,GOT1,LUM,PKM,SORD,TKT,HS6ST1,CHST2
6_Member	GO Biological Processes	GO:0051186	cofactor metabolic process	-3.65181	-0.584306	13/603	471,2346,2805,3158,3162,5315,5880,7086,10549,29968,51293,55748,79017	ATIC,FOLH1,GOT1,HMGCS2,HMOX1,PKM,RAC2,TKT,PRDX4,PSAT1,CD320,CNDP2,GGCT
6_Member	KEGG Pathway	hsa01230	Biosynthesis of amino acids	-2.79068	-0.370454	4/75	2805,5315,7086,29968	GOT1,PKM,TKT,PSAT1
6_Member	KEGG Pathway	ko01230	Biosynthesis of amino acids	-2.79068	-0.370454	4/75	2805,5315,7086,29968	GOT1,PKM,TKT,PSAT1
6_Member	GO Biological Processes	GO:0005975	carbohydrate metabolic process	-2.44466	-0.197742	11/631	216,2805,3945,4247,5315,6652,7086,7363,9435,10720,89944	ALDH1A1,GOT1,LDHB,MGAT2,PKM,SORD,TKT,UGT2B4,CHST2,UGT2B11,GLB1L2
6_Member	GO Biological Processes	GO:0044282	small molecule catabolic process	-2.43679	-0.197742	9/455	216,2805,3248,3251,5315,5828,6652,54905,56985	ALDH1A1,GOT1,HPGD,HPRT1,PKM,PEX2,SORD,CYP2W1,ADPRM
6_Member	GO Biological Processes	GO:0005996	monosaccharide metabolic process	-2.41132	-0.180578	7/296	216,2805,5315,6652,7086,7363,10720	ALDH1A1,GOT1,PKM,SORD,TKT,UGT2B4,UGT2B11
6_Member	KEGG Pathway	hsa01200	Carbon metabolism	-2.1383	-0.0300948	4/114	2805,5315,7086,29968	GOT1,PKM,TKT,PSAT1
6_Member	KEGG Pathway	ko01200	Carbon metabolism	-2.1383	-0.0300948	4/114	2805,5315,7086,29968	GOT1,PKM,TKT,PSAT1
6_Member	GO Biological Processes	GO:0046365	monosaccharide catabolic process	-2.00606	0	3/66	216,5315,6652	ALDH1A1,PKM,SORD
7_Summary	KEGG Pathway	ko00330	Arginine and proline metabolism	-3.45684	-0.560736	4/50	2805,51056,55748,79814,1503,92292,2346,10213,10549,29968	GOT1,LAP3,CNDP2,AGMAT,CTPS1,GLYATL1,FOLH1,PSMD14,PRDX4,PSAT1
7_Member	KEGG Pathway	ko00330	Arginine and proline metabolism	-3.45684	-0.560736	4/50	2805,51056,55748,79814	GOT1,LAP3,CNDP2,AGMAT
7_Member	KEGG Pathway	hsa00330	Arginine and proline metabolism	-3.04766	-0.439495	4/64	2805,51056,55748,79814	GOT1,LAP3,CNDP2,AGMAT
7_Member	GO Biological Processes	GO:0009064	glutamine family amino acid metabolic process	-2.76944	-0.362706	4/76	1503,2805,79814,92292	CTPS1,GOT1,AGMAT,GLYATL1
7_Member	GO Biological Processes	GO:0006520	cellular amino acid metabolic process	-2.49863	-0.216836	8/363	1503,2346,2805,10213,10549,29968,79814,92292	CTPS1,FOLH1,GOT1,PSMD14,PRDX4,PSAT1,AGMAT,GLYATL1
7_Member	GO Biological Processes	GO:1901605	alpha-amino acid metabolic process	-2.38289	-0.163736	6/225	1503,2805,10549,29968,79814,92292	CTPS1,GOT1,PRDX4,PSAT1,AGMAT,GLYATL1
8_Summary	GO Biological Processes	GO:0032355	response to estradiol	-3.41903	-0.560736	6/141	301,3015,3248,3485,6715,8932,3162,163732,2230,4023,4830,6591,6879,7128,7477,8751,2805,2046,2887,5228,5315,4015	ANXA1,H2AZ1,HPGD,IGFBP2,SRD5A1,MBD2,HMOX1,CITED4,FDX1,LPL,NME1,SNAI2,TAF7,TNFAIP3,WNT7B,ADAM15,GOT1,EPHA8,GRB10,PGF,PKM,LOX
8_Member	GO Biological Processes	GO:0032355	response to estradiol	-3.41903	-0.560736	6/141	301,3015,3248,3485,6715,8932	ANXA1,H2AZ1,HPGD,IGFBP2,SRD5A1,MBD2
8_Member	GO Biological Processes	GO:0043627	response to estrogen	-2.79068	-0.370454	4/75	3162,3485,6715,163732	HMOX1,IGFBP2,SRD5A1,CITED4
8_Member	GO Biological Processes	GO:0071396	cellular response to lipid	-2.66662	-0.279411	11/590	301,2230,3015,4023,4830,6591,6715,6879,7128,7477,8751	ANXA1,FDX1,H2AZ1,LPL,NME1,SNAI2,SRD5A1,TAF7,TNFAIP3,WNT7B,ADAM15
8_Member	GO Biological Processes	GO:0051384	response to glucocorticoid	-2.50372	-0.218163	5/147	301,2805,3485,6715,7477	ANXA1,GOT1,IGFBP2,SRD5A1,WNT7B
8_Member	GO Biological Processes	GO:0031960	response to corticosteroid	-2.30223	-0.105199	5/164	301,2805,3485,6715,7477	ANXA1,GOT1,IGFBP2,SRD5A1,WNT7B
8_Member	GO Biological Processes	GO:0032870	cellular response to hormone stimulus	-2.2059	-0.0607091	11/680	301,2046,2805,2887,3015,3485,4023,5228,5315,6715,6879	ANXA1,EPHA8,GOT1,GRB10,H2AZ1,IGFBP2,LPL,PGF,PKM,SRD5A1,TAF7
8_Member	GO Biological Processes	GO:0048545	response to steroid hormone	-2.03904	0	7/348	301,2805,3485,4015,6715,6879,7477	ANXA1,GOT1,IGFBP2,LOX,SRD5A1,TAF7,WNT7B
9_Summary	GO Biological Processes	GO:0046394	carboxylic acid biosynthetic process	-3.41873	-0.560736	11/476	301,471,2346,2805,3248,4023,4048,5315,5354,29968,114880,3945,5828,6652,7363,10720,54905,3158	ANXA1,ATIC,FOLH1,GOT1,HPGD,LPL,LTA4H,PKM,PLP1,PSAT1,OSBPL6,LDHB,PEX2,SORD,UGT2B4,UGT2B11,CYP2W1,HMGCS2
9_Member	GO Biological Processes	GO:0046394	carboxylic acid biosynthetic process	-3.41873	-0.560736	11/476	301,471,2346,2805,3248,4023,4048,5315,5354,29968,114880	ANXA1,ATIC,FOLH1,GOT1,HPGD,LPL,LTA4H,PKM,PLP1,PSAT1,OSBPL6
9_Member	GO Biological Processes	GO:0016053	organic acid biosynthetic process	-3.41109	-0.560736	11/477	301,471,2346,2805,3248,4023,4048,5315,5354,29968,114880	ANXA1,ATIC,FOLH1,GOT1,HPGD,LPL,LTA4H,PKM,PLP1,PSAT1,OSBPL6
9_Member	GO Biological Processes	GO:0032787	monocarboxylic acid metabolic process	-3.2554	-0.511208	13/664	301,3248,3945,4023,4048,5315,5354,5828,6652,7363,10720,54905,114880	ANXA1,HPGD,LDHB,LPL,LTA4H,PKM,PLP1,PEX2,SORD,UGT2B4,UGT2B11,CYP2W1,OSBPL6
9_Member	GO Biological Processes	GO:0042759	long-chain fatty acid biosynthetic process	-2.82186	-0.370454	3/34	3248,4048,5354	HPGD,LTA4H,PLP1
9_Member	GO Biological Processes	GO:1901570	fatty acid derivative biosynthetic process	-2.29255	-0.101631	4/103	301,3158,3248,4048	ANXA1,HMGCS2,HPGD,LTA4H
9_Member	GO Biological Processes	GO:0006633	fatty acid biosynthetic process	-2.20557	-0.0607091	5/173	301,3248,4023,4048,5354	ANXA1,HPGD,LPL,LTA4H,PLP1
9_Member	GO Biological Processes	GO:0046456	icosanoid biosynthetic process	-2.13979	-0.0300948	3/59	301,3248,4048	ANXA1,HPGD,LTA4H
9_Member	GO Biological Processes	GO:0072330	monocarboxylic acid biosynthetic process	-2.00722	0	7/353	301,3248,4023,4048,5315,5354,114880	ANXA1,HPGD,LPL,LTA4H,PKM,PLP1,OSBPL6
10_Summary	GO Biological Processes	GO:0031099	regeneration	-3.37401	-0.560736	7/201	301,471,3162,5228,5315,8751,79647,481,7184,9124,10213	ANXA1,ATIC,HMOX1,PGF,PKM,ADAM15,AKIRIN1,ATP1B1,HSP90B1,PDLIM1,PSMD14
10_Member	GO Biological Processes	GO:0031099	regeneration	-3.37401	-0.560736	7/201	301,471,3162,5228,5315,8751,79647	ANXA1,ATIC,HMOX1,PGF,PKM,ADAM15,AKIRIN1
10_Member	GO Biological Processes	GO:0031100	animal organ regeneration	-2.79068	-0.370454	4/75	471,3162,5228,5315	ATIC,HMOX1,PGF,PKM
10_Member	GO Biological Processes	GO:0042246	tissue regeneration	-2.70758	-0.310713	4/79	301,5315,8751,79647	ANXA1,PKM,ADAM15,AKIRIN1
10_Member	GO Biological Processes	GO:0043403	skeletal muscle tissue regeneration	-2.61684	-0.248312	3/40	301,5315,79647	ANXA1,PKM,AKIRIN1
10_Member	GO Biological Processes	GO:0001666	response to hypoxia	-2.5278	-0.229577	8/359	481,3162,5228,5315,7184,8751,9124,10213	ATP1B1,HMOX1,PGF,PKM,HSP90B1,ADAM15,PDLIM1,PSMD14
10_Member	GO Biological Processes	GO:0036293	response to decreased oxygen levels	-2.44158	-0.197742	8/371	481,3162,5228,5315,7184,8751,9124,10213	ATP1B1,HMOX1,PGF,PKM,HSP90B1,ADAM15,PDLIM1,PSMD14
10_Member	GO Biological Processes	GO:0070482	response to oxygen levels	-2.27352	-0.0945836	8/396	481,3162,5228,5315,7184,8751,9124,10213	ATP1B1,HMOX1,PGF,PKM,HSP90B1,ADAM15,PDLIM1,PSMD14
11_Summary	GO Biological Processes	GO:0006626	protein targeting to mitochondrion	-3.26539	-0.511208	5/99	637,5880,10452,401505,100287932,3162,5828,400916,23593	BID,RAC2,TOMM40,TOMM5,TIMM23,HMOX1,PEX2,CHCHD10,HEBP2
11_Member	GO Biological Processes	GO:0006626	protein targeting to mitochondrion	-3.26539	-0.511208	5/99	637,5880,10452,401505,100287932	BID,RAC2,TOMM40,TOMM5,TIMM23
11_Member	Reactome Gene Sets	R-HSA-9609507	Protein localization	-3.08719	-0.44049	6/163	3162,5828,10452,400916,401505,100287932	HMOX1,PEX2,TOMM40,CHCHD10,TOMM5,TIMM23
11_Member	Reactome Gene Sets	R-HSA-1268020	Mitochondrial protein import	-3.04766	-0.439495	4/64	10452,400916,401505,100287932	TOMM40,CHCHD10,TOMM5,TIMM23
11_Member	GO Biological Processes	GO:0006839	mitochondrial transport	-2.64945	-0.271678	7/268	637,5880,10452,23593,400916,401505,100287932	BID,RAC2,TOMM40,HEBP2,CHCHD10,TOMM5,TIMM23
11_Member	GO Biological Processes	GO:0072655	establishment of protein localization to mitochondrion	-2.59497	-0.239676	5/140	637,5880,10452,401505,100287932	BID,RAC2,TOMM40,TOMM5,TIMM23
11_Member	GO Biological Processes	GO:0044743	protein transmembrane import into intracellular organelle	-2.5559	-0.233353	3/42	5828,10452,100287932	PEX2,TOMM40,TIMM23
11_Member	GO Biological Processes	GO:0070585	protein localization to mitochondrion	-2.54218	-0.233353	5/144	637,5880,10452,401505,100287932	BID,RAC2,TOMM40,TOMM5,TIMM23
11_Member	GO Biological Processes	GO:0065002	intracellular protein transmembrane transport	-2.16035	-0.0300948	3/58	5828,10452,100287932	PEX2,TOMM40,TIMM23
11_Member	GO Biological Processes	GO:0071806	protein transmembrane transport	-2.00606	0	3/66	5828,10452,100287932	PEX2,TOMM40,TIMM23
12_Summary	GO Biological Processes	GO:0031667	response to nutrient levels	-3.13575	-0.443672	11/515	213,3162,3485,4023,5315,6581,6591,6652,6715,7184,8932,354,10130,2805	ALB,HMOX1,IGFBP2,LPL,PKM,SLC22A3,SNAI2,SORD,SRD5A1,HSP90B1,MBD2,KLK3,PDIA6,GOT1
12_Member	GO Biological Processes	GO:0031667	response to nutrient levels	-3.13575	-0.443672	11/515	213,3162,3485,4023,5315,6581,6591,6652,6715,7184,8932	ALB,HMOX1,IGFBP2,LPL,PKM,SLC22A3,SNAI2,SORD,SRD5A1,HSP90B1,MBD2
12_Member	GO Biological Processes	GO:0009991	response to extracellular stimulus	-2.91826	-0.376922	11/548	213,3162,3485,4023,5315,6581,6591,6652,6715,7184,8932	ALB,HMOX1,IGFBP2,LPL,PKM,SLC22A3,SNAI2,SORD,SRD5A1,HSP90B1,MBD2
12_Member	GO Biological Processes	GO:0031670	cellular response to nutrient	-2.81223	-0.370454	4/74	3162,4023,6591,7184	HMOX1,LPL,SNAI2,HSP90B1
12_Member	Reactome Gene Sets	R-HSA-381426	Regulation of Insulin-like Growth Factor (IGF) transport and uptake by Insulin-like Growth Factor Binding Proteins (IGFBPs)	-2.8101	-0.370454	5/125	213,354,3485,7184,10130	ALB,KLK3,IGFBP2,HSP90B1,PDIA6
12_Member	GO Biological Processes	GO:0007584	response to nutrient	-2.43995	-0.197742	6/219	3162,3485,4023,5315,6591,7184	HMOX1,IGFBP2,LPL,PKM,SNAI2,HSP90B1
12_Member	GO Biological Processes	GO:0031669	cellular response to nutrient levels	-2.15617	-0.0300948	6/251	213,3162,4023,6591,6715,7184	ALB,HMOX1,LPL,SNAI2,SRD5A1,HSP90B1
12_Member	GO Biological Processes	GO:0071496	cellular response to external stimulus	-2.00722	0	7/353	213,2805,3162,4023,6591,6715,7184	ALB,GOT1,HMOX1,LPL,SNAI2,SRD5A1,HSP90B1
13_Summary	GO Biological Processes	GO:1900120	regulation of receptor binding	-3.11783	-0.443672	3/27	567,4015,8751,3251,100507436,54974	B2M,LOX,ADAM15,HPRT1,MICA,THG1L
13_Member	GO Biological Processes	GO:1900120	regulation of receptor binding	-3.11783	-0.443672	3/27	567,4015,8751	B2M,LOX,ADAM15
13_Member	GO Biological Processes	GO:0001913	T cell mediated cytotoxicity	-2.44305	-0.197742	3/46	567,3251,100507436	B2M,HPRT1,MICA
13_Member	GO Biological Processes	GO:0051289	protein homotetramerization	-2.13979	-0.0300948	3/59	567,3251,54974	B2M,HPRT1,THG1L
14_Summary	Reactome Gene Sets	R-HSA-6785807	Interleukin-4 and Interleukin-13 signaling	-3.09364	-0.44049	5/108	301,332,1052,3162,7184	ANXA1,BIRC5,CEBPD,HMOX1,HSP90B1
14_Member	Reactome Gene Sets	R-HSA-6785807	Interleukin-4 and Interleukin-13 signaling	-3.09364	-0.44049	5/108	301,332,1052,3162,7184	ANXA1,BIRC5,CEBPD,HMOX1,HSP90B1
15_Summary	GO Biological Processes	GO:0018146	keratan sulfate biosynthetic process	-3.07074	-0.44049	3/28	2331,4060,9435,4015,9394,2230,4247,11095,51293,55748,79017	FMOD,LUM,CHST2,LOX,HS6ST1,FDX1,MGAT2,ADAMTS8,CD320,CNDP2,GGCT
15_Member	GO Biological Processes	GO:0018146	keratan sulfate biosynthetic process	-3.07074	-0.44049	3/28	2331,4060,9435	FMOD,LUM,CHST2
15_Member	Reactome Gene Sets	R-HSA-2022854	Keratan sulfate biosynthesis	-3.07074	-0.44049	3/28	2331,4060,9435	FMOD,LUM,CHST2
15_Member	GO Biological Processes	GO:0042339	keratan sulfate metabolic process	-2.85985	-0.376922	3/33	2331,4060,9435	FMOD,LUM,CHST2
15_Member	Reactome Gene Sets	R-HSA-1638074	Keratan sulfate/keratin metabolism	-2.82186	-0.370454	3/34	2331,4060,9435	FMOD,LUM,CHST2
15_Member	GO Biological Processes	GO:0030199	collagen fibril organization	-2.22448	-0.0642352	3/55	2331,4015,4060	FMOD,LOX,LUM
15_Member	GO Biological Processes	GO:0006024	glycosaminoglycan biosynthetic process	-2.22016	-0.0642352	4/108	2331,4060,9394,9435	FMOD,LUM,HS6ST1,CHST2
15_Member	Reactome Gene Sets	R-HSA-5668914	Diseases of metabolism	-2.20574	-0.0607091	6/245	2230,2331,4060,4247,11095,51293	FDX1,FMOD,LUM,MGAT2,ADAMTS8,CD320
15_Member	GO Biological Processes	GO:0006023	aminoglycan biosynthetic process	-2.12516	-0.0219379	4/115	2331,4060,9394,9435	FMOD,LUM,HS6ST1,CHST2
15_Member	GO Biological Processes	GO:0044272	sulfur compound biosynthetic process	-2.02046	0	5/192	2331,4060,9435,55748,79017	FMOD,LUM,CHST2,CNDP2,GGCT
15_Member	Reactome Gene Sets	R-HSA-1630316	Glycosaminoglycan metabolism	-2.01259	0	4/124	2331,4060,9394,9435	FMOD,LUM,HS6ST1,CHST2
16_Summary	GO Biological Processes	GO:0045055	regulated exocytosis	-3.00215	-0.42675	14/798	213,567,3162,3615,4048,5315,5880,6286,8499,10213,10549,23406,23593,85477,301	ALB,B2M,HMOX1,IMPDH2,LTA4H,PKM,RAC2,S100P,PPFIA2,PSMD14,PRDX4,COTL1,HEBP2,SCIN,ANXA1
16_Member	GO Biological Processes	GO:0045055	regulated exocytosis	-3.00215	-0.42675	14/798	213,567,3162,3615,4048,5315,5880,6286,8499,10213,10549,23406,23593,85477	ALB,B2M,HMOX1,IMPDH2,LTA4H,PKM,RAC2,S100P,PPFIA2,PSMD14,PRDX4,COTL1,HEBP2,SCIN
16_Member	GO Biological Processes	GO:0043299	leukocyte degranulation	-2.97574	-0.41201	11/539	567,3162,3615,4048,5315,5880,6286,10213,10549,23406,23593	B2M,HMOX1,IMPDH2,LTA4H,PKM,RAC2,S100P,PSMD14,PRDX4,COTL1,HEBP2
16_Member	GO Biological Processes	GO:0002275	myeloid cell activation involved in immune response	-2.89939	-0.376922	11/551	567,3162,3615,4048,5315,5880,6286,10213,10549,23406,23593	B2M,HMOX1,IMPDH2,LTA4H,PKM,RAC2,S100P,PSMD14,PRDX4,COTL1,HEBP2
16_Member	GO Biological Processes	GO:0002444	myeloid leukocyte mediated immunity	-2.86209	-0.376922	11/557	567,3162,3615,4048,5315,5880,6286,10213,10549,23406,23593	B2M,HMOX1,IMPDH2,LTA4H,PKM,RAC2,S100P,PSMD14,PRDX4,COTL1,HEBP2
16_Member	GO Biological Processes	GO:0002366	leukocyte activation involved in immune response	-2.47428	-0.203573	12/718	301,567,3162,3615,4048,5315,5880,6286,10213,10549,23406,23593	ANXA1,B2M,HMOX1,IMPDH2,LTA4H,PKM,RAC2,S100P,PSMD14,PRDX4,COTL1,HEBP2
16_Member	GO Biological Processes	GO:0002263	cell activation involved in immune response	-2.45506	-0.197742	12/722	301,567,3162,3615,4048,5315,5880,6286,10213,10549,23406,23593	ANXA1,B2M,HMOX1,IMPDH2,LTA4H,PKM,RAC2,S100P,PSMD14,PRDX4,COTL1,HEBP2
16_Member	Reactome Gene Sets	R-HSA-6798695	Neutrophil degranulation	-2.28705	-0.0991566	9/480	567,3615,4048,5315,6286,10213,10549,23406,23593	B2M,IMPDH2,LTA4H,PKM,S100P,PSMD14,PRDX4,COTL1,HEBP2
16_Member	GO Biological Processes	GO:0002274	myeloid leukocyte activation	-2.28093	-0.0990301	11/664	567,3162,3615,4048,5315,5880,6286,10213,10549,23406,23593	B2M,HMOX1,IMPDH2,LTA4H,PKM,RAC2,S100P,PSMD14,PRDX4,COTL1,HEBP2
16_Member	GO Biological Processes	GO:0043312	neutrophil degranulation	-2.24145	-0.0683781	9/488	567,3615,4048,5315,6286,10213,10549,23406,23593	B2M,IMPDH2,LTA4H,PKM,S100P,PSMD14,PRDX4,COTL1,HEBP2
16_Member	GO Biological Processes	GO:0002283	neutrophil activation involved in immune response	-2.22462	-0.0642352	9/491	567,3615,4048,5315,6286,10213,10549,23406,23593	B2M,IMPDH2,LTA4H,PKM,S100P,PSMD14,PRDX4,COTL1,HEBP2
16_Member	GO Biological Processes	GO:0002446	neutrophil mediated immunity	-2.16417	-0.0301007	9/502	567,3615,4048,5315,6286,10213,10549,23406,23593	B2M,IMPDH2,LTA4H,PKM,S100P,PSMD14,PRDX4,COTL1,HEBP2
16_Member	GO Biological Processes	GO:0042119	neutrophil activation	-2.15877	-0.0300948	9/503	567,3615,4048,5315,6286,10213,10549,23406,23593	B2M,IMPDH2,LTA4H,PKM,S100P,PSMD14,PRDX4,COTL1,HEBP2
16_Member	GO Biological Processes	GO:0036230	granulocyte activation	-2.12669	-0.0219379	9/509	567,3615,4048,5315,6286,10213,10549,23406,23593	B2M,IMPDH2,LTA4H,PKM,S100P,PSMD14,PRDX4,COTL1,HEBP2
17_Summary	GO Biological Processes	GO:0070661	leukocyte proliferation	-2.88857	-0.376922	8/314	301,1503,3251,3485,3615,5880,7128,51293	ANXA1,CTPS1,HPRT1,IGFBP2,IMPDH2,RAC2,TNFAIP3,CD320
17_Member	GO Biological Processes	GO:0070661	leukocyte proliferation	-2.88857	-0.376922	8/314	301,1503,3251,3485,3615,5880,7128,51293	ANXA1,CTPS1,HPRT1,IGFBP2,IMPDH2,RAC2,TNFAIP3,CD320
17_Member	GO Biological Processes	GO:0046651	lymphocyte proliferation	-2.50966	-0.220311	7/284	301,1503,3251,3485,3615,5880,51293	ANXA1,CTPS1,HPRT1,IGFBP2,IMPDH2,RAC2,CD320
17_Member	GO Biological Processes	GO:0032943	mononuclear cell proliferation	-2.48458	-0.206508	7/287	301,1503,3251,3485,3615,5880,51293	ANXA1,CTPS1,HPRT1,IGFBP2,IMPDH2,RAC2,CD320
18_Summary	KEGG Pathway	hsa04215	Apoptosis - multiple species	-2.85985	-0.376922	3/33	332,637,4804,301,388,3162,3248,23593,25816,53832,55075,80758,85477,400916,6591,7128,10213,79017,9232	BIRC5,BID,NGFR,ANXA1,RHOB,HMOX1,HPGD,HEBP2,TNFAIP8,IL20RA,UACA,PRR7,SCIN,CHCHD10,SNAI2,TNFAIP3,PSMD14,GGCT,PTTG1
18_Member	KEGG Pathway	hsa04215	Apoptosis - multiple species	-2.85985	-0.376922	3/33	332,637,4804	BIRC5,BID,NGFR
18_Member	KEGG Pathway	ko04215	Apoptosis - multiple species	-2.85985	-0.376922	3/33	332,637,4804	BIRC5,BID,NGFR
18_Member	GO Biological Processes	GO:0010942	positive regulation of cell death	-2.78221	-0.370454	13/749	301,388,637,3162,3248,4804,23593,25816,53832,55075,80758,85477,400916	ANXA1,RHOB,BID,HMOX1,HPGD,NGFR,HEBP2,TNFAIP8,IL20RA,UACA,PRR7,SCIN,CHCHD10
18_Member	GO Biological Processes	GO:0043065	positive regulation of apoptotic process	-2.62894	-0.255812	12/687	301,388,637,3162,3248,4804,25816,53832,55075,80758,85477,400916	ANXA1,RHOB,BID,HMOX1,HPGD,NGFR,TNFAIP8,IL20RA,UACA,PRR7,SCIN,CHCHD10
18_Member	GO Biological Processes	GO:0043068	positive regulation of programmed cell death	-2.58298	-0.239676	12/696	301,388,637,3162,3248,4804,25816,53832,55075,80758,85477,400916	ANXA1,RHOB,BID,HMOX1,HPGD,NGFR,TNFAIP8,IL20RA,UACA,PRR7,SCIN,CHCHD10
18_Member	GO Biological Processes	GO:0043281	regulation of cysteine-type endopeptidase activity involved in apoptotic process	-2.44966	-0.197742	6/218	332,637,4804,25816,55075,80758	BIRC5,BID,NGFR,TNFAIP8,UACA,PRR7
18_Member	GO Biological Processes	GO:2000116	regulation of cysteine-type endopeptidase activity	-2.23111	-0.0642352	6/242	332,637,4804,25816,55075,80758	BIRC5,BID,NGFR,TNFAIP8,UACA,PRR7
18_Member	GO Biological Processes	GO:2001233	regulation of apoptotic signaling pathway	-2.16735	-0.0306084	8/413	637,3162,4804,6591,7128,53832,80758,400916	BID,HMOX1,NGFR,SNAI2,TNFAIP3,IL20RA,PRR7,CHCHD10
18_Member	GO Biological Processes	GO:2001235	positive regulation of apoptotic signaling pathway	-2.10516	-0.0044199	5/183	637,4804,53832,80758,400916	BID,NGFR,IL20RA,PRR7,CHCHD10
18_Member	GO Biological Processes	GO:0010950	positive regulation of endopeptidase activity	-2.0955	0	5/184	637,4804,10213,55075,80758	BID,NGFR,PSMD14,UACA,PRR7
18_Member	GO Biological Processes	GO:0097190	apoptotic signaling pathway	-2.07794	0	10/612	637,3162,4804,6591,7128,53832,55075,79017,80758,400916	BID,HMOX1,NGFR,SNAI2,TNFAIP3,IL20RA,UACA,GGCT,PRR7,CHCHD10
18_Member	GO Biological Processes	GO:0052548	regulation of endopeptidase activity	-2.02745	0	8/437	332,637,4804,9232,10213,25816,55075,80758	BIRC5,BID,NGFR,PTTG1,PSMD14,TNFAIP8,UACA,PRR7
19_Summary	Reactome Gene Sets	R-HSA-76046	RNA Polymerase III Transcription Initiation	-2.74941	-0.347636	3/36	2971,6617,51082	GTF3A,SNAPC1,POLR1D
19_Member	Reactome Gene Sets	R-HSA-76046	RNA Polymerase III Transcription Initiation	-2.74941	-0.347636	3/36	2971,6617,51082	GTF3A,SNAPC1,POLR1D
19_Member	Reactome Gene Sets	R-HSA-74158	RNA Polymerase III Transcription	-2.58597	-0.239676	3/41	2971,6617,51082	GTF3A,SNAPC1,POLR1D
19_Member	Reactome Gene Sets	R-HSA-749476	RNA Polymerase III Abortive And Retractive Initiation	-2.58597	-0.239676	3/41	2971,6617,51082	GTF3A,SNAPC1,POLR1D
20_Summary	GO Biological Processes	GO:0008285	negative regulation of cell proliferation	-2.59085	-0.239676	13/788	567,3162,4804,4830,5828,6591,7128,10536,10549,10669,11095,79647,85477,5228	B2M,HMOX1,NGFR,NME1,PEX2,SNAI2,TNFAIP3,P3H3,PRDX4,CGREF1,ADAMTS8,AKIRIN1,SCIN,PGF
20_Member	GO Biological Processes	GO:0008285	negative regulation of cell proliferation	-2.59085	-0.239676	13/788	567,3162,4804,4830,5828,6591,7128,10536,10549,10669,11095,79647,85477	B2M,HMOX1,NGFR,NME1,PEX2,SNAI2,TNFAIP3,P3H3,PRDX4,CGREF1,ADAMTS8,AKIRIN1,SCIN
20_Member	GO Biological Processes	GO:0050678	regulation of epithelial cell proliferation	-2.21654	-0.0634111	8/405	567,3162,4804,4830,5228,5828,6591,7128	B2M,HMOX1,NGFR,NME1,PGF,PEX2,SNAI2,TNFAIP3

## Sheet: A_up_siSMARCA4_un
GroupID	Category	Term	Description	LogP	Log(q-value)	InTerm_InList	Genes	Symbols
1_Summary	Reactome Gene Sets	R-HSA-199991	Membrane Trafficking	-24.5316	-20.214	119/634	156,162,163,164,288,372,375,378,400,805,832,1121,1176,1315,1785,1956,2153,2589,2590,2803,2804,3831,3835,4121,4124,4952,5286,5565,5861,5867,5868,5869,5873,6396,6764,6811,6836,7110,7163,8301,8408,8675,8729,8773,8774,8775,8867,8905,8976,9183,9266,9267,9276,9322,9341,9554,9570,9632,9685,9871,9882,9892,9919,9950,10000,10113,10121,10282,10427,10802,10959,10972,11014,11021,11127,11252,22836,22872,22905,…	GRK2,AP1B1,AP2B1,AP1G1,ANK3,ARCN1,ARF1,ARF4,ARL1,CALM2,CAPZB,CHM,AP3S1,COPB1,DNM2,EGFR,F5,GALNT1,GALNT2,GOLGA4,GOLGB1,KLC1,KIF22,MAN1A1,MAN2A1,OCRL,PIK3C2A,PRKAB2,RAB1A,RAB4A,RAB5A,RAB5B,RAB27A,SEC13,ST5,STX5,SURF4,TMF1,TPD52,PICALM,ULK1,STX16,GBF1,SNAP23,NAPG,NAPA,SYNJ1,AP1S2,WASL,ZW10,CYTH2,CYTH1,COPB2,TRIP10,VAMP3,SEC22B,GOSR2,SEC24C,CLINT1,SEC24D,TBC1D4,SNAP91,SEC16A,GOLGA5,AKT3,PREB,ACTR1A,B…
1_Member	Reactome Gene Sets	R-HSA-199991	Membrane Trafficking	-24.5316	-20.214	119/634	156,162,163,164,288,372,375,378,400,805,832,1121,1176,1315,1785,1956,2153,2589,2590,2803,2804,3831,3835,4121,4124,4952,5286,5565,5861,5867,5868,5869,5873,6396,6764,6811,6836,7110,7163,8301,8408,8675,8729,8773,8774,8775,8867,8905,8976,9183,9266,9267,9276,9322,9341,9554,9570,9632,9685,9871,9882,9892,9919,9950,10000,10113,10121,10282,10427,10802,10959,10972,11014,11021,11127,11252,22836,22872,22905,…	GRK2,AP1B1,AP2B1,AP1G1,ANK3,ARCN1,ARF1,ARF4,ARL1,CALM2,CAPZB,CHM,AP3S1,COPB1,DNM2,EGFR,F5,GALNT1,GALNT2,GOLGA4,GOLGB1,KLC1,KIF22,MAN1A1,MAN2A1,OCRL,PIK3C2A,PRKAB2,RAB1A,RAB4A,RAB5A,RAB5B,RAB27A,SEC13,ST5,STX5,SURF4,TMF1,TPD52,PICALM,ULK1,STX16,GBF1,SNAP23,NAPG,NAPA,SYNJ1,AP1S2,WASL,ZW10,CYTH2,CYTH1,COPB2,TRIP10,VAMP3,SEC22B,GOSR2,SEC24C,CLINT1,SEC24D,TBC1D4,SNAP91,SEC16A,GOLGA5,AKT3,PREB,ACTR1A,B…
1_Member	Reactome Gene Sets	R-HSA-5653656	Vesicle-mediated transport	-23.2428	-19.2263	121/673	156,162,163,164,288,372,375,378,400,805,832,1121,1176,1315,1785,1956,2153,2589,2590,2803,2804,3831,3835,4121,4124,4952,5286,5565,5861,5867,5868,5869,5873,6396,6764,6811,6836,7110,7163,8301,8408,8675,8729,8773,8774,8775,8867,8905,8976,9183,9266,9267,9276,9322,9341,9554,9570,9632,9685,9871,9882,9892,9919,9950,10000,10113,10121,10282,10427,10525,10802,10808,10959,10972,11014,11021,11127,11252,22836,…	GRK2,AP1B1,AP2B1,AP1G1,ANK3,ARCN1,ARF1,ARF4,ARL1,CALM2,CAPZB,CHM,AP3S1,COPB1,DNM2,EGFR,F5,GALNT1,GALNT2,GOLGA4,GOLGB1,KLC1,KIF22,MAN1A1,MAN2A1,OCRL,PIK3C2A,PRKAB2,RAB1A,RAB4A,RAB5A,RAB5B,RAB27A,SEC13,ST5,STX5,SURF4,TMF1,TPD52,PICALM,ULK1,STX16,GBF1,SNAP23,NAPG,NAPA,SYNJ1,AP1S2,WASL,ZW10,CYTH2,CYTH1,COPB2,TRIP10,VAMP3,SEC22B,GOSR2,SEC24C,CLINT1,SEC24D,TBC1D4,SNAP91,SEC16A,GOLGA5,AKT3,PREB,ACTR1A,B…
1_Member	Reactome Gene Sets	R-HSA-446203	Asparagine N-linked glycosylation	-17.7123	-14.2398	67/304	288,372,375,378,432,832,1315,2153,2683,2804,2923,3703,4121,4124,4245,4249,5238,5861,6396,6480,6811,7415,7844,8729,8774,8775,9276,9554,9570,9632,9695,9871,9919,10020,10113,10121,10206,10282,10427,10802,10959,10972,11014,22872,23243,26286,29925,51009,51014,51143,54732,55291,55343,55577,55808,55907,64689,64841,79139,83548,84447,85365,90411,140735,140838,440138,100302736	ANK3,ARCN1,ARF1,ARF4,ASGR1,CAPZB,COPB1,F5,B4GALT1,GOLGB1,PDIA3,STT3A,MAN1A1,MAN2A1,MGAT1,MGAT5,PGM3,RAB1A,SEC13,ST6GAL1,STX5,VCP,RNF103,GBF1,NAPG,NAPA,COPB2,SEC22B,GOSR2,SEC24C,EDEM1,SEC24D,SEC16A,GNE,PREB,ACTR1A,TRIM13,BET1,SEC24B,SEC24A,TMED2,TMED10,KDELR2,SEC31A,ANKRD28,ARFGAP3,GMPPB,DERL2,TMED7,DYNC1LI1,TMED9,PPP6R3,SLC35C1,NAGK,ST6GALNAC1,CMAS,GORASP1,GNPNAT1,DERL1,COG3,SYVN1,ALG2,MCFD2,DYNL…
1_Member	GO Biological Processes	GO:0006900	vesicle budding from membrane	-17.6025	-14.1881	37/102	302,375,1785,2153,5861,6396,6811,8301,8452,8729,8775,8976,9218,9554,9570,9632,9871,9892,9919,10113,10282,10427,10483,10802,10959,10972,22872,23243,26286,27183,54732,54874,55291,56681,64083,64689,90411	ANXA2,ARF1,DNM2,F5,RAB1A,SEC13,STX5,PICALM,CUL3,GBF1,NAPA,WASL,VAPA,SEC22B,GOSR2,SEC24C,SEC24D,SNAP91,SEC16A,PREB,BET1,SEC24B,SEC23B,SEC24A,TMED2,TMED10,SEC31A,ANKRD28,ARFGAP3,VPS4A,TMED9,FNBP1L,PPP6R3,SAR1A,GOLPH3,GORASP1,MCFD2
1_Member	GO Biological Processes	GO:0016050	vesicle organization	-16.7116	-13.3941	68/325	164,302,375,1785,2153,5861,5869,5873,6386,6396,6809,6811,6860,7110,7405,8301,8452,8675,8729,8773,8775,8867,8878,8976,9218,9341,9554,9570,9632,9798,9871,9882,9892,9919,10113,10282,10427,10483,10802,10959,10972,22872,23243,23673,26286,27183,54732,54874,55291,55330,55361,55647,56681,64083,64400,64645,64689,79363,79720,84067,84079,84376,90411,112476,128866,137492,257364,388552	AP1G1,ANXA2,ARF1,DNM2,F5,RAB1A,RAB5B,RAB27A,SDCBP,SEC13,STX3,STX5,SYT4,TMF1,UVRAG,PICALM,CUL3,STX16,GBF1,SNAP23,NAPA,SYNJ1,SQSTM1,WASL,VAPA,VAMP3,SEC22B,GOSR2,SEC24C,IST1,SEC24D,TBC1D4,SNAP91,SEC16A,PREB,BET1,SEC24B,SEC23B,SEC24A,TMED2,TMED10,SEC31A,ANKRD28,STX12,ARFGAP3,VPS4A,TMED9,FNBP1L,PPP6R3,BLOC1S4,PI4K2A,RAB20,SAR1A,GOLPH3,AKTIP,MFSD14A,GORASP1,CPLANE2,VPS37B,FAM160A2,ANKRD27,HOOK3,MCFD2,P…
1_Member	GO Biological Processes	GO:0048193	Golgi vesicle transport	-16.1557	-12.9078	73/374	164,288,372,375,378,400,832,1315,1445,1785,2153,2181,2803,2804,3831,3835,3875,5861,5862,6396,6811,6836,7405,7415,8452,8729,8773,8774,8775,9183,9218,9276,9341,9554,9570,9632,9871,9919,9950,10113,10121,10282,10427,10483,10525,10802,10959,10972,11014,11127,22872,23243,23760,26286,29959,51014,51143,54536,54732,55062,55291,56681,57410,64083,64689,64764,64837,83394,83548,90411,123720,140735,261729	AP1G1,ANK3,ARCN1,ARF1,ARF4,ARL1,CAPZB,COPB1,CSK,DNM2,F5,ACSL3,GOLGA4,GOLGB1,KLC1,KIF22,KRT18,RAB1A,RAB2A,SEC13,STX5,SURF4,UVRAG,VCP,CUL3,GBF1,SNAP23,NAPG,NAPA,ZW10,VAPA,COPB2,VAMP3,SEC22B,GOSR2,SEC24C,SEC24D,SEC16A,GOLGA5,PREB,ACTR1A,BET1,SEC24B,SEC23B,HYOU1,SEC24A,TMED2,TMED10,KDELR2,KIF3A,SEC31A,ANKRD28,PITPNB,ARFGAP3,NRBP1,TMED7,DYNC1LI1,EXOC6,TMED9,WIPI1,PPP6R3,SAR1A,SCYL1,GOLPH3,GORASP1,CREB…
1_Member	Reactome Gene Sets	R-HSA-948021	Transport to the Golgi and subsequent modification	-14.4273	-11.2559	46/185	288,372,375,378,832,1315,2153,2683,2804,4121,4124,4245,4249,5861,6396,6480,6811,8729,8774,8775,9276,9554,9570,9632,9871,9919,10113,10121,10282,10427,10802,10959,10972,11014,22872,23243,26286,51014,51143,54732,55291,64689,83548,90411,140735,100302736	ANK3,ARCN1,ARF1,ARF4,CAPZB,COPB1,F5,B4GALT1,GOLGB1,MAN1A1,MAN2A1,MGAT1,MGAT5,RAB1A,SEC13,ST6GAL1,STX5,GBF1,NAPG,NAPA,COPB2,SEC22B,GOSR2,SEC24C,SEC24D,SEC16A,PREB,ACTR1A,BET1,SEC24B,SEC24A,TMED2,TMED10,KDELR2,SEC31A,ANKRD28,ARFGAP3,TMED7,DYNC1LI1,TMED9,PPP6R3,GORASP1,COG3,MCFD2,DYNLL2,TMED7-TICAM2
1_Member	GO Biological Processes	GO:0006888	ER to Golgi vesicle-mediated transport	-14.1069	-10.9654	50/218	288,372,375,378,832,1315,2153,2804,5861,5862,6396,6811,7415,8452,8729,8775,9183,9218,9276,9554,9570,9632,9871,9919,10113,10121,10282,10427,10483,10525,10802,10959,10972,11014,22872,23243,26286,29959,51014,51143,54732,55291,56681,64689,64764,83394,83548,90411,123720,140735	ANK3,ARCN1,ARF1,ARF4,CAPZB,COPB1,F5,GOLGB1,RAB1A,RAB2A,SEC13,STX5,VCP,CUL3,GBF1,NAPA,ZW10,VAPA,COPB2,SEC22B,GOSR2,SEC24C,SEC24D,SEC16A,PREB,ACTR1A,BET1,SEC24B,SEC23B,HYOU1,SEC24A,TMED2,TMED10,KDELR2,SEC31A,ANKRD28,ARFGAP3,NRBP1,TMED7,DYNC1LI1,TMED9,PPP6R3,SAR1A,GORASP1,CREB3L2,PITPNM3,COG3,MCFD2,WHAMM,DYNLL2
1_Member	GO Biological Processes	GO:0048194	Golgi vesicle budding	-13.9356	-10.8222	29/80	2153,5861,6396,6811,8452,8729,8775,9218,9554,9570,9632,9871,9919,10113,10282,10427,10483,10802,10959,10972,22872,23243,26286,54732,55291,56681,64083,64689,90411	F5,RAB1A,SEC13,STX5,CUL3,GBF1,NAPA,VAPA,SEC22B,GOSR2,SEC24C,SEC24D,SEC16A,PREB,BET1,SEC24B,SEC23B,SEC24A,TMED2,TMED10,SEC31A,ANKRD28,ARFGAP3,TMED9,PPP6R3,SAR1A,GOLPH3,GORASP1,MCFD2
1_Member	Reactome Gene Sets	R-HSA-199977	ER to Golgi Anterograde Transport	-13.3117	-10.2494	40/154	288,372,375,378,832,1315,2153,2804,5861,6396,6811,8729,8774,8775,9276,9554,9570,9632,9871,9919,10113,10121,10282,10427,10802,10959,10972,11014,22872,23243,26286,51014,51143,54732,55291,64689,83548,90411,140735,100302736	ANK3,ARCN1,ARF1,ARF4,CAPZB,COPB1,F5,GOLGB1,RAB1A,SEC13,STX5,GBF1,NAPG,NAPA,COPB2,SEC22B,GOSR2,SEC24C,SEC24D,SEC16A,PREB,ACTR1A,BET1,SEC24B,SEC24A,TMED2,TMED10,KDELR2,SEC31A,ANKRD28,ARFGAP3,TMED7,DYNC1LI1,TMED9,PPP6R3,GORASP1,COG3,MCFD2,DYNLL2,TMED7-TICAM2
1_Member	GO Biological Processes	GO:0048199	vesicle targeting, to, from or within Golgi	-13.1018	-10.063	27/74	2153,5861,6396,6811,8452,8729,8775,9554,9570,9632,9871,9919,10113,10282,10427,10802,10959,10972,22872,23243,26286,54732,55062,55291,56681,64689,90411	F5,RAB1A,SEC13,STX5,CUL3,GBF1,NAPA,SEC22B,GOSR2,SEC24C,SEC24D,SEC16A,PREB,BET1,SEC24B,SEC24A,TMED2,TMED10,SEC31A,ANKRD28,ARFGAP3,TMED9,WIPI1,PPP6R3,SAR1A,GORASP1,MCFD2
1_Member	Reactome Gene Sets	R-HSA-6811442	Intra-Golgi and retrograde Golgi-to-ER traffic	-12.9122	-9.89572	46/202	372,375,378,400,832,1315,2589,2590,2803,3831,3835,4121,4124,5861,6811,6836,7110,8675,8729,8774,8775,9183,9266,9267,9276,9341,9554,9570,9950,10121,10959,10972,11014,11127,22836,26286,51014,51143,51209,54732,55605,64837,79571,83548,140735,100302736	ARCN1,ARF1,ARF4,ARL1,CAPZB,COPB1,GALNT1,GALNT2,GOLGA4,KLC1,KIF22,MAN1A1,MAN2A1,RAB1A,STX5,SURF4,TMF1,STX16,GBF1,NAPG,NAPA,ZW10,CYTH2,CYTH1,COPB2,VAMP3,SEC22B,GOSR2,GOLGA5,ACTR1A,TMED2,TMED10,KDELR2,KIF3A,RHOBTB3,ARFGAP3,TMED7,DYNC1LI1,RAB9B,TMED9,KIF21A,KLC2,GCC1,COG3,DYNLL2,TMED7-TICAM2
1_Member	GO Biological Processes	GO:0006901	vesicle coating	-12.8548	-9.85945	26/70	2153,5861,6396,6811,8452,8729,8775,9554,9570,9632,9871,9919,10113,10282,10427,10802,10959,10972,22872,23243,26286,54732,55291,56681,64689,90411	F5,RAB1A,SEC13,STX5,CUL3,GBF1,NAPA,SEC22B,GOSR2,SEC24C,SEC24D,SEC16A,PREB,BET1,SEC24B,SEC24A,TMED2,TMED10,SEC31A,ANKRD28,ARFGAP3,TMED9,PPP6R3,SAR1A,GORASP1,MCFD2
1_Member	GO Biological Processes	GO:0051640	organelle localization	-12.2238	-9.24867	100/706	135,372,375,1060,1176,1499,1785,2153,3091,3835,4067,4131,4135,4292,4534,4744,5362,5577,5861,5868,5873,5903,5906,6396,6809,6811,6860,7013,7320,7405,7430,7462,8301,8379,8452,8481,8675,8723,8729,8773,8775,8867,8976,9183,9341,9554,9570,9632,9657,9662,9871,9892,9919,10059,10113,10121,10282,10427,10755,10802,10959,10972,11116,11127,11149,22872,22919,23243,23396,23673,26286,27183,54536,54732,54874,55062…	ADORA2A,ARCN1,ARF1,CENPC,AP3S1,CTNNB1,DNM2,F5,HIF1A,KIF22,LYN,MAP1B,MAP6,MLH1,MTM1,NEFH,PLXNA2,PRKAR2B,RAB1A,RAB5A,RAB27A,RANBP2,RAP1A,SEC13,STX3,STX5,SYT4,TERF1,UBE2B,UVRAG,EZR,LAT2,PICALM,MAD1L1,CUL3,OFD1,STX16,SNX4,GBF1,SNAP23,NAPA,SYNJ1,WASL,ZW10,VAMP3,SEC22B,GOSR2,SEC24C,IQCB1,CEP135,SEC24D,SNAP91,SEC16A,DNM1L,PREB,ACTR1A,BET1,SEC24B,GIPC1,SEC24A,TMED2,TMED10,FGFR1OP,KIF3A,BVES,SEC31A,MAPRE1…
1_Member	GO Biological Processes	GO:0051650	establishment of vesicle localization	-11.738	-8.80069	55/291	135,375,1176,1499,1785,2153,5861,5868,5873,5906,6396,6809,6811,6860,8301,8452,8729,8773,8775,8867,8976,9554,9570,9632,9871,9892,9919,10059,10113,10282,10427,10755,10802,10959,10972,11127,22872,23243,23396,26286,54732,54874,55062,55291,55330,56681,64689,79083,81565,84100,90411,112476,116443,127833,388552	ADORA2A,ARF1,AP3S1,CTNNB1,DNM2,F5,RAB1A,RAB5A,RAB27A,RAP1A,SEC13,STX3,STX5,SYT4,PICALM,CUL3,GBF1,SNAP23,NAPA,SYNJ1,WASL,SEC22B,GOSR2,SEC24C,SEC24D,SNAP91,SEC16A,DNM1L,PREB,BET1,SEC24B,GIPC1,SEC24A,TMED2,TMED10,KIF3A,SEC31A,ANKRD28,PIP5K1C,ARFGAP3,TMED9,FNBP1L,WIPI1,PPP6R3,BLOC1S4,SAR1A,GORASP1,MLPH,NDEL1,ARL6,MCFD2,PRRT2,GRIN3A,SYT2,BLOC1S3
1_Member	GO Biological Processes	GO:0090114	COPII-coated vesicle budding	-11.6204	-8.70083	25/72	2153,5861,6396,6811,8452,8775,9218,9554,9570,9632,9871,9919,10113,10282,10427,10483,10802,10959,10972,22872,23243,55291,56681,64689,90411	F5,RAB1A,SEC13,STX5,CUL3,NAPA,VAPA,SEC22B,GOSR2,SEC24C,SEC24D,SEC16A,PREB,BET1,SEC24B,SEC23B,SEC24A,TMED2,TMED10,SEC31A,ANKRD28,PPP6R3,SAR1A,GORASP1,MCFD2
1_Member	GO Biological Processes	GO:0051648	vesicle localization	-11.2913	-8.40513	56/307	135,375,1176,1499,1785,2153,5861,5868,5873,5906,6396,6809,6811,6860,8301,8452,8729,8773,8775,8867,8976,9554,9570,9632,9871,9892,9919,10059,10113,10282,10427,10755,10802,10959,10972,11127,22872,23243,23396,26286,54732,54874,55062,55291,55330,56681,64689,79083,81565,84100,84446,90411,112476,116443,127833,388552	ADORA2A,ARF1,AP3S1,CTNNB1,DNM2,F5,RAB1A,RAB5A,RAB27A,RAP1A,SEC13,STX3,STX5,SYT4,PICALM,CUL3,GBF1,SNAP23,NAPA,SYNJ1,WASL,SEC22B,GOSR2,SEC24C,SEC24D,SNAP91,SEC16A,DNM1L,PREB,BET1,SEC24B,GIPC1,SEC24A,TMED2,TMED10,KIF3A,SEC31A,ANKRD28,PIP5K1C,ARFGAP3,TMED9,FNBP1L,WIPI1,PPP6R3,BLOC1S4,SAR1A,GORASP1,MLPH,NDEL1,ARL6,BRSK1,MCFD2,PRRT2,GRIN3A,SYT2,BLOC1S3
1_Member	GO Biological Processes	GO:0006903	vesicle targeting	-11.2029	-8.34775	28/93	2153,5861,6396,6811,8452,8729,8773,8775,9554,9570,9632,9871,9919,10113,10282,10427,10802,10959,10972,22872,23243,26286,54732,55062,55291,56681,64689,90411	F5,RAB1A,SEC13,STX5,CUL3,GBF1,SNAP23,NAPA,SEC22B,GOSR2,SEC24C,SEC24D,SEC16A,PREB,BET1,SEC24B,SEC24A,TMED2,TMED10,SEC31A,ANKRD28,ARFGAP3,TMED9,WIPI1,PPP6R3,SAR1A,GORASP1,MCFD2
1_Member	GO Biological Processes	GO:0048207	vesicle targeting, rough ER to cis-Golgi	-10.7819	-7.9557	23/66	2153,5861,6396,6811,8452,8775,9554,9570,9632,9871,9919,10113,10282,10427,10802,10959,10972,22872,23243,55291,56681,64689,90411	F5,RAB1A,SEC13,STX5,CUL3,NAPA,SEC22B,GOSR2,SEC24C,SEC24D,SEC16A,PREB,BET1,SEC24B,SEC24A,TMED2,TMED10,SEC31A,ANKRD28,PPP6R3,SAR1A,GORASP1,MCFD2
1_Member	GO Biological Processes	GO:0048208	COPII vesicle coating	-10.7819	-7.9557	23/66	2153,5861,6396,6811,8452,8775,9554,9570,9632,9871,9919,10113,10282,10427,10802,10959,10972,22872,23243,55291,56681,64689,90411	F5,RAB1A,SEC13,STX5,CUL3,NAPA,SEC22B,GOSR2,SEC24C,SEC24D,SEC16A,PREB,BET1,SEC24B,SEC24A,TMED2,TMED10,SEC31A,ANKRD28,PPP6R3,SAR1A,GORASP1,MCFD2
1_Member	GO Biological Processes	GO:0051656	establishment of organelle localization	-10.4747	-7.66231	76/510	135,375,1060,1176,1499,1785,2153,3091,3835,4067,4131,4292,4744,5861,5868,5873,5906,6396,6809,6811,6860,7013,7320,7430,7462,8301,8379,8452,8723,8729,8773,8775,8867,8976,9183,9341,9554,9570,9632,9871,9892,9919,10059,10113,10121,10282,10427,10755,10802,10959,10972,11127,22872,23243,23396,26286,27183,54732,54874,55062,55291,55330,55755,56681,64689,79003,79083,81565,84100,84376,90411,112476,116443,127…	ADORA2A,ARF1,CENPC,AP3S1,CTNNB1,DNM2,F5,HIF1A,KIF22,LYN,MAP1B,MLH1,NEFH,RAB1A,RAB5A,RAB27A,RAP1A,SEC13,STX3,STX5,SYT4,TERF1,UBE2B,EZR,LAT2,PICALM,MAD1L1,CUL3,SNX4,GBF1,SNAP23,NAPA,SYNJ1,WASL,ZW10,VAMP3,SEC22B,GOSR2,SEC24C,SEC24D,SNAP91,SEC16A,DNM1L,PREB,ACTR1A,BET1,SEC24B,GIPC1,SEC24A,TMED2,TMED10,KIF3A,SEC31A,ANKRD28,PIP5K1C,ARFGAP3,VPS4A,TMED9,FNBP1L,WIPI1,PPP6R3,BLOC1S4,CDK5RAP2,SAR1A,GORASP1,…
1_Member	GO Biological Processes	GO:0006890	retrograde vesicle-mediated transport, Golgi to ER	-9.71126	-6.93779	25/86	372,378,1315,3831,3835,5861,6836,7405,8729,8775,9183,9276,9554,10959,10972,11014,11127,23760,26286,51014,54732,57410,64083,64837,83548	ARCN1,ARF4,COPB1,KLC1,KIF22,RAB1A,SURF4,UVRAG,GBF1,NAPA,ZW10,COPB2,SEC22B,TMED2,TMED10,KDELR2,KIF3A,PITPNB,ARFGAP3,TMED7,TMED9,SCYL1,GOLPH3,KLC2,COG3
1_Member	Reactome Gene Sets	R-HSA-204005	COPII-mediated vesicle transport	-9.62192	-6.86068	22/68	2153,5861,6396,6811,8774,8775,9554,9570,9632,9871,9919,10113,10282,10427,10802,10959,10972,22872,23243,55291,64689,90411	F5,RAB1A,SEC13,STX5,NAPG,NAPA,SEC22B,GOSR2,SEC24C,SEC24D,SEC16A,PREB,BET1,SEC24B,SEC24A,TMED2,TMED10,SEC31A,ANKRD28,PPP6R3,GORASP1,MCFD2
1_Member	Reactome Gene Sets	R-HSA-6807878	COPI-mediated anterograde transport	-9.51788	-6.76854	27/101	288,372,375,378,832,1315,2804,5861,6811,8729,8774,8775,9276,9570,10121,10282,10959,10972,11014,26286,51014,51143,54732,64689,83548,140735,100302736	ANK3,ARCN1,ARF1,ARF4,CAPZB,COPB1,GOLGB1,RAB1A,STX5,GBF1,NAPG,NAPA,COPB2,GOSR2,ACTR1A,BET1,TMED2,TMED10,KDELR2,ARFGAP3,TMED7,DYNC1LI1,TMED9,GORASP1,COG3,DYNLL2,TMED7-TICAM2
1_Member	Reactome Gene Sets	R-HSA-8856688	Golgi-to-ER retrograde transport	-8.55892	-5.89459	30/133	372,375,378,832,1315,2589,2590,3831,3835,5861,6836,8729,8774,8775,9183,9276,9554,10121,10959,10972,11014,11127,26286,51014,51143,54732,55605,64837,140735,100302736	ARCN1,ARF1,ARF4,CAPZB,COPB1,GALNT1,GALNT2,KLC1,KIF22,RAB1A,SURF4,GBF1,NAPG,NAPA,ZW10,COPB2,SEC22B,ACTR1A,TMED2,TMED10,KDELR2,KIF3A,ARFGAP3,TMED7,DYNC1LI1,TMED9,KIF21A,KLC2,DYNLL2,TMED7-TICAM2
1_Member	Reactome Gene Sets	R-HSA-6811434	COPI-dependent Golgi-to-ER retrograde traffic	-7.62648	-5.04133	24/99	372,375,378,1315,3831,3835,5861,6836,8729,8774,8775,9183,9276,9554,10959,10972,11014,11127,26286,51014,54732,55605,64837,100302736	ARCN1,ARF1,ARF4,COPB1,KLC1,KIF22,RAB1A,SURF4,GBF1,NAPG,NAPA,ZW10,COPB2,SEC22B,TMED2,TMED10,KDELR2,KIF3A,ARFGAP3,TMED7,TMED9,KIF21A,KLC2,TMED7-TICAM2
1_Member	Reactome Gene Sets	R-HSA-5694530	Cargo concentration in the ER	-6.15072	-3.7727	12/33	2153,6811,9554,9570,9632,9871,10113,10427,10802,10959,10972,90411	F5,STX5,SEC22B,GOSR2,SEC24C,SEC24D,PREB,SEC24B,SEC24A,TMED2,TMED10,MCFD2
2_Summary	GO Biological Processes	GO:0006986	response to unfolded protein	-19.0278	-15.1874	51/176	871,1047,1649,2081,3301,3303,3305,3306,3308,3309,3484,4189,4780,5526,5611,5770,6464,6734,6745,6782,7415,7466,7873,9451,9531,9570,9695,9709,10113,10488,10525,10551,10808,10954,11153,22872,23190,25822,27230,51009,51726,55062,55829,56005,64061,64764,79139,84447,84919,148327,168620,8452,23753,55284,598,2923,3708,5366,5371,5516,5706,7844,8795,9601,9919,10206,11315,23435,26003,29982,51569,58515,3703,41…	SERPINH1,CLGN,DDIT3,ERN1,DNAJA1,HSPA1A,HSPA1L,HSPA2,HSPA4,HSPA5,IGFBP1,DNAJB9,NFE2L2,PPP2R5B,DNAJC3,PTPN1,SHC1,SRPRA,SSR1,HSPA13,VCP,WFS1,MANF,EIF2AK3,BAG3,GOSR2,EDEM1,HERPUD1,PREB,CREB3,HYOU1,AGR2,HSPH1,PDIA5,FICD,SEC31A,UBXN4,DNAJB5,SERP1,DERL2,DNAJB11,WIPI1,SELENOS,MYDGF,TSPYL2,CREB3L2,DERL1,SYVN1,PPP1R15B,CREB3L4,BHLHA15,CUL3,SDF2L1,UBE2W,BCL2L1,PDIA3,ITPR1,PMAIP1,PML,PPP2CB,PSMC6,RNF103,TNFR…
2_Member	GO Biological Processes	GO:0006986	response to unfolded protein	-19.0278	-15.1874	51/176	871,1047,1649,2081,3301,3303,3305,3306,3308,3309,3484,4189,4780,5526,5611,5770,6464,6734,6745,6782,7415,7466,7873,9451,9531,9570,9695,9709,10113,10488,10525,10551,10808,10954,11153,22872,23190,25822,27230,51009,51726,55062,55829,56005,64061,64764,79139,84447,84919,148327,168620	SERPINH1,CLGN,DDIT3,ERN1,DNAJA1,HSPA1A,HSPA1L,HSPA2,HSPA4,HSPA5,IGFBP1,DNAJB9,NFE2L2,PPP2R5B,DNAJC3,PTPN1,SHC1,SRPRA,SSR1,HSPA13,VCP,WFS1,MANF,EIF2AK3,BAG3,GOSR2,EDEM1,HERPUD1,PREB,CREB3,HYOU1,AGR2,HSPH1,PDIA5,FICD,SEC31A,UBXN4,DNAJB5,SERP1,DERL2,DNAJB11,WIPI1,SELENOS,MYDGF,TSPYL2,CREB3L2,DERL1,SYVN1,PPP1R15B,CREB3L4,BHLHA15
2_Member	GO Biological Processes	GO:0035966	response to topologically incorrect protein	-18.668	-14.9525	54/199	871,1047,1649,2081,3301,3303,3305,3306,3308,3309,3484,4189,4780,5526,5611,5770,6464,6734,6745,6782,7415,7466,7873,8452,9451,9531,9570,9695,9709,10113,10488,10525,10551,10808,10954,11153,22872,23190,23753,25822,27230,51009,51726,55062,55284,55829,56005,64061,64764,79139,84447,84919,148327,168620	SERPINH1,CLGN,DDIT3,ERN1,DNAJA1,HSPA1A,HSPA1L,HSPA2,HSPA4,HSPA5,IGFBP1,DNAJB9,NFE2L2,PPP2R5B,DNAJC3,PTPN1,SHC1,SRPRA,SSR1,HSPA13,VCP,WFS1,MANF,CUL3,EIF2AK3,BAG3,GOSR2,EDEM1,HERPUD1,PREB,CREB3,HYOU1,AGR2,HSPH1,PDIA5,FICD,SEC31A,UBXN4,SDF2L1,DNAJB5,SERP1,DERL2,DNAJB11,WIPI1,UBE2W,SELENOS,MYDGF,TSPYL2,CREB3L2,DERL1,SYVN1,PPP1R15B,CREB3L4,BHLHA15
2_Member	GO Biological Processes	GO:0034620	cellular response to unfolded protein	-18.0101	-14.3915	44/140	1047,1649,2081,3303,3305,3306,3309,3484,4189,4780,5526,5611,5770,6464,6734,6745,6782,7415,7466,9451,9531,9570,9695,9709,10113,10488,10525,10551,10954,11153,22872,27230,51009,51726,55062,55829,56005,64061,64764,79139,84447,84919,148327,168620	CLGN,DDIT3,ERN1,HSPA1A,HSPA1L,HSPA2,HSPA5,IGFBP1,DNAJB9,NFE2L2,PPP2R5B,DNAJC3,PTPN1,SHC1,SRPRA,SSR1,HSPA13,VCP,WFS1,EIF2AK3,BAG3,GOSR2,EDEM1,HERPUD1,PREB,CREB3,HYOU1,AGR2,PDIA5,FICD,SEC31A,SERP1,DERL2,DNAJB11,WIPI1,SELENOS,MYDGF,TSPYL2,CREB3L2,DERL1,SYVN1,PPP1R15B,CREB3L4,BHLHA15
2_Member	GO Biological Processes	GO:0035967	cellular response to topologically incorrect protein	-17.7313	-14.2398	47/161	1047,1649,2081,3303,3305,3306,3309,3484,4189,4780,5526,5611,5770,6464,6734,6745,6782,7415,7466,8452,9451,9531,9570,9695,9709,10113,10488,10525,10551,10954,11153,22872,23753,27230,51009,51726,55062,55284,55829,56005,64061,64764,79139,84447,84919,148327,168620	CLGN,DDIT3,ERN1,HSPA1A,HSPA1L,HSPA2,HSPA5,IGFBP1,DNAJB9,NFE2L2,PPP2R5B,DNAJC3,PTPN1,SHC1,SRPRA,SSR1,HSPA13,VCP,WFS1,CUL3,EIF2AK3,BAG3,GOSR2,EDEM1,HERPUD1,PREB,CREB3,HYOU1,AGR2,PDIA5,FICD,SEC31A,SDF2L1,SERP1,DERL2,DNAJB11,WIPI1,UBE2W,SELENOS,MYDGF,TSPYL2,CREB3L2,DERL1,SYVN1,PPP1R15B,CREB3L4,BHLHA15
2_Member	GO Biological Processes	GO:0030968	endoplasmic reticulum unfolded protein response	-17.3108	-13.9475	40/121	1047,1649,2081,3309,3484,4189,4780,5526,5611,5770,6464,6734,6745,6782,7415,7466,9451,9570,9695,9709,10113,10488,10525,10551,10954,11153,22872,27230,51009,51726,55062,55829,56005,64061,64764,79139,84447,84919,148327,168620	CLGN,DDIT3,ERN1,HSPA5,IGFBP1,DNAJB9,NFE2L2,PPP2R5B,DNAJC3,PTPN1,SHC1,SRPRA,SSR1,HSPA13,VCP,WFS1,EIF2AK3,GOSR2,EDEM1,HERPUD1,PREB,CREB3,HYOU1,AGR2,PDIA5,FICD,SEC31A,SERP1,DERL2,DNAJB11,WIPI1,SELENOS,MYDGF,TSPYL2,CREB3L2,DERL1,SYVN1,PPP1R15B,CREB3L4,BHLHA15
2_Member	GO Biological Processes	GO:0034976	response to endoplasmic reticulum stress	-16.1461	-12.9078	62/285	598,1047,1649,2081,2923,3303,3309,3484,3708,4189,4780,5366,5371,5516,5526,5611,5706,5770,6464,6734,6745,6782,7415,7466,7844,7873,8795,9451,9570,9601,9695,9709,9919,10113,10206,10488,10525,10551,10954,11153,11315,22872,23190,23435,23753,26003,27230,29982,51009,51569,51726,55062,55829,56005,58515,64061,64764,79139,84447,84919,148327,168620	BCL2L1,CLGN,DDIT3,ERN1,PDIA3,HSPA1A,HSPA5,IGFBP1,ITPR1,DNAJB9,NFE2L2,PMAIP1,PML,PPP2CB,PPP2R5B,DNAJC3,PSMC6,PTPN1,SHC1,SRPRA,SSR1,HSPA13,VCP,WFS1,RNF103,MANF,TNFRSF10B,EIF2AK3,GOSR2,PDIA4,EDEM1,HERPUD1,SEC16A,PREB,TRIM13,CREB3,HYOU1,AGR2,PDIA5,FICD,PARK7,SEC31A,UBXN4,TARDBP,SDF2L1,GORASP2,SERP1,NRBF2,DERL2,UFM1,DNAJB11,WIPI1,SELENOS,MYDGF,SELENOK,TSPYL2,CREB3L2,DERL1,SYVN1,PPP1R15B,CREB3L4,BHLHA15
2_Member	KEGG Pathway	hsa04141	Protein processing in endoplasmic reticulum	-14.9244	-11.7208	44/166	1649,2081,2923,3301,3303,3305,3306,3309,3703,4121,4780,5611,6396,6745,6746,6747,7321,7326,7415,7466,9451,9601,9632,9695,9709,9871,10113,10294,10427,10483,10525,10802,10808,10970,22872,23471,29927,51009,51726,55829,56605,56681,79139,84447	DDIT3,ERN1,PDIA3,DNAJA1,HSPA1A,HSPA1L,HSPA2,HSPA5,STT3A,MAN1A1,NFE2L2,DNAJC3,SEC13,SSR1,SSR2,SSR3,UBE2D1,UBE2G1,VCP,WFS1,EIF2AK3,PDIA4,SEC24C,EDEM1,HERPUD1,SEC24D,PREB,DNAJA2,SEC24B,SEC23B,HYOU1,SEC24A,HSPH1,CKAP4,SEC31A,TRAM1,SEC61A1,DERL2,DNAJB11,SELENOS,ERO1B,SAR1A,DERL1,SYVN1
2_Member	GO Biological Processes	GO:0036498	IRE1-mediated unfolded protein response	-12.0238	-9.068	24/64	2081,3309,4189,5526,5611,5770,6464,6734,6745,7466,9570,9695,10113,10525,10551,10954,11153,22872,27230,51726,55062,56005,64061,84447	ERN1,HSPA5,DNAJB9,PPP2R5B,DNAJC3,PTPN1,SHC1,SRPRA,SSR1,WFS1,GOSR2,EDEM1,PREB,HYOU1,AGR2,PDIA5,FICD,SEC31A,SERP1,DNAJB11,WIPI1,MYDGF,TSPYL2,SYVN1
2_Member	Reactome Gene Sets	R-HSA-381070	IRE1alpha activates chaperones	-11.3369	-8.43437	21/52	2081,3309,4189,5526,5611,6464,6734,6745,7466,9570,9695,10113,10525,10954,22872,27230,51726,55062,56005,64061,84447	ERN1,HSPA5,DNAJB9,PPP2R5B,DNAJC3,SHC1,SRPRA,SSR1,WFS1,GOSR2,EDEM1,PREB,HYOU1,PDIA5,SEC31A,SERP1,DNAJB11,WIPI1,MYDGF,TSPYL2,SYVN1
2_Member	Reactome Gene Sets	R-HSA-381119	Unfolded Protein Response (UPR)	-11.2029	-8.34775	28/93	1649,2081,3309,3484,4189,5526,5611,6464,6734,6745,7466,9451,9570,9695,9709,10113,10488,10525,10954,22872,27230,51726,55062,56005,64061,64764,84447,148327	DDIT3,ERN1,HSPA5,IGFBP1,DNAJB9,PPP2R5B,DNAJC3,SHC1,SRPRA,SSR1,WFS1,EIF2AK3,GOSR2,EDEM1,HERPUD1,PREB,CREB3,HYOU1,PDIA5,SEC31A,SERP1,DNAJB11,WIPI1,MYDGF,TSPYL2,CREB3L2,SYVN1,CREB3L4
2_Member	Reactome Gene Sets	R-HSA-381038	XBP1(S) activates chaperone genes	-9.7719	-6.98584	19/50	4189,5526,5611,6464,6734,6745,7466,9570,9695,10113,10525,10954,22872,27230,51726,55062,56005,64061,84447	DNAJB9,PPP2R5B,DNAJC3,SHC1,SRPRA,SSR1,WFS1,GOSR2,EDEM1,PREB,HYOU1,PDIA5,SEC31A,SERP1,DNAJB11,WIPI1,MYDGF,TSPYL2,SYVN1
3_Summary	GO Biological Processes	GO:0010256	endomembrane system organization	-13.6252	-10.5381	76/443	288,400,1452,1785,2804,5515,5578,5861,5862,5869,5873,6811,6836,6860,7110,7732,7852,8675,8729,8867,8878,8976,9144,9183,9218,9451,9798,9919,9950,10059,10397,10959,10972,11252,22872,23141,23271,23345,23435,26003,26092,26509,27183,27230,29927,29993,50636,51014,51062,54732,54874,55361,57097,57662,64083,64398,64400,64645,64689,79152,79720,81565,83548,84067,84376,85377,85462,115548,123720,128866,137492,…	ANK3,ARL1,CSNK1A1,DNM2,GOLGB1,PPP2CA,PRKCA,RAB1A,RAB2A,RAB5B,RAB27A,STX5,SURF4,SYT4,TMF1,RNF112,CXCR4,STX16,GBF1,SYNJ1,SQSTM1,WASL,SYNGR2,ZW10,VAPA,EIF2AK3,IST1,SEC16A,GOLGA5,DNM1L,NDRG1,TMED2,TMED10,PACSIN2,SEC31A,ANKLE2,CAMSAP2,SYNE1,TARDBP,GORASP2,TOR1AIP1,MYOF,VPS4A,SERP1,SEC61A1,PACSIN1,ANO7,TMED7,ATL1,TMED9,FNBP1L,PI4K2A,PARP11,CAMSAP3,GOLPH3,MPP5,AKTIP,MFSD14A,GORASP1,FA2H,VPS37B,NDEL1,COG…
3_Member	GO Biological Processes	GO:0010256	endomembrane system organization	-13.6252	-10.5381	76/443	288,400,1452,1785,2804,5515,5578,5861,5862,5869,5873,6811,6836,6860,7110,7732,7852,8675,8729,8867,8878,8976,9144,9183,9218,9451,9798,9919,9950,10059,10397,10959,10972,11252,22872,23141,23271,23345,23435,26003,26092,26509,27183,27230,29927,29993,50636,51014,51062,54732,54874,55361,57097,57662,64083,64398,64400,64645,64689,79152,79720,81565,83548,84067,84376,85377,85462,115548,123720,128866,137492,…	ANK3,ARL1,CSNK1A1,DNM2,GOLGB1,PPP2CA,PRKCA,RAB1A,RAB2A,RAB5B,RAB27A,STX5,SURF4,SYT4,TMF1,RNF112,CXCR4,STX16,GBF1,SYNJ1,SQSTM1,WASL,SYNGR2,ZW10,VAPA,EIF2AK3,IST1,SEC16A,GOLGA5,DNM1L,NDRG1,TMED2,TMED10,PACSIN2,SEC31A,ANKLE2,CAMSAP2,SYNE1,TARDBP,GORASP2,TOR1AIP1,MYOF,VPS4A,SERP1,SEC61A1,PACSIN1,ANO7,TMED7,ATL1,TMED9,FNBP1L,PI4K2A,PARP11,CAMSAP3,GOLPH3,MPP5,AKTIP,MFSD14A,GORASP1,FA2H,VPS37B,NDEL1,COG…
3_Member	GO Biological Processes	GO:0007030	Golgi organization	-6.10209	-3.73641	27/143	400,1452,1785,2804,5861,5862,6811,6836,8675,8729,9183,9919,9950,10959,10972,23271,23345,26003,51014,54732,55361,57662,64083,64689,83548,85462,168620	ARL1,CSNK1A1,DNM2,GOLGB1,RAB1A,RAB2A,STX5,SURF4,STX16,GBF1,ZW10,SEC16A,GOLGA5,TMED2,TMED10,CAMSAP2,SYNE1,GORASP2,TMED7,TMED9,PI4K2A,CAMSAP3,GOLPH3,GORASP1,COG3,FHDC1,BHLHA15
4_Summary	Reactome Gene Sets	R-HSA-556833	Metabolism of lipids	-10.0001	-7.20108	97/738	34,51,123,375,412,788,1040,1119,1622,1717,1718,2181,2194,3157,3422,3636,4363,4534,4952,5007,5286,5500,5565,5567,5641,5867,5868,6095,6307,6309,6584,6610,7421,8394,8560,8611,8760,8867,8898,9218,9261,9440,9632,9871,9926,9967,10427,10455,10802,11283,23309,23396,23597,23600,23760,25942,26061,26063,29095,29841,50640,50814,51170,51422,54677,54898,55224,55326,55361,57704,58488,63874,66036,79152,79993,801…	ACADM,ACOX1,PLIN2,ARF1,STS,SLC25A20,CDS1,CHKA,DBI,DHCR7,DHCR24,ACSL3,FASN,HMGCS1,IDI1,INPPL1,ABCC1,MTM1,OCRL,OSBP,PIK3C2A,PPP1CB,PRKAB2,PRKACB,LGMN,RAB4A,RAB5A,RORA,MSMO1,SC5D,SLC22A5,SMPD2,VDR,PIP5K1A,DEGS1,PLPP1,CDS2,SYNJ1,MTMR2,VAPA,MAPKAPK2,MED17,SEC24C,SEC24D,LPGAT1,THRAP3,SEC24B,ECI2,SEC24A,CYP4F8,SIN3B,PIP5K1C,ACOT9,AMACR,PITPNB,SIN3A,HACL1,DECR2,ORMDL2,GRHL1,PNPLA8,NSDHL,HSD17B11,PRKAG2,C…
4_Member	Reactome Gene Sets	R-HSA-556833	Metabolism of lipids	-10.0001	-7.20108	97/738	34,51,123,375,412,788,1040,1119,1622,1717,1718,2181,2194,3157,3422,3636,4363,4534,4952,5007,5286,5500,5565,5567,5641,5867,5868,6095,6307,6309,6584,6610,7421,8394,8560,8611,8760,8867,8898,9218,9261,9440,9632,9871,9926,9967,10427,10455,10802,11283,23309,23396,23597,23600,23760,25942,26061,26063,29095,29841,50640,50814,51170,51422,54677,54898,55224,55326,55361,57704,58488,63874,66036,79152,79993,801…	ACADM,ACOX1,PLIN2,ARF1,STS,SLC25A20,CDS1,CHKA,DBI,DHCR7,DHCR24,ACSL3,FASN,HMGCS1,IDI1,INPPL1,ABCC1,MTM1,OCRL,OSBP,PIK3C2A,PPP1CB,PRKAB2,PRKACB,LGMN,RAB4A,RAB5A,RORA,MSMO1,SC5D,SLC22A5,SMPD2,VDR,PIP5K1A,DEGS1,PLPP1,CDS2,SYNJ1,MTMR2,VAPA,MAPKAPK2,MED17,SEC24C,SEC24D,LPGAT1,THRAP3,SEC24B,ECI2,SEC24A,CYP4F8,SIN3B,PIP5K1C,ACOT9,AMACR,PITPNB,SIN3A,HACL1,DECR2,ORMDL2,GRHL1,PNPLA8,NSDHL,HSD17B11,PRKAG2,C…
4_Member	GO Biological Processes	GO:0006644	phospholipid metabolic process	-6.57047	-4.13374	58/431	375,1040,1119,1606,1622,2055,2181,3157,3422,3628,3636,4067,4534,4952,5279,5286,5867,5868,6610,8394,8526,8611,8760,8835,8867,8898,9314,9388,9588,9711,9807,9926,23167,23396,27329,50640,51227,51447,55224,55326,55361,55626,58488,63874,66036,83394,84879,84992,123745,128486,129642,137964,142891,162466,200576,253558,347735,100996939	ARF1,CDS1,CHKA,DGKA,DBI,CLN8,ACSL3,HMGCS1,IDI1,INPP1,INPPL1,LYN,MTM1,OCRL,PIGC,PIK3C2A,RAB4A,RAB5A,SMPD2,PIP5K1A,DGKE,PLPP1,CDS2,SOCS2,SYNJ1,MTMR2,KLF4,LIPG,PRDX6,RUBCN,IP6K1,LPGAT1,EFR3A,PIP5K1C,ANGPTL3,PNPLA8,PIGP,IP6K2,ETNK2,AGPAT5,PI4K2A,AMBRA1,PCTP,ABHD4,MTMR9,PITPNM3,MFSD2A,PIGY,PLA2G4E,FITM2,MBOAT2,GPAT4,SAMD8,PHOSPHO1,PIKFYVE,LCLAT1,SERINC2,PYURF
4_Member	KEGG Pathway	hsa04070	Phosphatidylinositol signaling system	-6.50091	-4.06986	22/97	805,1040,1606,3628,3636,3708,3710,4534,4952,5286,5578,8394,8526,8760,8867,8898,9807,23396,51447,55361,80271,200576	CALM2,CDS1,DGKA,INPP1,INPPL1,ITPR1,ITPR3,MTM1,OCRL,PIK3C2A,PRKCA,PIP5K1A,DGKE,CDS2,SYNJ1,MTMR2,IP6K1,PIP5K1C,IP6K2,PI4K2A,ITPKC,PIKFYVE
4_Member	GO Biological Processes	GO:0006650	glycerophospholipid metabolic process	-5.42397	-3.15564	44/319	375,1040,1119,1606,1622,2181,3628,3636,4534,4952,5279,5286,5867,5868,8394,8760,8835,8867,8898,9588,9807,9926,23167,23396,50640,51227,51447,55224,55326,55361,58488,63874,66036,83394,84879,84992,123745,129642,137964,162466,200576,253558,347735,100996939	ARF1,CDS1,CHKA,DGKA,DBI,ACSL3,INPP1,INPPL1,MTM1,OCRL,PIGC,PIK3C2A,RAB4A,RAB5A,PIP5K1A,CDS2,SOCS2,SYNJ1,MTMR2,PRDX6,IP6K1,LPGAT1,EFR3A,PIP5K1C,PNPLA8,PIGP,IP6K2,ETNK2,AGPAT5,PI4K2A,PCTP,ABHD4,MTMR9,PITPNM3,MFSD2A,PIGY,PLA2G4E,MBOAT2,GPAT4,PHOSPHO1,PIKFYVE,LCLAT1,SERINC2,PYURF
4_Member	GO Biological Processes	GO:0008654	phospholipid biosynthetic process	-5.3643	-3.11494	38/260	375,1040,1119,1606,2181,3157,3422,3636,4534,4952,5279,5286,5867,5868,8394,8526,8760,8867,8898,9926,23396,51227,55224,55326,55361,58488,66036,83394,84879,84992,128486,129642,137964,142891,162466,200576,253558,100996939	ARF1,CDS1,CHKA,DGKA,ACSL3,HMGCS1,IDI1,INPPL1,MTM1,OCRL,PIGC,PIK3C2A,RAB4A,RAB5A,PIP5K1A,DGKE,CDS2,SYNJ1,MTMR2,LPGAT1,PIP5K1C,PIGP,ETNK2,AGPAT5,PI4K2A,PCTP,MTMR9,PITPNM3,MFSD2A,PIGY,FITM2,MBOAT2,GPAT4,SAMD8,PHOSPHO1,PIKFYVE,LCLAT1,PYURF
4_Member	Reactome Gene Sets	R-HSA-1483257	Phospholipid metabolism	-5.33283	-3.09084	33/212	375,1040,1119,3636,4534,4952,5286,5867,5868,8394,8760,8867,8898,9926,23396,23760,50640,55224,55326,55361,58488,63874,66036,81544,83394,84879,123745,129642,137964,162466,200576,253558,374986	ARF1,CDS1,CHKA,INPPL1,MTM1,OCRL,PIK3C2A,RAB4A,RAB5A,PIP5K1A,CDS2,SYNJ1,MTMR2,LPGAT1,PIP5K1C,PITPNB,PNPLA8,ETNK2,AGPAT5,PI4K2A,PCTP,ABHD4,MTMR9,GDPD5,PITPNM3,MFSD2A,PLA2G4E,MBOAT2,GPAT4,PHOSPHO1,PIKFYVE,LCLAT1,MIGA1
4_Member	GO Biological Processes	GO:0046486	glycerolipid metabolic process	-5.07814	-2.90982	52/414	375,747,1040,1119,1606,1622,2181,2538,3628,3636,4534,4952,5279,5286,5867,5868,8394,8526,8760,8835,8867,8898,9388,9588,9807,9926,23167,23396,50640,51227,51447,55224,55326,55361,58488,63874,66036,80168,83394,84879,84992,123745,128486,129642,137964,150094,162466,200576,253558,256356,347735,100996939	ARF1,DAGLA,CDS1,CHKA,DGKA,DBI,ACSL3,G6PC,INPP1,INPPL1,MTM1,OCRL,PIGC,PIK3C2A,RAB4A,RAB5A,PIP5K1A,DGKE,CDS2,SOCS2,SYNJ1,MTMR2,LIPG,PRDX6,IP6K1,LPGAT1,EFR3A,PIP5K1C,PNPLA8,PIGP,IP6K2,ETNK2,AGPAT5,PI4K2A,PCTP,ABHD4,MTMR9,MOGAT2,PITPNM3,MFSD2A,PIGY,PLA2G4E,FITM2,MBOAT2,GPAT4,SIK1,PHOSPHO1,PIKFYVE,LCLAT1,GK5,SERINC2,PYURF
4_Member	GO Biological Processes	GO:0090407	organophosphate biosynthetic process	-4.74354	-2.63551	76/699	159,205,375,1040,1119,1152,1606,1836,2181,2194,3091,3098,3157,3422,3614,3636,4337,4534,4833,4882,4952,4967,5160,5165,5166,5208,5279,5286,5867,5868,5903,6396,6774,7083,7084,7371,7415,8394,8526,8760,8833,8867,8898,9759,9807,9926,10135,10165,11319,23396,25874,51181,51227,51422,51447,54898,55224,55326,55361,58488,66036,79993,80271,83394,84879,84992,128486,129642,137964,142891,162466,195827,200576,253…	ADSS2,AK4,ARF1,CDS1,CHKA,CKB,DGKA,SLC26A2,ACSL3,FASN,HIF1A,HK1,HMGCS1,IDI1,IMPDH1,INPPL1,MOCS1,MTM1,NME4,NPR2,OCRL,OGDH,PDHA1,PDK3,PDK4,PFKFB2,PIGC,PIK3C2A,RAB4A,RAB5A,RANBP2,SEC13,STAT3,TK1,TK2,UCK2,VCP,PIP5K1A,DGKE,CDS2,GMPS,SYNJ1,MTMR2,HDAC4,IP6K1,LPGAT1,NAMPT,SLC25A13,ECD,PIP5K1C,MPC2,DCXR,PIGP,PRKAG2,IP6K2,ELOVL2,ETNK2,AGPAT5,PI4K2A,PCTP,MTMR9,ELOVL7,ITPKC,PITPNM3,MFSD2A,PIGY,FITM2,MBOAT2,GP…
4_Member	GO Biological Processes	GO:0030258	lipid modification	-4.65784	-2.56561	34/238	34,51,1606,3628,3636,4534,4952,5166,5286,5825,8394,8526,8611,8835,8867,8898,9807,10455,23167,23396,23600,26061,26063,51422,51447,54677,55343,55361,57704,66036,79152,83752,200576,403313	ACADM,ACOX1,DGKA,INPP1,INPPL1,MTM1,OCRL,PDK4,PIK3C2A,ABCD3,PIP5K1A,DGKE,PLPP1,SOCS2,SYNJ1,MTMR2,IP6K1,ECI2,EFR3A,PIP5K1C,AMACR,HACL1,DECR2,PRKAG2,IP6K2,CROT,SLC35C1,PI4K2A,GBA2,MTMR9,FA2H,LONP2,PIKFYVE,PLPP6
4_Member	Reactome Gene Sets	R-HSA-1660499	Synthesis of PIPs at the plasma membrane	-4.47609	-2.4114	13/53	375,3636,4534,4952,5286,5867,5868,8394,8867,8898,23396,55361,66036	ARF1,INPPL1,MTM1,OCRL,PIK3C2A,RAB4A,RAB5A,PIP5K1A,SYNJ1,MTMR2,PIP5K1C,PI4K2A,MTMR9
4_Member	GO Biological Processes	GO:0046488	phosphatidylinositol metabolic process	-4.45771	-2.40499	27/174	375,1040,3628,3636,4534,4952,5279,5286,5867,5868,8394,8835,8867,8898,9807,23167,23396,51227,51447,55361,66036,83394,84992,123745,200576,253558,100996939	ARF1,CDS1,INPP1,INPPL1,MTM1,OCRL,PIGC,PIK3C2A,RAB4A,RAB5A,PIP5K1A,SOCS2,SYNJ1,MTMR2,IP6K1,EFR3A,PIP5K1C,PIGP,IP6K2,PI4K2A,MTMR9,PITPNM3,PIGY,PLA2G4E,PIKFYVE,LCLAT1,PYURF
4_Member	GO Biological Processes	GO:0046474	glycerophospholipid biosynthetic process	-4.30414	-2.29623	31/217	375,1040,1119,1606,2181,3636,4534,4952,5279,5286,5867,5868,8394,8760,8867,8898,23396,51227,55224,55326,55361,58488,66036,83394,84879,84992,137964,162466,200576,253558,100996939	ARF1,CDS1,CHKA,DGKA,ACSL3,INPPL1,MTM1,OCRL,PIGC,PIK3C2A,RAB4A,RAB5A,PIP5K1A,CDS2,SYNJ1,MTMR2,PIP5K1C,PIGP,ETNK2,AGPAT5,PI4K2A,PCTP,MTMR9,PITPNM3,MFSD2A,PIGY,GPAT4,PHOSPHO1,PIKFYVE,LCLAT1,PYURF
4_Member	GO Biological Processes	GO:0045017	glycerolipid biosynthetic process	-4.1807	-2.21759	34/251	375,1040,1119,1606,2181,3636,4534,4952,5279,5286,5867,5868,8394,8760,8867,8898,23396,51227,55224,55326,55361,58488,66036,80168,83394,84879,84992,128486,137964,150094,162466,200576,253558,100996939	ARF1,CDS1,CHKA,DGKA,ACSL3,INPPL1,MTM1,OCRL,PIGC,PIK3C2A,RAB4A,RAB5A,PIP5K1A,CDS2,SYNJ1,MTMR2,PIP5K1C,PIGP,ETNK2,AGPAT5,PI4K2A,PCTP,MTMR9,MOGAT2,PITPNM3,MFSD2A,PIGY,FITM2,GPAT4,SIK1,PHOSPHO1,PIKFYVE,LCLAT1,PYURF
4_Member	GO Biological Processes	GO:0006661	phosphatidylinositol biosynthetic process	-4.10208	-2.16294	20/116	375,1040,3636,4534,4952,5279,5286,5867,5868,8394,8867,8898,23396,51227,55361,66036,83394,84992,200576,100996939	ARF1,CDS1,INPPL1,MTM1,OCRL,PIGC,PIK3C2A,RAB4A,RAB5A,PIP5K1A,SYNJ1,MTMR2,PIP5K1C,PIGP,PI4K2A,MTMR9,PITPNM3,PIGY,PIKFYVE,PYURF
4_Member	GO Biological Processes	GO:0008610	lipid biosynthetic process	-4.07602	-2.14229	74/708	375,476,1040,1119,1606,1717,1718,1727,1958,2055,2181,2194,3157,3422,3636,4534,4952,5007,5166,5279,5286,5565,5825,5867,5868,6307,6309,6610,7421,8394,8439,8526,8560,8611,8760,8867,8898,9218,9388,9926,23396,23541,23600,26063,29095,50640,50814,51170,51227,51422,54898,55224,55326,55361,58488,66036,79152,79993,80168,83394,84879,84992,94101,128486,129642,137964,142891,150094,157506,162466,200576,253558,…	ARF1,ATP1A1,CDS1,CHKA,DGKA,DHCR7,DHCR24,CYB5R3,EGR1,CLN8,ACSL3,FASN,HMGCS1,IDI1,INPPL1,MTM1,OCRL,OSBP,PDK4,PIGC,PIK3C2A,PRKAB2,ABCD3,RAB4A,RAB5A,MSMO1,SC5D,SMPD2,VDR,PIP5K1A,NSMAF,DGKE,DEGS1,PLPP1,CDS2,SYNJ1,MTMR2,VAPA,LIPG,LPGAT1,PIP5K1C,SEC14L2,AMACR,DECR2,ORMDL2,PNPLA8,NSDHL,HSD17B11,PIGP,PRKAG2,ELOVL2,ETNK2,AGPAT5,PI4K2A,PCTP,MTMR9,FA2H,ELOVL7,MOGAT2,PITPNM3,MFSD2A,PIGY,ORMDL1,FITM2,MBOAT2,GP…
4_Member	Reactome Gene Sets	R-HSA-1483255	PI Metabolism	-3.92059	-2.02629	16/84	375,3636,4534,4952,5286,5867,5868,8394,8867,8898,23396,23760,55361,66036,81544,200576	ARF1,INPPL1,MTM1,OCRL,PIK3C2A,RAB4A,RAB5A,PIP5K1A,SYNJ1,MTMR2,PIP5K1C,PITPNB,PI4K2A,MTMR9,GDPD5,PIKFYVE
4_Member	KEGG Pathway	hsa00562	Inositol phosphate metabolism	-3.12357	-1.46784	13/71	3628,3636,4534,4952,5286,8394,8867,8898,9562,23396,55361,80271,200576	INPP1,INPPL1,MTM1,OCRL,PIK3C2A,PIP5K1A,SYNJ1,MTMR2,MINPP1,PIP5K1C,PI4K2A,ITPKC,PIKFYVE
4_Member	GO Biological Processes	GO:0046834	lipid phosphorylation	-3.02048	-1.38966	12/64	1606,3628,5286,8394,8526,8835,9807,23167,23396,51447,55361,200576	DGKA,INPP1,PIK3C2A,PIP5K1A,DGKE,SOCS2,IP6K1,EFR3A,PIP5K1C,IP6K2,PI4K2A,PIKFYVE
4_Member	GO Biological Processes	GO:0046854	phosphatidylinositol phosphorylation	-2.82659	-1.25817	10/50	3628,5286,8394,8835,9807,23167,23396,51447,55361,200576	INPP1,PIK3C2A,PIP5K1A,SOCS2,IP6K1,EFR3A,PIP5K1C,IP6K2,PI4K2A,PIKFYVE
5_Summary	GO Biological Processes	GO:0030036	actin cytoskeleton organization	-9.206	-6.46824	88/667	25,150,375,832,1266,1525,1809,2150,2549,3636,3856,3880,3936,4089,4289,4771,5734,5770,5829,5962,5987,6386,6464,7016,7168,7273,7430,7984,8394,8452,8470,8572,8976,9266,9322,9564,9645,9873,9886,9948,10006,10049,10163,10435,10456,10487,10529,10602,11135,11214,11252,22836,22843,23221,23242,23370,23384,23396,27183,29993,51734,54566,54942,55114,55604,55740,55742,57175,57619,57704,58480,64780,65979,84193,…	ABL1,ADRA2A,ARF1,CAPZB,CNN3,CXADR,DPYSL3,F2RL1,GAB1,INPPL1,KRT8,KRT19,LCP1,SMAD4,MKLN1,NF2,PTGER4,PTPN1,PXN,RDX,TRIM27,SDCBP,SHC1,TESK1,TPM1,TTN,EZR,ARHGEF5,PIP5K1A,CUL3,SORBS2,PDLIM4,WASL,CYTH2,TRIP10,BCAR1,MICAL2,FCHSD2,RHOBTB1,WDR1,ABI1,DNAJB6,WASF2,CDC42EP2,HAX1,CAP1,NEBL,CDC42EP3,CDC42EP1,AKAP13,PACSIN2,RHOBTB3,PPM1E,RHOBTB2,COBL,ARHGEF18,SPECC1L,PIP5K1C,VPS4A,PACSIN1,MSRB1,EPB41L4B,ABITRAM,…
5_Member	GO Biological Processes	GO:0030036	actin cytoskeleton organization	-9.206	-6.46824	88/667	25,150,375,832,1266,1525,1809,2150,2549,3636,3856,3880,3936,4089,4289,4771,5734,5770,5829,5962,5987,6386,6464,7016,7168,7273,7430,7984,8394,8452,8470,8572,8976,9266,9322,9564,9645,9873,9886,9948,10006,10049,10163,10435,10456,10487,10529,10602,11135,11214,11252,22836,22843,23221,23242,23370,23384,23396,27183,29993,51734,54566,54942,55114,55604,55740,55742,57175,57619,57704,58480,64780,65979,84193,…	ABL1,ADRA2A,ARF1,CAPZB,CNN3,CXADR,DPYSL3,F2RL1,GAB1,INPPL1,KRT8,KRT19,LCP1,SMAD4,MKLN1,NF2,PTGER4,PTPN1,PXN,RDX,TRIM27,SDCBP,SHC1,TESK1,TPM1,TTN,EZR,ARHGEF5,PIP5K1A,CUL3,SORBS2,PDLIM4,WASL,CYTH2,TRIP10,BCAR1,MICAL2,FCHSD2,RHOBTB1,WDR1,ABI1,DNAJB6,WASF2,CDC42EP2,HAX1,CAP1,NEBL,CDC42EP3,CDC42EP1,AKAP13,PACSIN2,RHOBTB3,PPM1E,RHOBTB2,COBL,ARHGEF18,SPECC1L,PIP5K1C,VPS4A,PACSIN1,MSRB1,EPB41L4B,ABITRAM,…
5_Member	GO Biological Processes	GO:0030029	actin filament-based process	-8.97341	-6.25793	96/760	25,150,375,476,781,832,1266,1525,1809,1832,2150,2549,3636,3757,3759,3856,3880,3936,4089,4289,4643,4771,5318,5734,5770,5829,5962,5987,6386,6464,7016,7168,7273,7430,7984,8394,8452,8470,8572,8976,9266,9322,9564,9645,9873,9886,9948,10006,10049,10163,10435,10456,10487,10529,10602,11135,11214,11252,22836,22843,23221,23242,23370,23384,23396,27183,29993,51734,54566,54874,54942,55114,55604,55740,55742,571…	ABL1,ADRA2A,ARF1,ATP1A1,CACNA2D1,CAPZB,CNN3,CXADR,DPYSL3,DSP,F2RL1,GAB1,INPPL1,KCNH2,KCNJ2,KRT8,KRT19,LCP1,SMAD4,MKLN1,MYO1E,NF2,PKP2,PTGER4,PTPN1,PXN,RDX,TRIM27,SDCBP,SHC1,TESK1,TPM1,TTN,EZR,ARHGEF5,PIP5K1A,CUL3,SORBS2,PDLIM4,WASL,CYTH2,TRIP10,BCAR1,MICAL2,FCHSD2,RHOBTB1,WDR1,ABI1,DNAJB6,WASF2,CDC42EP2,HAX1,CAP1,NEBL,CDC42EP3,CDC42EP1,AKAP13,PACSIN2,RHOBTB3,PPM1E,RHOBTB2,COBL,ARHGEF18,SPECC1L,PI…
5_Member	GO Biological Processes	GO:0097435	supramolecular fiber organization	-8.30542	-5.65998	86/674	25,302,375,667,832,871,1471,1809,1832,2150,2296,3303,3636,3856,3880,3936,4089,4131,4534,4744,4771,5318,5734,5829,5962,5987,7013,7016,7168,7273,7430,7984,8452,8470,8976,9564,9645,9873,9886,9948,10006,10049,10163,10435,10456,10487,10529,10602,11135,11214,11261,11315,22836,22843,22919,23221,23242,23271,26586,29993,51734,54800,54942,55114,55604,55740,55755,57175,57606,57619,57662,57704,58480,64780,81…	ABL1,ANXA2,ARF1,DST,CAPZB,SERPINH1,CST3,DPYSL3,DSP,F2RL1,FOXC1,HSPA1A,INPPL1,KRT8,KRT19,LCP1,SMAD4,MAP1B,MTM1,NEFH,NF2,PKP2,PTGER4,PXN,RDX,TRIM27,TERF1,TESK1,TPM1,TTN,EZR,ARHGEF5,CUL3,SORBS2,WASL,BCAR1,MICAL2,FCHSD2,RHOBTB1,WDR1,ABI1,DNAJB6,WASF2,CDC42EP2,HAX1,CAP1,NEBL,CDC42EP3,CDC42EP1,AKAP13,CHP1,PARK7,RHOBTB3,PPM1E,MAPRE1,RHOBTB2,COBL,CAMSAP2,CKAP2,PACSIN1,MSRB1,KLHL24,ABITRAM,ARHGAP17,CARMIL…
5_Member	GO Biological Processes	GO:0007015	actin filament organization	-7.24422	-4.73286	57/402	25,375,832,1809,2150,3636,3936,4771,5734,5829,5962,5987,7016,7168,7273,7430,7984,8452,8470,8976,9564,9645,9873,9886,9948,10006,10163,10435,10456,10487,10529,10602,11135,22836,22843,23221,23242,29993,51734,54942,55114,55604,55740,57175,57619,57704,58480,64780,85462,90102,91663,123720,133522,134549,203228,253725,285590	ABL1,ARF1,CAPZB,DPYSL3,F2RL1,INPPL1,LCP1,NF2,PTGER4,PXN,RDX,TRIM27,TESK1,TPM1,TTN,EZR,ARHGEF5,CUL3,SORBS2,WASL,BCAR1,MICAL2,FCHSD2,RHOBTB1,WDR1,ABI1,WASF2,CDC42EP2,HAX1,CAP1,NEBL,CDC42EP3,CDC42EP1,RHOBTB3,PPM1E,RHOBTB2,COBL,PACSIN1,MSRB1,ABITRAM,ARHGAP17,CARMIL1,ENAH,CORO1B,SHROOM3,GBA2,RHOU,MICAL1,FHDC1,PHLDB2,MYADM,WHAMM,PPARGC1B,SHROOM1,C9orf72,WASHC2C,SH3PXD2B
5_Member	GO Biological Processes	GO:0010638	positive regulation of organelle organization	-7.20713	-4.70251	78/624	25,302,375,1499,2150,3091,3303,3305,3936,3981,4089,4131,4771,5252,5366,5371,5533,5829,5987,6386,6836,7013,7016,7029,7168,7320,7334,7405,7520,7855,7984,8408,8452,8867,8976,9662,9776,9810,9873,9886,9908,9948,10059,10435,10456,10602,10645,11065,11135,11315,22843,22919,23221,23368,23476,25793,25942,26147,51043,51535,54708,54732,55604,55719,55737,55755,57154,57175,57343,57606,57787,58480,64112,92345,9…	ABL1,ANXA2,ARF1,CTNNB1,F2RL1,HIF1A,HSPA1A,HSPA1L,LCP1,LIG4,SMAD4,MAP1B,NF2,PHF1,PMAIP1,PML,PPP3CC,PXN,TRIM27,SDCBP,SURF4,TERF1,TESK1,TFDP2,TPM1,UBE2B,UBE2N,UVRAG,XRCC5,FZD5,ARHGEF5,ULK1,CUL3,SYNJ1,WASL,CEP135,ATG13,RNF40,FCHSD2,RHOBTB1,G3BP2,WDR1,DNM1L,CDC42EP2,HAX1,CDC42EP3,CAMKK2,UBE2C,CDC42EP1,PARK7,PPM1E,MAPRE1,RHOBTB2,PPP1R13B,BRD4,FBXO7,SIN3A,PHF19,ZBTB7B,PPHLN1,MARCHF5,TMED9,CARMIL1,SLF2,V…
5_Member	GO Biological Processes	GO:1902903	regulation of supramolecular fiber organization	-4.67271	-2.57528	45/352	25,375,832,2150,3303,4089,4131,4771,5734,5829,5962,5987,7013,7016,7168,7984,8976,9873,9886,9948,10163,10435,10456,10602,11135,11214,11315,22843,22919,23221,23271,26586,54942,55604,55755,57175,57606,57662,57704,90102,91663,123720,203228,253725,285590	ABL1,ARF1,CAPZB,F2RL1,HSPA1A,SMAD4,MAP1B,NF2,PTGER4,PXN,RDX,TRIM27,TERF1,TESK1,TPM1,ARHGEF5,WASL,FCHSD2,RHOBTB1,WDR1,WASF2,CDC42EP2,HAX1,CDC42EP3,CDC42EP1,AKAP13,PARK7,PPM1E,MAPRE1,RHOBTB2,CAMSAP2,CKAP2,ABITRAM,CARMIL1,CDK5RAP2,CORO1B,SLAIN2,CAMSAP3,GBA2,PHLDB2,MYADM,WHAMM,C9orf72,WASHC2C,SH3PXD2B
5_Member	GO Biological Processes	GO:0043254	regulation of protein complex assembly	-4.47277	-2.4105	55/469	25,375,753,832,1499,3021,3303,3936,4131,5366,5494,5526,5701,5706,5734,5962,5987,6311,7013,7415,7984,8408,8775,8976,9873,9886,9908,10059,10113,10427,10435,10456,10602,11135,11315,22919,23221,23271,26146,54942,55604,55719,55737,55755,56681,57175,57606,57662,57704,84079,91663,112476,123720,205251,253725	ABL1,ARF1,LDLRAD4,CAPZB,CTNNB1,H3-3B,HSPA1A,LCP1,MAP1B,PMAIP1,PPM1A,PPP2R5B,PSMC2,PSMC6,PTGER4,RDX,TRIM27,ATXN2,TERF1,VCP,ARHGEF5,ULK1,NAPA,WASL,FCHSD2,RHOBTB1,G3BP2,DNM1L,PREB,SEC24B,CDC42EP2,HAX1,CDC42EP3,CDC42EP1,PARK7,MAPRE1,RHOBTB2,CAMSAP2,TRAF3IP1,ABITRAM,CARMIL1,SLF2,VPS35,CDK5RAP2,SAR1A,CORO1B,SLAIN2,CAMSAP3,GBA2,ANKRD27,MYADM,PRRT2,WHAMM,MTLN,WASHC2C
5_Member	GO Biological Processes	GO:1902905	positive regulation of supramolecular fiber organization	-4.02925	-2.11366	29/204	25,375,2150,3303,4131,4771,5829,5987,7013,7016,7168,7984,8976,9873,9886,9948,10435,10602,11135,22843,22919,23221,55604,55755,57175,57606,123720,253725,285590	ABL1,ARF1,F2RL1,HSPA1A,MAP1B,NF2,PXN,TRIM27,TERF1,TESK1,TPM1,ARHGEF5,WASL,FCHSD2,RHOBTB1,WDR1,CDC42EP2,CDC42EP3,CDC42EP1,PPM1E,MAPRE1,RHOBTB2,CARMIL1,CDK5RAP2,CORO1B,SLAIN2,WHAMM,WASHC2C,SH3PXD2B
5_Member	GO Biological Processes	GO:0051495	positive regulation of cytoskeleton organization	-3.60819	-1.79985	30/226	25,375,2150,3303,4131,4771,5829,5987,7013,7016,7168,7984,8976,9873,9886,9948,10435,10456,10602,11135,22843,22919,23221,55604,55755,57175,57606,123720,253725,285590	ABL1,ARF1,F2RL1,HSPA1A,MAP1B,NF2,PXN,TRIM27,TERF1,TESK1,TPM1,ARHGEF5,WASL,FCHSD2,RHOBTB1,WDR1,CDC42EP2,HAX1,CDC42EP3,CDC42EP1,PPM1E,MAPRE1,RHOBTB2,CARMIL1,CDK5RAP2,CORO1B,SLAIN2,WHAMM,WASHC2C,SH3PXD2B
5_Member	GO Biological Processes	GO:0110053	regulation of actin filament organization	-3.50899	-1.74312	33/261	25,375,832,2150,4771,5734,5829,5962,5987,7016,7168,7984,8976,9873,9886,9948,10163,10435,10456,10602,11135,22843,23221,54942,55604,57175,57704,90102,91663,123720,203228,253725,285590	ABL1,ARF1,CAPZB,F2RL1,NF2,PTGER4,PXN,RDX,TRIM27,TESK1,TPM1,ARHGEF5,WASL,FCHSD2,RHOBTB1,WDR1,WASF2,CDC42EP2,HAX1,CDC42EP3,CDC42EP1,PPM1E,RHOBTB2,ABITRAM,CARMIL1,CORO1B,GBA2,PHLDB2,MYADM,WHAMM,C9orf72,WASHC2C,SH3PXD2B
5_Member	GO Biological Processes	GO:0051493	regulation of cytoskeleton organization	-3.50799	-1.74312	57/534	25,375,832,1499,2150,2770,3303,4089,4131,4135,4771,5734,5829,5962,5987,7013,7016,7168,7430,7984,8976,9873,9886,9948,10163,10432,10435,10456,10602,11135,11214,22836,22843,22919,23221,23271,26146,26586,54942,55114,55604,55755,56890,57175,57606,57662,57704,57787,58480,79884,90102,91663,123720,128866,203228,253725,285590	ABL1,ARF1,CAPZB,CTNNB1,F2RL1,GNAI1,HSPA1A,SMAD4,MAP1B,MAP6,NF2,PTGER4,PXN,RDX,TRIM27,TERF1,TESK1,TPM1,EZR,ARHGEF5,WASL,FCHSD2,RHOBTB1,WDR1,WASF2,RBM14,CDC42EP2,HAX1,CDC42EP3,CDC42EP1,AKAP13,RHOBTB3,PPM1E,MAPRE1,RHOBTB2,CAMSAP2,TRAF3IP1,CKAP2,ABITRAM,ARHGAP17,CARMIL1,CDK5RAP2,MDM1,CORO1B,SLAIN2,CAMSAP3,GBA2,MARK4,RHOU,MAP9,PHLDB2,MYADM,WHAMM,CHMP4B,C9orf72,WASHC2C,SH3PXD2B
5_Member	GO Biological Processes	GO:0008154	actin polymerization or depolymerization	-3.47489	-1.71606	28/209	375,832,2150,5962,5987,8976,9645,9873,9886,9948,10006,10435,10456,10487,10602,11135,23221,23242,51734,54942,55604,55740,57175,57704,64780,91663,123720,253725	ARF1,CAPZB,F2RL1,RDX,TRIM27,WASL,MICAL2,FCHSD2,RHOBTB1,WDR1,ABI1,CDC42EP2,HAX1,CAP1,CDC42EP3,CDC42EP1,RHOBTB2,COBL,MSRB1,ABITRAM,CARMIL1,ENAH,CORO1B,GBA2,MICAL1,MYADM,WHAMM,WASHC2C
5_Member	GO Biological Processes	GO:0051258	protein polymerization	-3.47067	-1.71423	35/284	25,375,832,3303,4131,5962,5987,7013,8976,9873,9886,10059,10435,10456,10602,11065,11135,22919,23221,23242,23271,51734,54942,55604,55755,57175,57606,57662,57704,81565,84100,91663,114791,123720,253725	ABL1,ARF1,CAPZB,HSPA1A,MAP1B,RDX,TRIM27,TERF1,WASL,FCHSD2,RHOBTB1,DNM1L,CDC42EP2,HAX1,CDC42EP3,UBE2C,CDC42EP1,MAPRE1,RHOBTB2,COBL,CAMSAP2,MSRB1,ABITRAM,CARMIL1,CDK5RAP2,CORO1B,SLAIN2,CAMSAP3,GBA2,NDEL1,ARL6,MYADM,TUBGCP5,WHAMM,WASHC2C
5_Member	GO Biological Processes	GO:0044089	positive regulation of cellular component biogenesis	-3.36628	-1.63802	57/541	25,375,1499,1785,1809,2150,3303,3936,3987,4131,4771,5064,5366,5526,5578,5701,5706,5829,5987,6386,6662,7013,7016,7168,7415,7984,8408,8976,9662,9759,9873,9886,9908,10163,10435,10602,11135,22843,22919,23221,23242,27183,29904,54874,55604,55719,55755,57175,57606,57787,81565,90102,123720,205251,253725,285590,386724	ABL1,ARF1,CTNNB1,DNM2,DPYSL3,F2RL1,HSPA1A,LCP1,LIMS1,MAP1B,NF2,PALM,PMAIP1,PPP2R5B,PRKCA,PSMC2,PSMC6,PXN,TRIM27,SDCBP,SOX9,TERF1,TESK1,TPM1,VCP,ARHGEF5,ULK1,WASL,CEP135,HDAC4,FCHSD2,RHOBTB1,G3BP2,WASF2,CDC42EP2,CDC42EP3,CDC42EP1,PPM1E,MAPRE1,RHOBTB2,COBL,VPS4A,EEF2K,FNBP1L,CARMIL1,SLF2,CDK5RAP2,CORO1B,SLAIN2,MARK4,NDEL1,PHLDB2,WHAMM,MTLN,WASHC2C,SH3PXD2B,AMIGO3
5_Member	GO Biological Processes	GO:0032271	regulation of protein polymerization	-3.17805	-1.50934	28/218	25,375,832,3303,4131,5962,5987,7013,8976,9873,9886,10435,10456,10602,11135,22919,23221,23271,54942,55604,55755,57175,57606,57662,57704,91663,123720,253725	ABL1,ARF1,CAPZB,HSPA1A,MAP1B,RDX,TRIM27,TERF1,WASL,FCHSD2,RHOBTB1,CDC42EP2,HAX1,CDC42EP3,CDC42EP1,MAPRE1,RHOBTB2,CAMSAP2,ABITRAM,CARMIL1,CDK5RAP2,CORO1B,SLAIN2,CAMSAP3,GBA2,MYADM,WHAMM,WASHC2C
5_Member	GO Biological Processes	GO:0032970	regulation of actin filament-based process	-3.09594	-1.44772	43/389	25,375,476,832,1832,2150,3759,4089,4771,5318,5734,5829,5962,5987,7016,7168,7430,7984,8976,9873,9886,9948,10163,10435,10456,10602,11135,11214,22836,22843,23221,54942,55114,55604,57175,57704,58480,90102,91663,123720,203228,253725,285590	ABL1,ARF1,ATP1A1,CAPZB,DSP,F2RL1,KCNJ2,SMAD4,NF2,PKP2,PTGER4,PXN,RDX,TRIM27,TESK1,TPM1,EZR,ARHGEF5,WASL,FCHSD2,RHOBTB1,WDR1,WASF2,CDC42EP2,HAX1,CDC42EP3,CDC42EP1,AKAP13,RHOBTB3,PPM1E,RHOBTB2,ABITRAM,ARHGAP17,CARMIL1,CORO1B,GBA2,RHOU,PHLDB2,MYADM,WHAMM,C9orf72,WASHC2C,SH3PXD2B
5_Member	GO Biological Processes	GO:0032956	regulation of actin cytoskeleton organization	-3.0701	-1.42926	39/344	25,375,832,2150,4089,4771,5734,5829,5962,5987,7016,7168,7430,7984,8976,9873,9886,9948,10163,10435,10456,10602,11135,11214,22836,22843,23221,54942,55114,55604,57175,57704,58480,90102,91663,123720,203228,253725,285590	ABL1,ARF1,CAPZB,F2RL1,SMAD4,NF2,PTGER4,PXN,RDX,TRIM27,TESK1,TPM1,EZR,ARHGEF5,WASL,FCHSD2,RHOBTB1,WDR1,WASF2,CDC42EP2,HAX1,CDC42EP3,CDC42EP1,AKAP13,RHOBTB3,PPM1E,RHOBTB2,ABITRAM,ARHGAP17,CARMIL1,CORO1B,GBA2,RHOU,PHLDB2,MYADM,WHAMM,C9orf72,WASHC2C,SH3PXD2B
5_Member	GO Biological Processes	GO:0032273	positive regulation of protein polymerization	-2.83568	-1.26325	19/134	375,3303,4131,5987,7013,8976,9873,9886,10435,10602,11135,22919,23221,55604,55755,57175,57606,123720,253725	ARF1,HSPA1A,MAP1B,TRIM27,TERF1,WASL,FCHSD2,RHOBTB1,CDC42EP2,CDC42EP3,CDC42EP1,MAPRE1,RHOBTB2,CARMIL1,CDK5RAP2,CORO1B,SLAIN2,WHAMM,WASHC2C
5_Member	GO Biological Processes	GO:0032535	regulation of cellular component size	-2.49592	-1.03752	39/370	25,375,832,1785,2045,2055,2150,2803,3778,4131,5868,5962,5987,6259,6558,7430,8301,8976,9706,9798,9873,9886,9948,10000,10435,10456,10602,11135,23221,25942,54942,55604,57175,57704,81565,91663,123720,196527,253725	ABL1,ARF1,CAPZB,DNM2,EPHA7,CLN8,F2RL1,GOLGA4,KCNMA1,MAP1B,RAB5A,RDX,TRIM27,RYK,SLC12A2,EZR,PICALM,WASL,ULK2,IST1,FCHSD2,RHOBTB1,WDR1,AKT3,CDC42EP2,HAX1,CDC42EP3,CDC42EP1,RHOBTB2,SIN3A,ABITRAM,CARMIL1,CORO1B,GBA2,NDEL1,MYADM,WHAMM,ANO6,WASHC2C
5_Member	GO Biological Processes	GO:0031334	positive regulation of protein complex assembly	-2.39436	-0.961611	30/269	375,1499,3303,3936,4131,5366,5526,5701,5706,5987,7013,7415,7984,8976,9873,9886,9908,10435,10602,11135,22919,23221,55604,55719,55755,57175,57606,123720,205251,253725	ARF1,CTNNB1,HSPA1A,LCP1,MAP1B,PMAIP1,PPP2R5B,PSMC2,PSMC6,TRIM27,TERF1,VCP,ARHGEF5,WASL,FCHSD2,RHOBTB1,G3BP2,CDC42EP2,CDC42EP3,CDC42EP1,MAPRE1,RHOBTB2,CARMIL1,SLF2,CDK5RAP2,CORO1B,SLAIN2,WHAMM,MTLN,WASHC2C
5_Member	GO Biological Processes	GO:0008064	regulation of actin polymerization or depolymerization	-2.07685	-0.746006	21/179	375,832,2150,5962,5987,8976,9873,9886,9948,10435,10456,10602,11135,23221,54942,55604,57175,57704,91663,123720,253725	ARF1,CAPZB,F2RL1,RDX,TRIM27,WASL,FCHSD2,RHOBTB1,WDR1,CDC42EP2,HAX1,CDC42EP3,CDC42EP1,RHOBTB2,ABITRAM,CARMIL1,CORO1B,GBA2,MYADM,WHAMM,WASHC2C
5_Member	GO Biological Processes	GO:0030832	regulation of actin filament length	-2.0503	-0.737076	21/180	375,832,2150,5962,5987,8976,9873,9886,9948,10435,10456,10602,11135,23221,54942,55604,57175,57704,91663,123720,253725	ARF1,CAPZB,F2RL1,RDX,TRIM27,WASL,FCHSD2,RHOBTB1,WDR1,CDC42EP2,HAX1,CDC42EP3,CDC42EP1,RHOBTB2,ABITRAM,CARMIL1,CORO1B,GBA2,MYADM,WHAMM,WASHC2C
6_Summary	GO Biological Processes	GO:1905897	regulation of response to endoplasmic reticulum stress	-9.17944	-6.45296	24/84	598,1649,2081,3303,3309,4189,4780,5366,5611,5770,7466,7873,9451,9695,9709,10488,10525,10551,11153,11315,51009,55829,84447,84919,3708,5371,8795,58515,25,599,1026,3091,3301,4292,4824,5598,6477,6498,8445,8452,10059,23368,28996,51616,57646,64112,64782,64844,100133941,135,658,1499,2260,2309,2923,3856,3875,3958,4150,5533,5578,7029,7857,8682,8797,9191,9241,9531,23678,25994,162989,400410,100533105	BCL2L1,DDIT3,ERN1,HSPA1A,HSPA5,DNAJB9,NFE2L2,PMAIP1,DNAJC3,PTPN1,WFS1,MANF,EIF2AK3,EDEM1,HERPUD1,CREB3,HYOU1,AGR2,FICD,PARK7,DERL2,SELENOS,SYVN1,PPP1R15B,ITPR1,PML,TNFRSF10B,SELENOK,ABL1,BCL2L2,CDKN1A,HIF1A,DNAJA1,MLH1,NKX3-1,MAPK7,SIAH1,SKIL,DYRK2,CUL3,DNM1L,PPP1R13B,HIPK2,TAF9B,USP28,MOAP1,AEN,MARCHF7,CD24,ADORA2A,BMPR1B,CTNNB1,FGFR1,FOXO3,PDIA3,KRT8,KRT18,LGALS3,MAZ,PPP3CC,PRKCA,TFDP2,SCG2,PEA…
6_Member	GO Biological Processes	GO:1905897	regulation of response to endoplasmic reticulum stress	-9.17944	-6.45296	24/84	598,1649,2081,3303,3309,4189,4780,5366,5611,5770,7466,7873,9451,9695,9709,10488,10525,10551,11153,11315,51009,55829,84447,84919	BCL2L1,DDIT3,ERN1,HSPA1A,HSPA5,DNAJB9,NFE2L2,PMAIP1,DNAJC3,PTPN1,WFS1,MANF,EIF2AK3,EDEM1,HERPUD1,CREB3,HYOU1,AGR2,FICD,PARK7,DERL2,SELENOS,SYVN1,PPP1R15B
6_Member	GO Biological Processes	GO:1902235	regulation of endoplasmic reticulum stress-induced intrinsic apoptotic signaling pathway	-7.28764	-4.76944	13/32	598,1649,3303,5366,5770,7466,9451,9709,10488,10525,11315,55829,84447	BCL2L1,DDIT3,HSPA1A,PMAIP1,PTPN1,WFS1,EIF2AK3,HERPUD1,CREB3,HYOU1,PARK7,SELENOS,SYVN1
6_Member	GO Biological Processes	GO:0070059	intrinsic apoptotic signaling pathway in response to endoplasmic reticulum stress	-7.16738	-4.66938	18/62	598,1649,2081,3303,3708,5366,5371,5770,7466,8795,9451,9709,10488,10525,11315,55829,58515,84447	BCL2L1,DDIT3,ERN1,HSPA1A,ITPR1,PMAIP1,PML,PTPN1,WFS1,TNFRSF10B,EIF2AK3,HERPUD1,CREB3,HYOU1,PARK7,SELENOS,SELENOK,SYVN1
6_Member	GO Biological Processes	GO:1903573	negative regulation of response to endoplasmic reticulum stress	-7.10672	-4.61526	15/44	598,3303,3309,4189,5611,5770,7466,9709,10488,10525,11315,51009,55829,84447,84919	BCL2L1,HSPA1A,HSPA5,DNAJB9,DNAJC3,PTPN1,WFS1,HERPUD1,CREB3,HYOU1,PARK7,DERL2,SELENOS,SYVN1,PPP1R15B
6_Member	GO Biological Processes	GO:1902236	negative regulation of endoplasmic reticulum stress-induced intrinsic apoptotic signaling pathway	-6.77324	-4.31303	10/20	598,3303,5770,7466,9709,10488,10525,11315,55829,84447	BCL2L1,HSPA1A,PTPN1,WFS1,HERPUD1,CREB3,HYOU1,PARK7,SELENOS,SYVN1
6_Member	GO Biological Processes	GO:0097193	intrinsic apoptotic signaling pathway	-5.02723	-2.87105	40/289	25,598,599,1026,1649,2081,3091,3301,3303,3708,4292,4780,4824,5366,5371,5598,5770,6477,6498,7466,8445,8452,8795,9451,9709,10059,10488,10525,11315,23368,28996,51616,55829,57646,58515,64112,64782,64844,84447,100133941	ABL1,BCL2L1,BCL2L2,CDKN1A,DDIT3,ERN1,HIF1A,DNAJA1,HSPA1A,ITPR1,MLH1,NFE2L2,NKX3-1,PMAIP1,PML,MAPK7,PTPN1,SIAH1,SKIL,WFS1,DYRK2,CUL3,TNFRSF10B,EIF2AK3,HERPUD1,DNM1L,CREB3,HYOU1,PARK7,PPP1R13B,HIPK2,TAF9B,SELENOS,USP28,SELENOK,MOAP1,AEN,MARCHF7,SYVN1,CD24
6_Member	GO Biological Processes	GO:0097190	apoptotic signaling pathway	-3.81337	-1.94915	64/602	25,135,598,599,658,1026,1499,1649,2081,2260,2309,2923,3091,3301,3303,3708,3856,3875,3958,4150,4292,4780,4824,5366,5371,5533,5578,5598,5770,6477,6498,7029,7466,7857,8445,8452,8682,8795,8797,9191,9241,9451,9531,9709,10059,10488,10525,11315,23368,23678,25994,28996,51616,55829,57646,58515,64112,64782,64844,84447,162989,400410,100133941,100533105	ABL1,ADORA2A,BCL2L1,BCL2L2,BMPR1B,CDKN1A,CTNNB1,DDIT3,ERN1,FGFR1,FOXO3,PDIA3,HIF1A,DNAJA1,HSPA1A,ITPR1,KRT8,KRT18,LGALS3,MAZ,MLH1,NFE2L2,NKX3-1,PMAIP1,PML,PPP3CC,PRKCA,MAPK7,PTPN1,SIAH1,SKIL,TFDP2,WFS1,SCG2,DYRK2,CUL3,PEA15,TNFRSF10B,TNFRSF10A,DEDD,NOG,EIF2AK3,BAG3,HERPUD1,DNM1L,CREB3,HYOU1,PARK7,PPP1R13B,SGK3,HIGD1A,HIPK2,TAF9B,SELENOS,USP28,SELENOK,MOAP1,AEN,MARCHF7,SYVN1,DEDD2,ST20,CD24,C8orf4…
6_Member	GO Biological Processes	GO:2001243	negative regulation of intrinsic apoptotic signaling pathway	-3.61063	-1.80094	17/98	598,599,3091,3301,3303,4780,5598,5770,7466,9709,10488,10525,11315,51616,55829,64844,84447	BCL2L1,BCL2L2,HIF1A,DNAJA1,HSPA1A,NFE2L2,MAPK7,PTPN1,WFS1,HERPUD1,CREB3,HYOU1,PARK7,TAF9B,SELENOS,MARCHF7,SYVN1
6_Member	GO Biological Processes	GO:2001242	regulation of intrinsic apoptotic signaling pathway	-3.59293	-1.78959	24/165	598,599,1649,3091,3301,3303,4780,4824,5366,5598,5770,6477,6498,7466,9451,9709,10059,10488,10525,11315,51616,55829,64844,84447	BCL2L1,BCL2L2,DDIT3,HIF1A,DNAJA1,HSPA1A,NFE2L2,NKX3-1,PMAIP1,MAPK7,PTPN1,SIAH1,SKIL,WFS1,EIF2AK3,HERPUD1,DNM1L,CREB3,HYOU1,PARK7,TAF9B,SELENOS,MARCHF7,SYVN1
6_Member	GO Biological Processes	GO:2001233	regulation of apoptotic signaling pathway	-3.23616	-1.55214	45/406	135,598,599,658,1499,1649,2260,2923,3091,3301,3303,3958,4150,4780,4824,5366,5371,5533,5598,5770,6477,6498,7029,7466,7857,8682,8795,8797,9241,9451,9709,10059,10488,10525,11315,23368,23678,25994,51616,55829,64112,64844,84447,162989,100533105	ADORA2A,BCL2L1,BCL2L2,BMPR1B,CTNNB1,DDIT3,FGFR1,PDIA3,HIF1A,DNAJA1,HSPA1A,LGALS3,MAZ,NFE2L2,NKX3-1,PMAIP1,PML,PPP3CC,MAPK7,PTPN1,SIAH1,SKIL,TFDP2,WFS1,SCG2,PEA15,TNFRSF10B,TNFRSF10A,NOG,EIF2AK3,HERPUD1,DNM1L,CREB3,HYOU1,PARK7,PPP1R13B,SGK3,HIGD1A,TAF9B,SELENOS,MOAP1,MARCHF7,SYVN1,DEDD2,C8orf44-SGK3
6_Member	GO Biological Processes	GO:2001234	negative regulation of apoptotic signaling pathway	-2.81813	-1.25398	28/230	598,599,1499,3091,3301,3303,3958,4150,4780,5598,5770,7466,7857,8682,8795,8797,9241,9709,10488,10525,11315,23678,25994,51616,55829,64844,84447,100533105	BCL2L1,BCL2L2,CTNNB1,HIF1A,DNAJA1,HSPA1A,LGALS3,MAZ,NFE2L2,MAPK7,PTPN1,WFS1,SCG2,PEA15,TNFRSF10B,TNFRSF10A,NOG,HERPUD1,CREB3,HYOU1,PARK7,SGK3,HIGD1A,TAF9B,SELENOS,MARCHF7,SYVN1,C8orf44-SGK3
7_Summary	GO Biological Processes	GO:0044257	cellular protein catabolic process	-8.90921	-6.20445	97/773	163,302,1017,1452,1499,1514,1649,2043,2055,2768,3303,3309,4189,4534,4780,5366,5371,5516,5611,5641,5687,5701,5706,5711,5714,5717,5962,5988,6386,6477,6782,6815,7110,7320,7321,7326,7334,7375,7415,7430,7466,7844,8452,8554,8878,9604,9695,9709,9810,9861,10206,10755,10845,11065,11101,11274,11315,23014,23032,23190,23291,23753,25793,25852,25862,25937,26224,26269,27183,27246,28996,51009,54602,54764,54850,5…	AP2B1,ANXA2,CDK2,CSNK1A1,CTNNB1,CTSL,DDIT3,EPHA4,CLN8,GNA12,HSPA1A,HSPA5,DNAJB9,MTM1,NFE2L2,PMAIP1,PML,PPP2CB,DNAJC3,LGMN,PSMA6,PSMC2,PSMC6,PSMD5,PSMD8,PSMD11,RDX,RFPL1,SDCBP,SIAH1,HSPA13,STYX,TMF1,UBE2B,UBE2D1,UBE2G1,UBE2N,USP4,VCP,EZR,WFS1,RNF103,CUL3,PIAS1,SQSTM1,RNF14,EDEM1,HERPUD1,RNF40,PSMD6,TRIM13,GIPC1,CLPX,UBE2C,ATE1,USP18,PARK7,FBXO21,USP33,UBXN4,FBXW11,SDF2L1,FBXO7,ARMC8,USP49,WWTR1,FB…
7_Member	GO Biological Processes	GO:0044257	cellular protein catabolic process	-8.90921	-6.20445	97/773	163,302,1017,1452,1499,1514,1649,2043,2055,2768,3303,3309,4189,4534,4780,5366,5371,5516,5611,5641,5687,5701,5706,5711,5714,5717,5962,5988,6386,6477,6782,6815,7110,7320,7321,7326,7334,7375,7415,7430,7466,7844,8452,8554,8878,9604,9695,9709,9810,9861,10206,10755,10845,11065,11101,11274,11315,23014,23032,23190,23291,23753,25793,25852,25862,25937,26224,26269,27183,27246,28996,51009,54602,54764,54850,5…	AP2B1,ANXA2,CDK2,CSNK1A1,CTNNB1,CTSL,DDIT3,EPHA4,CLN8,GNA12,HSPA1A,HSPA5,DNAJB9,MTM1,NFE2L2,PMAIP1,PML,PPP2CB,DNAJC3,LGMN,PSMA6,PSMC2,PSMC6,PSMD5,PSMD8,PSMD11,RDX,RFPL1,SDCBP,SIAH1,HSPA13,STYX,TMF1,UBE2B,UBE2D1,UBE2G1,UBE2N,USP4,VCP,EZR,WFS1,RNF103,CUL3,PIAS1,SQSTM1,RNF14,EDEM1,HERPUD1,RNF40,PSMD6,TRIM13,GIPC1,CLPX,UBE2C,ATE1,USP18,PARK7,FBXO21,USP33,UBXN4,FBXW11,SDF2L1,FBXO7,ARMC8,USP49,WWTR1,FB…
7_Member	GO Biological Processes	GO:0051603	proteolysis involved in cellular protein catabolic process	-8.28324	-5.64694	90/718	1017,1452,1499,1514,1649,2043,2768,3303,3309,4189,4534,4780,5366,5371,5516,5611,5641,5687,5701,5706,5711,5714,5717,5988,6386,6477,6782,6815,7110,7320,7321,7326,7334,7375,7415,7466,7844,8452,8554,8878,9604,9695,9709,9810,9861,10206,10755,10845,11065,11101,11274,11315,23014,23032,23190,23291,23753,25793,25852,25862,25937,26224,26269,27183,27246,28996,51009,54602,54764,54850,55284,55829,56957,57154,…	CDK2,CSNK1A1,CTNNB1,CTSL,DDIT3,EPHA4,GNA12,HSPA1A,HSPA5,DNAJB9,MTM1,NFE2L2,PMAIP1,PML,PPP2CB,DNAJC3,LGMN,PSMA6,PSMC2,PSMC6,PSMD5,PSMD8,PSMD11,RFPL1,SDCBP,SIAH1,HSPA13,STYX,TMF1,UBE2B,UBE2D1,UBE2G1,UBE2N,USP4,VCP,WFS1,RNF103,CUL3,PIAS1,SQSTM1,RNF14,EDEM1,HERPUD1,RNF40,PSMD6,TRIM13,GIPC1,CLPX,UBE2C,ATE1,USP18,PARK7,FBXO21,USP33,UBXN4,FBXW11,SDF2L1,FBXO7,ARMC8,USP49,WWTR1,FBXL3,FBXO8,VPS4A,RNF115,HI…
7_Member	Reactome Gene Sets	R-HSA-983169	Class I MHC mediated antigen processing & presentation	-8.08843	-5.46108	56/371	1514,2923,3309,4008,5687,5701,5706,5711,5714,5717,6396,6477,7320,7321,7325,7326,7334,7704,8452,8773,8916,9341,9554,9604,9632,9861,9871,10427,10489,10802,11065,11275,22872,23014,23291,23608,25793,26190,26224,27246,29927,51191,51444,54850,55008,55284,57154,65264,79791,80176,81559,84708,91694,92912,154881,223082	CTSL,PDIA3,HSPA5,LMO7,PSMA6,PSMC2,PSMC6,PSMD5,PSMD8,PSMD11,SEC13,SIAH1,UBE2B,UBE2D1,UBE2E2,UBE2G1,UBE2N,ZBTB16,CUL3,SNAP23,HERC3,VAMP3,SEC22B,RNF14,SEC24C,PSMD6,SEC24D,SEC24B,LRRC41,SEC24A,UBE2C,KLHL2,SEC31A,FBXO21,FBXW11,MKRN1,FBXO7,FBXW2,FBXL3,RNF115,SEC61A1,HERC5,RNF138,FBXL12,HERC6,UBE2W,SMURF1,UBE2Z,FBXO31,SPSB1,TRIM11,LNX1,LONRF1,UBE2Q2,KCTD7,ZNRF2
7_Member	GO Biological Processes	GO:0043632	modification-dependent macromolecule catabolic process	-7.69924	-5.10598	81/640	1017,1452,1499,1649,2768,3303,3309,4189,4534,4780,5371,5394,5516,5687,5701,5706,5711,5714,5717,5988,6386,6477,6782,6815,7320,7321,7326,7334,7375,7415,7466,7844,8452,8554,8878,9604,9695,9709,9810,9861,10206,10755,11065,11101,11274,11315,23014,23032,23190,23291,25793,25852,25862,25937,26224,26269,27183,27246,28996,51009,54602,54764,54850,55284,55829,56957,57154,57646,65264,79139,79670,79720,79791,8…	CDK2,CSNK1A1,CTNNB1,DDIT3,GNA12,HSPA1A,HSPA5,DNAJB9,MTM1,NFE2L2,PML,EXOSC10,PPP2CB,PSMA6,PSMC2,PSMC6,PSMD5,PSMD8,PSMD11,RFPL1,SDCBP,SIAH1,HSPA13,STYX,UBE2B,UBE2D1,UBE2G1,UBE2N,USP4,VCP,WFS1,RNF103,CUL3,PIAS1,SQSTM1,RNF14,EDEM1,HERPUD1,RNF40,PSMD6,TRIM13,GIPC1,UBE2C,ATE1,USP18,PARK7,FBXO21,USP33,UBXN4,FBXW11,FBXO7,ARMC8,USP49,WWTR1,FBXL3,FBXO8,VPS4A,RNF115,HIPK2,DERL2,NDFIP2,ZRANB1,FBXL12,UBE2W,SE…
7_Member	GO Biological Processes	GO:0006511	ubiquitin-dependent protein catabolic process	-7.56037	-4.99102	79/623	1017,1452,1499,1649,2768,3303,3309,4189,4534,4780,5371,5516,5687,5701,5706,5711,5714,5717,5988,6386,6477,6782,6815,7320,7321,7326,7334,7375,7415,7466,7844,8452,8554,8878,9604,9695,9709,9810,9861,10206,10755,11065,11101,11274,11315,23014,23032,23190,23291,25793,25852,25862,25937,26224,26269,27183,27246,28996,51009,54602,54764,54850,55284,55829,56957,57154,57646,65264,79139,79720,79791,80176,84447,…	CDK2,CSNK1A1,CTNNB1,DDIT3,GNA12,HSPA1A,HSPA5,DNAJB9,MTM1,NFE2L2,PML,PPP2CB,PSMA6,PSMC2,PSMC6,PSMD5,PSMD8,PSMD11,RFPL1,SDCBP,SIAH1,HSPA13,STYX,UBE2B,UBE2D1,UBE2G1,UBE2N,USP4,VCP,WFS1,RNF103,CUL3,PIAS1,SQSTM1,RNF14,EDEM1,HERPUD1,RNF40,PSMD6,TRIM13,GIPC1,UBE2C,ATE1,USP18,PARK7,FBXO21,USP33,UBXN4,FBXW11,FBXO7,ARMC8,USP49,WWTR1,FBXL3,FBXO8,VPS4A,RNF115,HIPK2,DERL2,NDFIP2,ZRANB1,FBXL12,UBE2W,SELENOS,OT…
7_Member	GO Biological Processes	GO:0019941	modification-dependent protein catabolic process	-7.38034	-4.84095	79/629	1017,1452,1499,1649,2768,3303,3309,4189,4534,4780,5371,5516,5687,5701,5706,5711,5714,5717,5988,6386,6477,6782,6815,7320,7321,7326,7334,7375,7415,7466,7844,8452,8554,8878,9604,9695,9709,9810,9861,10206,10755,11065,11101,11274,11315,23014,23032,23190,23291,25793,25852,25862,25937,26224,26269,27183,27246,28996,51009,54602,54764,54850,55284,55829,56957,57154,57646,65264,79139,79720,79791,80176,84447,…	CDK2,CSNK1A1,CTNNB1,DDIT3,GNA12,HSPA1A,HSPA5,DNAJB9,MTM1,NFE2L2,PML,PPP2CB,PSMA6,PSMC2,PSMC6,PSMD5,PSMD8,PSMD11,RFPL1,SDCBP,SIAH1,HSPA13,STYX,UBE2B,UBE2D1,UBE2G1,UBE2N,USP4,VCP,WFS1,RNF103,CUL3,PIAS1,SQSTM1,RNF14,EDEM1,HERPUD1,RNF40,PSMD6,TRIM13,GIPC1,UBE2C,ATE1,USP18,PARK7,FBXO21,USP33,UBXN4,FBXW11,FBXO7,ARMC8,USP49,WWTR1,FBXL3,FBXO8,VPS4A,RNF115,HIPK2,DERL2,NDFIP2,ZRANB1,FBXL12,UBE2W,SELENOS,OT…
7_Member	Reactome Gene Sets	R-HSA-1280218	Adaptive Immune System	-6.5872	-4.14113	88/758	162,163,164,375,805,832,1445,1514,1525,1785,2923,3309,3708,3710,3831,3835,4008,4067,4792,5493,5515,5516,5526,5567,5641,5687,5701,5706,5711,5714,5717,5906,6396,6477,7320,7321,7325,7326,7334,7704,8452,8773,8905,8916,9341,9554,9604,9632,9861,9871,10000,10121,10427,10489,10802,10892,11065,11127,11275,22872,23014,23291,23608,25793,26190,26224,27246,29927,51143,51191,51444,54850,55008,55284,55740,57154…	AP1B1,AP2B1,AP1G1,ARF1,CALM2,CAPZB,CSK,CTSL,CXADR,DNM2,PDIA3,HSPA5,ITPR1,ITPR3,KLC1,KIF22,LMO7,LYN,NFKBIA,PPL,PPP2CA,PPP2CB,PPP2R5B,PRKACB,LGMN,PSMA6,PSMC2,PSMC6,PSMD5,PSMD8,PSMD11,RAP1A,SEC13,SIAH1,UBE2B,UBE2D1,UBE2E2,UBE2G1,UBE2N,ZBTB16,CUL3,SNAP23,AP1S2,HERC3,VAMP3,SEC22B,RNF14,SEC24C,PSMD6,SEC24D,AKT3,ACTR1A,SEC24B,LRRC41,SEC24A,MALT1,UBE2C,KIF3A,KLHL2,SEC31A,FBXO21,FBXW11,MKRN1,FBXO7,FBXW2,F…
7_Member	GO Biological Processes	GO:0010498	proteasomal protein catabolic process	-5.46128	-3.18513	59/477	1017,1452,1499,1649,2768,3303,3309,4189,4534,4780,5366,5371,5516,5687,5701,5706,5711,5714,5717,5988,6386,6477,6782,6815,7110,7320,7321,7326,7415,7466,7844,8452,8554,9604,9695,9709,9810,9861,10206,10755,11065,11101,11315,23190,23291,23753,25852,25937,26224,51009,54850,55284,55829,57154,64844,79139,79791,80176,84447	CDK2,CSNK1A1,CTNNB1,DDIT3,GNA12,HSPA1A,HSPA5,DNAJB9,MTM1,NFE2L2,PMAIP1,PML,PPP2CB,PSMA6,PSMC2,PSMC6,PSMD5,PSMD8,PSMD11,RFPL1,SDCBP,SIAH1,HSPA13,STYX,TMF1,UBE2B,UBE2D1,UBE2G1,VCP,WFS1,RNF103,CUL3,PIAS1,RNF14,EDEM1,HERPUD1,RNF40,PSMD6,TRIM13,GIPC1,UBE2C,ATE1,PARK7,UBXN4,FBXW11,SDF2L1,ARMC8,WWTR1,FBXL3,DERL2,FBXL12,UBE2W,SELENOS,SMURF1,MARCHF7,DERL1,FBXO31,SPSB1,SYVN1
7_Member	Reactome Gene Sets	R-HSA-983168	Antigen processing: Ubiquitination & Proteasome degradation	-5.41554	-3.15107	43/309	4008,5687,5701,5706,5711,5714,5717,6477,7320,7321,7325,7326,7334,7704,8452,8916,9604,9861,10489,11065,11275,23014,23291,23608,25793,26190,26224,27246,51191,51444,54850,55008,55284,57154,65264,79791,80176,81559,84708,91694,92912,154881,223082	LMO7,PSMA6,PSMC2,PSMC6,PSMD5,PSMD8,PSMD11,SIAH1,UBE2B,UBE2D1,UBE2E2,UBE2G1,UBE2N,ZBTB16,CUL3,HERC3,RNF14,PSMD6,LRRC41,UBE2C,KLHL2,FBXO21,FBXW11,MKRN1,FBXO7,FBXW2,FBXL3,RNF115,HERC5,RNF138,FBXL12,HERC6,UBE2W,SMURF1,UBE2Z,FBXO31,SPSB1,TRIM11,LNX1,LONRF1,UBE2Q2,KCTD7,ZNRF2
7_Member	GO Biological Processes	GO:0000209	protein polyubiquitination	-5.37907	-3.12223	43/310	1499,4008,5687,5701,5706,5711,5714,5717,5987,6477,7320,7321,7325,7326,7334,8452,9604,9810,9861,11065,23014,23291,23328,23608,25793,26145,26190,26224,27246,51191,54708,54850,55008,55284,57154,64844,79791,80176,84447,91694,92912,220972,223082	CTNNB1,LMO7,PSMA6,PSMC2,PSMC6,PSMD5,PSMD8,PSMD11,TRIM27,SIAH1,UBE2B,UBE2D1,UBE2E2,UBE2G1,UBE2N,CUL3,RNF14,RNF40,PSMD6,UBE2C,FBXO21,FBXW11,SASH1,MKRN1,FBXO7,IRF2BP1,FBXW2,FBXL3,RNF115,HERC5,MARCHF5,FBXL12,HERC6,UBE2W,SMURF1,MARCHF7,FBXO31,SPSB1,SYVN1,LONRF1,UBE2Q2,MARCHF8,ZNRF2
7_Member	GO Biological Processes	GO:0043161	proteasome-mediated ubiquitin-dependent protein catabolic process	-5.22192	-3.01832	53/420	1017,1452,1499,1649,2768,3303,3309,4189,4534,4780,5371,5516,5687,5701,5706,5711,5714,5717,5988,6386,6477,6782,6815,7320,7321,7326,7415,7466,7844,8452,8554,9604,9695,9709,9861,10206,10755,11065,11315,23190,23291,25852,25937,26224,51009,54850,55284,55829,57154,79139,79791,80176,84447	CDK2,CSNK1A1,CTNNB1,DDIT3,GNA12,HSPA1A,HSPA5,DNAJB9,MTM1,NFE2L2,PML,PPP2CB,PSMA6,PSMC2,PSMC6,PSMD5,PSMD8,PSMD11,RFPL1,SDCBP,SIAH1,HSPA13,STYX,UBE2B,UBE2D1,UBE2G1,VCP,WFS1,RNF103,CUL3,PIAS1,RNF14,EDEM1,HERPUD1,PSMD6,TRIM13,GIPC1,UBE2C,PARK7,UBXN4,FBXW11,ARMC8,WWTR1,FBXL3,DERL2,FBXL12,UBE2W,SELENOS,SMURF1,DERL1,FBXO31,SPSB1,SYVN1
7_Member	GO Biological Processes	GO:0043687	post-translational protein modification	-2.66223	-1.15223	39/362	813,1121,1471,2153,3091,3484,4008,5611,5687,5701,5706,5711,5714,5717,5861,5862,5868,7466,7704,7857,8452,8835,9861,10489,10970,11275,23014,23291,25793,26100,26190,26224,50717,51138,54850,55827,79791,80176,154881	CALU,CHM,CST3,F5,HIF1A,IGFBP1,LMO7,DNAJC3,PSMA6,PSMC2,PSMC6,PSMD5,PSMD8,PSMD11,RAB1A,RAB2A,RAB5A,WFS1,ZBTB16,SCG2,CUL3,SOCS2,PSMD6,LRRC41,CKAP4,KLHL2,FBXO21,FBXW11,FBXO7,WIPI2,FBXW2,FBXL3,DCAF8,COPS4,FBXL12,DCAF6,FBXO31,SPSB1,KCTD7
7_Member	Reactome Gene Sets	R-HSA-8951664	Neddylation	-2.41009	-0.974503	27/234	3091,4008,5687,5701,5706,5711,5714,5717,7321,7704,8452,8835,9861,10489,11275,23014,23291,25793,26190,26224,50717,51138,54850,55827,79791,80176,154881	HIF1A,LMO7,PSMA6,PSMC2,PSMC6,PSMD5,PSMD8,PSMD11,UBE2D1,ZBTB16,CUL3,SOCS2,PSMD6,LRRC41,KLHL2,FBXO21,FBXW11,FBXO7,FBXW2,FBXL3,DCAF8,COPS4,FBXL12,DCAF6,FBXO31,SPSB1,KCTD7
8_Summary	GO Biological Processes	GO:0030031	cell projection assembly	-8.88653	-6.19223	81/603	25,688,832,1785,1809,2150,3636,4744,4952,5064,5577,5861,5868,5906,5962,6386,7320,7414,7430,8394,8481,8976,9657,9662,9742,9759,10121,10163,10257,10435,10602,11116,11127,11135,11138,22858,22919,23061,23216,23242,25814,25937,26146,29105,51098,51382,54874,54942,55142,55172,55604,55633,55742,55755,56683,57787,58480,64083,64786,64792,79363,79809,79864,79867,79989,81565,83544,83874,84100,84902,85462,117…	ABL1,KLF5,CAPZB,DNM2,DPYSL3,F2RL1,INPPL1,NEFH,OCRL,PALM,PRKAR2B,RAB1A,RAB5A,RAP1A,RDX,SDCBP,UBE2B,VCL,EZR,PIP5K1A,OFD1,WASL,IQCB1,CEP135,IFT140,HDAC4,ACTR1A,WASF2,ABCC4,CDC42EP2,CDC42EP3,FGFR1OP,KIF3A,CDC42EP1,TBC1D8,ICK,MAPRE1,TBC1D9B,TBC1D1,COBL,ATXN10,WWTR1,TRAF3IP1,CFAP20,IFT52,ATP6V1D,FNBP1L,ABITRAM,HAUS2,DNAAF2,CARMIL1,TBC1D22B,PARVA,CDK5RAP2,CFAP298,MARK4,RHOU,GOLPH3,TBC1D15,IFT22,CPLANE2,…
8_Member	GO Biological Processes	GO:0030031	cell projection assembly	-8.88653	-6.19223	81/603	25,688,832,1785,1809,2150,3636,4744,4952,5064,5577,5861,5868,5906,5962,6386,7320,7414,7430,8394,8481,8976,9657,9662,9742,9759,10121,10163,10257,10435,10602,11116,11127,11135,11138,22858,22919,23061,23216,23242,25814,25937,26146,29105,51098,51382,54874,54942,55142,55172,55604,55633,55742,55755,56683,57787,58480,64083,64786,64792,79363,79809,79864,79867,79989,81565,83544,83874,84100,84902,85462,117…	ABL1,KLF5,CAPZB,DNM2,DPYSL3,F2RL1,INPPL1,NEFH,OCRL,PALM,PRKAR2B,RAB1A,RAB5A,RAP1A,RDX,SDCBP,UBE2B,VCL,EZR,PIP5K1A,OFD1,WASL,IQCB1,CEP135,IFT140,HDAC4,ACTR1A,WASF2,ABCC4,CDC42EP2,CDC42EP3,FGFR1OP,KIF3A,CDC42EP1,TBC1D8,ICK,MAPRE1,TBC1D9B,TBC1D1,COBL,ATXN10,WWTR1,TRAF3IP1,CFAP20,IFT52,ATP6V1D,FNBP1L,ABITRAM,HAUS2,DNAAF2,CARMIL1,TBC1D22B,PARVA,CDK5RAP2,CFAP298,MARK4,RHOU,GOLPH3,TBC1D15,IFT22,CPLANE2,…
8_Member	GO Biological Processes	GO:0120031	plasma membrane bounded cell projection assembly	-8.58401	-5.90992	79/591	25,688,832,1785,1809,2150,3636,4952,5064,5577,5861,5868,5906,5962,6386,7320,7414,7430,8394,8481,8976,9657,9662,9742,9759,10121,10163,10257,10435,10602,11116,11127,11135,11138,22858,22919,23061,23216,23242,25814,25937,26146,29105,51098,51382,54874,54942,55142,55172,55604,55633,55742,55755,56683,57787,64083,64786,64792,79363,79809,79864,79867,79989,81565,83544,83874,84100,84902,85462,117178,121512,…	ABL1,KLF5,CAPZB,DNM2,DPYSL3,F2RL1,INPPL1,OCRL,PALM,PRKAR2B,RAB1A,RAB5A,RAP1A,RDX,SDCBP,UBE2B,VCL,EZR,PIP5K1A,OFD1,WASL,IQCB1,CEP135,IFT140,HDAC4,ACTR1A,WASF2,ABCC4,CDC42EP2,CDC42EP3,FGFR1OP,KIF3A,CDC42EP1,TBC1D8,ICK,MAPRE1,TBC1D9B,TBC1D1,COBL,ATXN10,WWTR1,TRAF3IP1,CFAP20,IFT52,ATP6V1D,FNBP1L,ABITRAM,HAUS2,DNAAF2,CARMIL1,TBC1D22B,PARVA,CDK5RAP2,CFAP298,MARK4,GOLPH3,TBC1D15,IFT22,CPLANE2,TTC21B,JHY…
8_Member	GO Biological Processes	GO:0060271	cilium assembly	-5.00033	-2.8501	50/395	1785,4952,5577,5861,7320,8481,9657,9662,9742,10121,10257,11116,11127,11138,22858,22919,23061,23216,25814,25937,26146,29105,51098,51382,54874,55142,55172,55633,55742,55755,56683,57787,64786,64792,79363,79809,79864,79867,79989,83544,83874,84100,84902,85462,117178,123016,140735,199221,200894,219844	DNM2,OCRL,PRKAR2B,RAB1A,UBE2B,OFD1,IQCB1,CEP135,IFT140,ACTR1A,ABCC4,FGFR1OP,KIF3A,TBC1D8,ICK,MAPRE1,TBC1D9B,TBC1D1,ATXN10,WWTR1,TRAF3IP1,CFAP20,IFT52,ATP6V1D,FNBP1L,HAUS2,DNAAF2,TBC1D22B,PARVA,CDK5RAP2,CFAP298,MARK4,TBC1D15,IFT22,CPLANE2,TTC21B,JHY,TCTN2,TTC26,DNAL1,TBC1D10A,ARL6,CEP89,FHDC1,SSX2IP,TTC8,DYNLL2,DZIP1L,ARL13B,HYLS1
8_Member	GO Biological Processes	GO:0044782	cilium organization	-4.48017	-2.41305	50/413	1785,4952,5577,5861,7320,8481,9657,9662,9742,10121,10257,11116,11127,11138,22858,22919,23061,23216,25814,25937,26146,29105,51098,51382,54874,55142,55172,55633,55742,55755,56683,57787,64786,64792,79363,79809,79864,79867,79989,83544,83874,84100,84902,85462,117178,123016,140735,199221,200894,219844	DNM2,OCRL,PRKAR2B,RAB1A,UBE2B,OFD1,IQCB1,CEP135,IFT140,ACTR1A,ABCC4,FGFR1OP,KIF3A,TBC1D8,ICK,MAPRE1,TBC1D9B,TBC1D1,ATXN10,WWTR1,TRAF3IP1,CFAP20,IFT52,ATP6V1D,FNBP1L,HAUS2,DNAAF2,TBC1D22B,PARVA,CDK5RAP2,CFAP298,MARK4,TBC1D15,IFT22,CPLANE2,TTC21B,JHY,TCTN2,TTC26,DNAL1,TBC1D10A,ARL6,CEP89,FHDC1,SSX2IP,TTC8,DYNLL2,DZIP1L,ARL13B,HYLS1
8_Member	Reactome Gene Sets	R-HSA-1852241	Organelle biogenesis and maintenance	-4.08524	-2.14791	38/296	378,805,2553,2746,2747,5565,5577,8481,8729,8834,9657,9662,9727,9742,10121,11116,11127,22919,26146,51098,51422,54536,54585,55142,55755,57787,64792,79809,79867,79989,84100,84902,96764,123016,133522,140735,200894,440574	ARF4,CALM2,GABPB1,GLUD1,GLUD2,PRKAB2,PRKAR2B,OFD1,GBF1,TMEM11,IQCB1,CEP135,RAB11FIP3,IFT140,ACTR1A,FGFR1OP,KIF3A,MAPRE1,TRAF3IP1,IFT52,PRKAG2,EXOC6,LZTFL1,HAUS2,CDK5RAP2,MARK4,IFT22,TTC21B,TCTN2,TTC26,ARL6,CEP89,TGS1,TTC8,PPARGC1B,DYNLL2,ARL13B,MICOS10
8_Member	Reactome Gene Sets	R-HSA-5617833	Cilium Assembly	-3.76011	-1.90944	28/201	378,5577,8481,8729,9657,9662,9727,9742,10121,11116,11127,22919,26146,51098,54536,54585,55142,55755,57787,64792,79809,79867,79989,84100,84902,123016,140735,200894	ARF4,PRKAR2B,OFD1,GBF1,IQCB1,CEP135,RAB11FIP3,IFT140,ACTR1A,FGFR1OP,KIF3A,MAPRE1,TRAF3IP1,IFT52,EXOC6,LZTFL1,HAUS2,CDK5RAP2,MARK4,IFT22,TTC21B,TCTN2,TTC26,ARL6,CEP89,TTC8,DYNLL2,ARL13B
8_Member	GO Biological Processes	GO:0022406	membrane docking	-2.4173	-0.980151	22/178	5577,6809,6811,7430,8481,8675,9341,9657,9662,10121,11116,11149,11261,22919,23673,54536,55142,55755,57787,65009,79867,84902	PRKAR2B,STX3,STX5,EZR,OFD1,STX16,VAMP3,IQCB1,CEP135,ACTR1A,FGFR1OP,BVES,CHP1,MAPRE1,STX12,EXOC6,HAUS2,CDK5RAP2,MARK4,NDRG4,TCTN2,CEP89
8_Member	GO Biological Processes	GO:0140056	organelle localization by membrane tethering	-2.04366	-0.732536	20/169	5577,6809,6811,8481,8675,9341,9657,9662,10121,11116,11149,22919,23673,54536,55142,55755,57787,65009,79867,84902	PRKAR2B,STX3,STX5,OFD1,STX16,VAMP3,IQCB1,CEP135,ACTR1A,FGFR1OP,BVES,MAPRE1,STX12,EXOC6,HAUS2,CDK5RAP2,MARK4,NDRG4,TCTN2,CEP89
9_Summary	Reactome Gene Sets	R-HSA-8953897	Cellular responses to external stimuli	-8.71904	-6.03496	73/525	832,1017,1026,1030,2077,2289,2353,2936,3005,3021,3091,3301,3303,3305,3306,3308,3309,5565,5598,5687,5701,5706,5711,5714,5717,5903,6045,6196,6197,6396,6416,6649,6774,6782,7013,7029,7321,7405,7415,8349,8408,8535,8878,9261,9531,9588,9776,9861,10049,10121,10294,10370,10670,10808,10963,11065,25994,26100,51143,51422,54386,54583,55062,55466,55626,81631,84971,112399,126374,128866,140735,259217,100526767	CAPZB,CDK2,CDKN1A,CDKN2B,ERF,FKBP5,FOS,GSR,H1-0,H3-3B,HIF1A,DNAJA1,HSPA1A,HSPA1L,HSPA2,HSPA4,HSPA5,PRKAB2,MAPK7,PSMA6,PSMC2,PSMC6,PSMD5,PSMD8,PSMD11,RANBP2,RNF2,RPS6KA2,RPS6KA3,SEC13,MAP2K4,SOD3,STAT3,HSPA13,TERF1,TFDP2,UBE2D1,UVRAG,VCP,H2BC21,ULK1,CBX4,SQSTM1,MAPKAPK2,BAG3,PRDX6,ATG13,PSMD6,DNAJB6,ACTR1A,DNAJA2,CITED2,RRAGA,HSPH1,STIP1,UBE2C,HIGD1A,WIPI2,DYNC1LI1,PRKAG2,TERF2IP,EGLN1,WIPI1,DNAJA…
9_Member	Reactome Gene Sets	R-HSA-8953897	Cellular responses to external stimuli	-8.71904	-6.03496	73/525	832,1017,1026,1030,2077,2289,2353,2936,3005,3021,3091,3301,3303,3305,3306,3308,3309,5565,5598,5687,5701,5706,5711,5714,5717,5903,6045,6196,6197,6396,6416,6649,6774,6782,7013,7029,7321,7405,7415,8349,8408,8535,8878,9261,9531,9588,9776,9861,10049,10121,10294,10370,10670,10808,10963,11065,25994,26100,51143,51422,54386,54583,55062,55466,55626,81631,84971,112399,126374,128866,140735,259217,100526767	CAPZB,CDK2,CDKN1A,CDKN2B,ERF,FKBP5,FOS,GSR,H1-0,H3-3B,HIF1A,DNAJA1,HSPA1A,HSPA1L,HSPA2,HSPA4,HSPA5,PRKAB2,MAPK7,PSMA6,PSMC2,PSMC6,PSMD5,PSMD8,PSMD11,RANBP2,RNF2,RPS6KA2,RPS6KA3,SEC13,MAP2K4,SOD3,STAT3,HSPA13,TERF1,TFDP2,UBE2D1,UVRAG,VCP,H2BC21,ULK1,CBX4,SQSTM1,MAPKAPK2,BAG3,PRDX6,ATG13,PSMD6,DNAJB6,ACTR1A,DNAJA2,CITED2,RRAGA,HSPH1,STIP1,UBE2C,HIGD1A,WIPI2,DYNC1LI1,PRKAG2,TERF2IP,EGLN1,WIPI1,DNAJA…
9_Member	Reactome Gene Sets	R-HSA-2262752	Cellular responses to stress	-7.00169	-4.523	59/429	832,1017,1026,1030,2077,2289,2353,2936,3005,3021,3091,3301,3303,3305,3306,3308,3309,5598,5687,5701,5706,5711,5714,5717,5903,6045,6196,6197,6396,6416,6649,6774,6782,7013,7029,7321,7415,8349,8535,9261,9531,9588,9861,10049,10121,10294,10370,10808,10963,11065,25994,51143,54386,54583,55466,112399,126374,140735,259217	CAPZB,CDK2,CDKN1A,CDKN2B,ERF,FKBP5,FOS,GSR,H1-0,H3-3B,HIF1A,DNAJA1,HSPA1A,HSPA1L,HSPA2,HSPA4,HSPA5,MAPK7,PSMA6,PSMC2,PSMC6,PSMD5,PSMD8,PSMD11,RANBP2,RNF2,RPS6KA2,RPS6KA3,SEC13,MAP2K4,SOD3,STAT3,HSPA13,TERF1,TFDP2,UBE2D1,VCP,H2BC21,CBX4,MAPKAPK2,BAG3,PRDX6,PSMD6,DNAJB6,ACTR1A,DNAJA2,CITED2,HSPH1,STIP1,UBE2C,HIGD1A,DYNC1LI1,TERF2IP,EGLN1,DNAJA4,EGLN3,WTIP,DYNLL2,HSPA12A
10_Summary	GO Biological Processes	GO:0016197	endosomal transport	-8.32007	-5.66528	41/227	400,757,5987,6811,6836,7415,8301,8675,8723,8729,8878,9341,9559,9570,9727,11021,11149,22836,23585,25938,25963,27183,30844,51209,51617,54732,55737,65009,79720,83874,84079,84910,85377,91056,112936,128866,137492,200576,253725,257364,387680,164,5868,5962,7430,8898,55062,64400,84067,84376	ARL1,TMEM50B,TRIM27,STX5,SURF4,VCP,PICALM,STX16,SNX4,GBF1,SQSTM1,VAMP3,VPS26A,GOSR2,RAB11FIP3,RAB35,BVES,RHOBTB3,TMEM50A,HEATR5A,TMEM87A,VPS4A,EHD4,RAB9B,NSG2,TMED9,VPS35,NDRG4,VPS37B,TBC1D10A,ANKRD27,TMEM87B,MICALL1,AP5B1,VPS26B,CHMP4B,VPS37A,PIKFYVE,WASHC2C,SNX33,WASHC2A,AP1G1,RAB5A,RDX,EZR,MTMR2,WIPI1,AKTIP,FAM160A2,HOOK3
10_Member	GO Biological Processes	GO:0016197	endosomal transport	-8.32007	-5.66528	41/227	400,757,5987,6811,6836,7415,8301,8675,8723,8729,8878,9341,9559,9570,9727,11021,11149,22836,23585,25938,25963,27183,30844,51209,51617,54732,55737,65009,79720,83874,84079,84910,85377,91056,112936,128866,137492,200576,253725,257364,387680	ARL1,TMEM50B,TRIM27,STX5,SURF4,VCP,PICALM,STX16,SNX4,GBF1,SQSTM1,VAMP3,VPS26A,GOSR2,RAB11FIP3,RAB35,BVES,RHOBTB3,TMEM50A,HEATR5A,TMEM87A,VPS4A,EHD4,RAB9B,NSG2,TMED9,VPS35,NDRG4,VPS37B,TBC1D10A,ANKRD27,TMEM87B,MICALL1,AP5B1,VPS26B,CHMP4B,VPS37A,PIKFYVE,WASHC2C,SNX33,WASHC2A
10_Member	GO Biological Processes	GO:0016482	cytosolic transport	-7.04352	-4.55849	31/162	164,400,5868,5962,5987,6811,6836,7430,8675,8729,8898,9341,9559,9570,22836,25938,25963,51209,54732,55062,55737,64400,83874,84067,84079,84376,84910,112936,200576,253725,387680	AP1G1,ARL1,RAB5A,RDX,TRIM27,STX5,SURF4,EZR,STX16,GBF1,MTMR2,VAMP3,VPS26A,GOSR2,RHOBTB3,HEATR5A,TMEM87A,RAB9B,TMED9,WIPI1,VPS35,AKTIP,TBC1D10A,FAM160A2,ANKRD27,HOOK3,TMEM87B,VPS26B,PIKFYVE,WASHC2C,WASHC2A
10_Member	GO Biological Processes	GO:0042147	retrograde transport, endosome to Golgi	-6.28459	-3.89133	21/92	400,5987,6811,6836,8675,8729,9341,9559,9570,22836,25938,25963,51209,54732,55737,83874,84910,112936,200576,253725,387680	ARL1,TRIM27,STX5,SURF4,STX16,GBF1,VAMP3,VPS26A,GOSR2,RHOBTB3,HEATR5A,TMEM87A,RAB9B,TMED9,VPS35,TBC1D10A,TMEM87B,VPS26B,PIKFYVE,WASHC2C,WASHC2A
11_Summary	GO Biological Processes	GO:0006914	autophagy	-8.03256	-5.42259	69/503	25,1649,1977,2081,2308,2309,3091,3587,3708,3953,4077,4534,5565,5861,5868,6774,7405,7415,7855,8408,8878,9531,9554,9559,9706,9711,9776,10059,10135,10206,10456,10548,10645,10670,11315,23001,23032,23255,23673,25793,26100,27183,29110,29982,51382,51422,54874,55062,55255,55626,55737,57154,57231,64121,64771,66036,79142,79720,81631,84971,112936,116442,128866,137492,140735,200576,203228,219931,441027,302,3…	ABL1,DDIT3,EIF4E,ERN1,FOXO1,FOXO3,HIF1A,IL10RA,ITPR1,LEPR,NBR1,MTM1,PRKAB2,RAB1A,RAB5A,STAT3,UVRAG,VCP,FZD5,ULK1,SQSTM1,BAG3,SEC22B,VPS26A,ULK2,RUBCN,ATG13,DNM1L,NAMPT,TRIM13,HAX1,TM9SF1,CAMKK2,RRAGA,PARK7,WDFY3,USP33,MTCL1,STX12,FBXO7,WIPI2,VPS4A,TBK1,NRBF2,ATP6V1D,PRKAG2,FNBP1L,WIPI1,WDR41,AMBRA1,VPS35,SMURF1,SNX14,RRAGC,ILRUN,MTMR9,PHF23,VPS37B,MAP1LC3B,ATG4D,VPS26B,RAB39B,CHMP4B,VPS37A,DYNLL2…
11_Member	GO Biological Processes	GO:0006914	autophagy	-8.03256	-5.42259	69/503	25,1649,1977,2081,2308,2309,3091,3587,3708,3953,4077,4534,5565,5861,5868,6774,7405,7415,7855,8408,8878,9531,9554,9559,9706,9711,9776,10059,10135,10206,10456,10548,10645,10670,11315,23001,23032,23255,23673,25793,26100,27183,29110,29982,51382,51422,54874,55062,55255,55626,55737,57154,57231,64121,64771,66036,79142,79720,81631,84971,112936,116442,128866,137492,140735,200576,203228,219931,441027	ABL1,DDIT3,EIF4E,ERN1,FOXO1,FOXO3,HIF1A,IL10RA,ITPR1,LEPR,NBR1,MTM1,PRKAB2,RAB1A,RAB5A,STAT3,UVRAG,VCP,FZD5,ULK1,SQSTM1,BAG3,SEC22B,VPS26A,ULK2,RUBCN,ATG13,DNM1L,NAMPT,TRIM13,HAX1,TM9SF1,CAMKK2,RRAGA,PARK7,WDFY3,USP33,MTCL1,STX12,FBXO7,WIPI2,VPS4A,TBK1,NRBF2,ATP6V1D,PRKAG2,FNBP1L,WIPI1,WDR41,AMBRA1,VPS35,SMURF1,SNX14,RRAGC,ILRUN,MTMR9,PHF23,VPS37B,MAP1LC3B,ATG4D,VPS26B,RAB39B,CHMP4B,VPS37A,DYNLL2…
11_Member	GO Biological Processes	GO:0061919	process utilizing autophagic mechanism	-8.03256	-5.42259	69/503	25,1649,1977,2081,2308,2309,3091,3587,3708,3953,4077,4534,5565,5861,5868,6774,7405,7415,7855,8408,8878,9531,9554,9559,9706,9711,9776,10059,10135,10206,10456,10548,10645,10670,11315,23001,23032,23255,23673,25793,26100,27183,29110,29982,51382,51422,54874,55062,55255,55626,55737,57154,57231,64121,64771,66036,79142,79720,81631,84971,112936,116442,128866,137492,140735,200576,203228,219931,441027	ABL1,DDIT3,EIF4E,ERN1,FOXO1,FOXO3,HIF1A,IL10RA,ITPR1,LEPR,NBR1,MTM1,PRKAB2,RAB1A,RAB5A,STAT3,UVRAG,VCP,FZD5,ULK1,SQSTM1,BAG3,SEC22B,VPS26A,ULK2,RUBCN,ATG13,DNM1L,NAMPT,TRIM13,HAX1,TM9SF1,CAMKK2,RRAGA,PARK7,WDFY3,USP33,MTCL1,STX12,FBXO7,WIPI2,VPS4A,TBK1,NRBF2,ATP6V1D,PRKAG2,FNBP1L,WIPI1,WDR41,AMBRA1,VPS35,SMURF1,SNX14,RRAGC,ILRUN,MTMR9,PHF23,VPS37B,MAP1LC3B,ATG4D,VPS26B,RAB39B,CHMP4B,VPS37A,DYNLL2…
11_Member	GO Biological Processes	GO:0010506	regulation of autophagy	-7.34709	-4.81488	50/330	25,1649,1977,2081,2308,2309,3091,3587,3708,3953,4534,5565,5868,6774,7405,7855,8408,9531,9554,9559,9706,9711,9776,10059,10135,10206,10456,10645,10670,11315,23032,23255,25793,29110,51382,51422,55255,55626,55737,57154,64121,66036,79142,112936,116442,128866,200576,203228,219931,441027	ABL1,DDIT3,EIF4E,ERN1,FOXO1,FOXO3,HIF1A,IL10RA,ITPR1,LEPR,MTM1,PRKAB2,RAB5A,STAT3,UVRAG,FZD5,ULK1,BAG3,SEC22B,VPS26A,ULK2,RUBCN,ATG13,DNM1L,NAMPT,TRIM13,HAX1,CAMKK2,RRAGA,PARK7,USP33,MTCL1,FBXO7,TBK1,ATP6V1D,PRKAG2,WDR41,AMBRA1,VPS35,SMURF1,RRAGC,MTMR9,PHF23,VPS26B,RAB39B,CHMP4B,PIKFYVE,C9orf72,TPCN2,TMEM150C
11_Member	GO Biological Processes	GO:0007033	vacuole organization	-6.45417	-4.02872	30/163	302,375,2055,4124,4534,5861,5868,8408,9531,9554,9706,9776,23673,26100,27183,55062,55626,55647,55737,57154,64400,79142,81631,84067,84376,128866,147007,200576,203228,219931	ANXA2,ARF1,CLN8,MAN2A1,MTM1,RAB1A,RAB5A,ULK1,BAG3,SEC22B,ULK2,ATG13,STX12,WIPI2,VPS4A,WIPI1,AMBRA1,RAB20,VPS35,SMURF1,AKTIP,PHF23,MAP1LC3B,FAM160A2,HOOK3,CHMP4B,TMEM199,PIKFYVE,C9orf72,TPCN2
11_Member	GO Biological Processes	GO:0016236	macroautophagy	-5.37181	-3.11872	42/300	2081,3091,4077,4534,5565,5861,5868,7405,7415,8408,8878,9531,9554,9559,9706,9711,9776,10206,10670,23001,23673,26100,27183,29110,51382,51422,55062,55626,55737,57154,57231,64121,64771,79142,79720,81631,112936,128866,137492,140735,200576,203228	ERN1,HIF1A,NBR1,MTM1,PRKAB2,RAB1A,RAB5A,UVRAG,VCP,ULK1,SQSTM1,BAG3,SEC22B,VPS26A,ULK2,RUBCN,ATG13,TRIM13,RRAGA,WDFY3,STX12,WIPI2,VPS4A,TBK1,ATP6V1D,PRKAG2,WIPI1,AMBRA1,VPS35,SMURF1,SNX14,RRAGC,ILRUN,PHF23,VPS37B,MAP1LC3B,VPS26B,CHMP4B,VPS37A,DYNLL2,PIKFYVE,C9orf72
11_Member	GO Biological Processes	GO:0000045	autophagosome assembly	-4.43141	-2.38338	18/93	4534,5861,5868,8408,9531,9554,9706,9776,23673,26100,55062,55626,57154,79142,81631,128866,200576,203228	MTM1,RAB1A,RAB5A,ULK1,BAG3,SEC22B,ULK2,ATG13,STX12,WIPI2,WIPI1,AMBRA1,SMURF1,PHF23,MAP1LC3B,CHMP4B,PIKFYVE,C9orf72
11_Member	GO Biological Processes	GO:1905037	autophagosome organization	-4.24049	-2.24929	18/96	4534,5861,5868,8408,9531,9554,9706,9776,23673,26100,55062,55626,57154,79142,81631,128866,200576,203228	MTM1,RAB1A,RAB5A,ULK1,BAG3,SEC22B,ULK2,ATG13,STX12,WIPI2,WIPI1,AMBRA1,SMURF1,PHF23,MAP1LC3B,CHMP4B,PIKFYVE,C9orf72
11_Member	GO Biological Processes	GO:0016241	regulation of macroautophagy	-3.75213	-1.90588	25/171	2081,3091,4534,5565,5868,7405,8408,9531,9554,9559,9711,9776,10206,10670,29110,51382,51422,55737,57154,64121,79142,112936,128866,200576,203228	ERN1,HIF1A,MTM1,PRKAB2,RAB5A,UVRAG,ULK1,BAG3,SEC22B,VPS26A,RUBCN,ATG13,TRIM13,RRAGA,TBK1,ATP6V1D,PRKAG2,VPS35,SMURF1,RRAGC,PHF23,VPS26B,CHMP4B,PIKFYVE,C9orf72
12_Summary	GO Biological Processes	GO:0035459	cargo loading into vesicle	-7.76692	-5.16539	12/25	5861,6396,8301,9632,9871,10427,10483,10802,10959,10972,22872,56681,162,163,164,375,832,1514,1785,2923,3831,3835,5641,5687,5701,5706,5711,5714,5717,8773,8905,9341,9554,9861,10121,11127,51143,64837,140735,5867,5869,5873,11021,54915,3309	RAB1A,SEC13,PICALM,SEC24C,SEC24D,SEC24B,SEC23B,SEC24A,TMED2,TMED10,SEC31A,SAR1A,AP1B1,AP2B1,AP1G1,ARF1,CAPZB,CTSL,DNM2,PDIA3,KLC1,KIF22,LGMN,PSMA6,PSMC2,PSMC6,PSMD5,PSMD8,PSMD11,SNAP23,AP1S2,VAMP3,SEC22B,PSMD6,ACTR1A,KIF3A,DYNC1LI1,KLC2,DYNLL2,RAB4A,RAB5B,RAB27A,RAB35,YTHDF1,HSPA5
12_Member	GO Biological Processes	GO:0035459	cargo loading into vesicle	-7.76692	-5.16539	12/25	5861,6396,8301,9632,9871,10427,10483,10802,10959,10972,22872,56681	RAB1A,SEC13,PICALM,SEC24C,SEC24D,SEC24B,SEC23B,SEC24A,TMED2,TMED10,SEC31A,SAR1A
12_Member	GO Biological Processes	GO:0090110	cargo loading into COPII-coated vesicle	-7.42434	-4.87023	9/14	5861,6396,9632,9871,10427,10483,10802,22872,56681	RAB1A,SEC13,SEC24C,SEC24D,SEC24B,SEC23B,SEC24A,SEC31A,SAR1A
12_Member	GO Biological Processes	GO:0002478	antigen processing and presentation of exogenous peptide antigen	-7.29346	-4.76944	33/175	162,163,164,375,832,1514,1785,2923,3831,3835,5641,5687,5701,5706,5711,5714,5717,6396,8773,8905,9341,9554,9632,9861,9871,10121,10427,10802,11127,22872,51143,64837,140735	AP1B1,AP2B1,AP1G1,ARF1,CAPZB,CTSL,DNM2,PDIA3,KLC1,KIF22,LGMN,PSMA6,PSMC2,PSMC6,PSMD5,PSMD8,PSMD11,SEC13,SNAP23,AP1S2,VAMP3,SEC22B,SEC24C,PSMD6,SEC24D,ACTR1A,SEC24B,SEC24A,KIF3A,SEC31A,DYNC1LI1,KLC2,DYNLL2
12_Member	GO Biological Processes	GO:0019884	antigen processing and presentation of exogenous antigen	-6.87209	-4.39965	33/182	162,163,164,375,832,1514,1785,2923,3831,3835,5641,5687,5701,5706,5711,5714,5717,6396,8773,8905,9341,9554,9632,9861,9871,10121,10427,10802,11127,22872,51143,64837,140735	AP1B1,AP2B1,AP1G1,ARF1,CAPZB,CTSL,DNM2,PDIA3,KLC1,KIF22,LGMN,PSMA6,PSMC2,PSMC6,PSMD5,PSMD8,PSMD11,SEC13,SNAP23,AP1S2,VAMP3,SEC22B,SEC24C,PSMD6,SEC24D,ACTR1A,SEC24B,SEC24A,KIF3A,SEC31A,DYNC1LI1,KLC2,DYNLL2
12_Member	GO Biological Processes	GO:0019882	antigen processing and presentation	-6.85929	-4.39301	38/227	162,163,164,375,832,1514,1785,2923,3831,3835,5641,5687,5701,5706,5711,5714,5717,5867,5869,5873,6396,8773,8905,9341,9554,9632,9861,9871,10121,10427,10802,11021,11127,22872,51143,54915,64837,140735	AP1B1,AP2B1,AP1G1,ARF1,CAPZB,CTSL,DNM2,PDIA3,KLC1,KIF22,LGMN,PSMA6,PSMC2,PSMC6,PSMD5,PSMD8,PSMD11,RAB4A,RAB5B,RAB27A,SEC13,SNAP23,AP1S2,VAMP3,SEC22B,SEC24C,PSMD6,SEC24D,ACTR1A,SEC24B,SEC24A,RAB35,KIF3A,SEC31A,DYNC1LI1,YTHDF1,KLC2,DYNLL2
12_Member	GO Biological Processes	GO:0048002	antigen processing and presentation of peptide antigen	-6.42182	-4.00944	33/190	162,163,164,375,832,1514,1785,2923,3831,3835,5641,5687,5701,5706,5711,5714,5717,6396,8773,8905,9341,9554,9632,9861,9871,10121,10427,10802,11127,22872,51143,64837,140735	AP1B1,AP2B1,AP1G1,ARF1,CAPZB,CTSL,DNM2,PDIA3,KLC1,KIF22,LGMN,PSMA6,PSMC2,PSMC6,PSMD5,PSMD8,PSMD11,SEC13,SNAP23,AP1S2,VAMP3,SEC22B,SEC24C,PSMD6,SEC24D,ACTR1A,SEC24B,SEC24A,KIF3A,SEC31A,DYNC1LI1,KLC2,DYNLL2
12_Member	GO Biological Processes	GO:0019886	antigen processing and presentation of exogenous peptide antigen via MHC class II	-6.41849	-4.00944	22/98	162,163,164,375,832,1514,1785,3831,3835,5641,6396,8905,9632,9871,10121,10427,10802,11127,22872,51143,64837,140735	AP1B1,AP2B1,AP1G1,ARF1,CAPZB,CTSL,DNM2,KLC1,KIF22,LGMN,SEC13,AP1S2,SEC24C,SEC24D,ACTR1A,SEC24B,SEC24A,KIF3A,SEC31A,DYNC1LI1,KLC2,DYNLL2
12_Member	GO Biological Processes	GO:0002495	antigen processing and presentation of peptide antigen via MHC class II	-6.1787	-3.79566	22/101	162,163,164,375,832,1514,1785,3831,3835,5641,6396,8905,9632,9871,10121,10427,10802,11127,22872,51143,64837,140735	AP1B1,AP2B1,AP1G1,ARF1,CAPZB,CTSL,DNM2,KLC1,KIF22,LGMN,SEC13,AP1S2,SEC24C,SEC24D,ACTR1A,SEC24B,SEC24A,KIF3A,SEC31A,DYNC1LI1,KLC2,DYNLL2
12_Member	GO Biological Processes	GO:0002504	antigen processing and presentation of peptide or polysaccharide antigen via MHC class II	-6.10116	-3.73641	22/102	162,163,164,375,832,1514,1785,3831,3835,5641,6396,8905,9632,9871,10121,10427,10802,11127,22872,51143,64837,140735	AP1B1,AP2B1,AP1G1,ARF1,CAPZB,CTSL,DNM2,KLC1,KIF22,LGMN,SEC13,AP1S2,SEC24C,SEC24D,ACTR1A,SEC24B,SEC24A,KIF3A,SEC31A,DYNC1LI1,KLC2,DYNLL2
12_Member	Reactome Gene Sets	R-HSA-2132295	MHC class II antigen presentation	-4.70558	-2.60023	22/123	162,163,164,375,832,1514,1785,3831,3835,5641,6396,8905,9632,9871,10121,10427,10802,11127,22872,51143,64837,140735	AP1B1,AP2B1,AP1G1,ARF1,CAPZB,CTSL,DNM2,KLC1,KIF22,LGMN,SEC13,AP1S2,SEC24C,SEC24D,ACTR1A,SEC24B,SEC24A,KIF3A,SEC31A,DYNC1LI1,KLC2,DYNLL2
12_Member	Reactome Gene Sets	R-HSA-983170	Antigen Presentation: Folding, assembly and peptide loading of class I MHC	-3.82642	-1.95913	8/25	2923,3309,6396,9632,9871,10427,10802,22872	PDIA3,HSPA5,SEC13,SEC24C,SEC24D,SEC24B,SEC24A,SEC31A
13_Summary	GO Biological Processes	GO:0072657	protein localization to membrane	-7.56037	-4.99102	79/623	163,288,302,598,1121,1445,1956,2181,2803,3308,3309,3767,3875,3958,5064,5318,5366,5533,5780,5906,5962,6386,6730,6734,6745,6746,6747,6809,7029,7074,7430,8301,8394,8878,9341,9747,9919,10548,10551,10959,10979,11261,23167,23255,23368,23471,26003,27183,29927,29993,51114,54585,55690,55737,56889,57154,57214,64083,64101,64112,64398,64689,65267,79720,84100,84455,85377,91663,92359,115548,128866,137492,20089…	AP2B1,ANK3,ANXA2,BCL2L1,CHM,CSK,EGFR,ACSL3,GOLGA4,HSPA4,HSPA5,KCNJ11,KRT18,LGALS3,PALM,PKP2,PMAIP1,PPP3CC,PTPN9,RAP1A,RDX,SDCBP,SRP68,SRPRA,SSR1,SSR2,SSR3,STX3,TFDP2,TIAM1,EZR,PICALM,PIP5K1A,SQSTM1,VAMP3,TCAF1,SEC16A,TM9SF1,AGR2,TMED2,FERMT2,CHP1,EFR3A,MTCL1,PPP1R13B,TRAM1,GORASP2,VPS4A,SEC61A1,PACSIN1,ZDHHC9,LZTFL1,PACS1,VPS35,TM9SF3,SMURF1,CEMIP,GOLPH3,LRRC4,MOAP1,MPP5,GORASP1,WNK3,VPS37B,ARL6,…
13_Member	GO Biological Processes	GO:0072657	protein localization to membrane	-7.56037	-4.99102	79/623	163,288,302,598,1121,1445,1956,2181,2803,3308,3309,3767,3875,3958,5064,5318,5366,5533,5780,5906,5962,6386,6730,6734,6745,6746,6747,6809,7029,7074,7430,8301,8394,8878,9341,9747,9919,10548,10551,10959,10979,11261,23167,23255,23368,23471,26003,27183,29927,29993,51114,54585,55690,55737,56889,57154,57214,64083,64101,64112,64398,64689,65267,79720,84100,84455,85377,91663,92359,115548,128866,137492,20089…	AP2B1,ANK3,ANXA2,BCL2L1,CHM,CSK,EGFR,ACSL3,GOLGA4,HSPA4,HSPA5,KCNJ11,KRT18,LGALS3,PALM,PKP2,PMAIP1,PPP3CC,PTPN9,RAP1A,RDX,SDCBP,SRP68,SRPRA,SSR1,SSR2,SSR3,STX3,TFDP2,TIAM1,EZR,PICALM,PIP5K1A,SQSTM1,VAMP3,TCAF1,SEC16A,TM9SF1,AGR2,TMED2,FERMT2,CHP1,EFR3A,MTCL1,PPP1R13B,TRAM1,GORASP2,VPS4A,SEC61A1,PACSIN1,ZDHHC9,LZTFL1,PACS1,VPS35,TM9SF3,SMURF1,CEMIP,GOLPH3,LRRC4,MOAP1,MPP5,GORASP1,WNK3,VPS37B,ARL6,…
13_Member	GO Biological Processes	GO:0072659	protein localization to plasma membrane	-6.09925	-3.73641	40/262	288,302,598,1445,1956,2181,2803,3767,3875,3958,5064,5318,5780,5906,5962,6809,7430,8301,8394,8878,9341,9919,10551,10959,23167,26003,27183,29993,55690,55737,57154,64083,64398,64689,65267,84100,91663,92359,115548,340348	ANK3,ANXA2,BCL2L1,CSK,EGFR,ACSL3,GOLGA4,KCNJ11,KRT18,LGALS3,PALM,PKP2,PTPN9,RAP1A,RDX,STX3,EZR,PICALM,PIP5K1A,SQSTM1,VAMP3,SEC16A,AGR2,TMED2,EFR3A,GORASP2,VPS4A,PACSIN1,PACS1,VPS35,SMURF1,GOLPH3,MPP5,GORASP1,WNK3,ARL6,MYADM,CRB3,FCHO2,TSPAN33
13_Member	GO Biological Processes	GO:1903827	regulation of cellular protein localization	-5.68265	-3.37795	64/524	163,288,598,1445,1499,1956,2181,2752,2770,3301,3305,3767,3936,3958,4771,5366,5494,5533,5770,5780,5906,5962,6809,7013,7029,7430,7855,8301,8729,8878,9451,9531,9695,9747,9776,9919,10456,10551,11261,11315,23255,23368,23435,25942,26022,27183,51009,54585,55677,55737,56681,56957,57214,57707,57787,58480,58489,64771,65267,81565,84455,161291,257364,285966	AP2B1,ANK3,BCL2L1,CSK,CTNNB1,EGFR,ACSL3,GLUL,GNAI1,DNAJA1,HSPA1L,KCNJ11,LCP1,LGALS3,NF2,PMAIP1,PPM1A,PPP3CC,PTPN1,PTPN9,RAP1A,RDX,STX3,TERF1,TFDP2,EZR,FZD5,PICALM,GBF1,SQSTM1,EIF2AK3,BAG3,EDEM1,TCAF1,ATG13,SEC16A,HAX1,AGR2,CHP1,PARK7,MTCL1,PPP1R13B,TARDBP,SIN3A,TMEM98,VPS4A,DERL2,LZTFL1,IWS1,VPS35,SAR1A,OTUD7B,CEMIP,MEAK7,MARK4,RHOU,ABHD17C,ILRUN,WNK3,NDEL1,EFCAB7,TMEM30B,SNX33,TCAF2
13_Member	GO Biological Processes	GO:1990778	protein localization to cell periphery	-5.64363	-3.34728	44/313	288,302,598,1445,1956,2181,2770,2803,3767,3875,3958,5064,5318,5780,5906,5962,6809,7430,8301,8394,8878,9341,9919,10551,10959,23167,26003,27183,29993,54585,55690,55737,57154,64083,64398,64689,65267,84100,84455,91663,92359,115548,200894,340348	ANK3,ANXA2,BCL2L1,CSK,EGFR,ACSL3,GNAI1,GOLGA4,KCNJ11,KRT18,LGALS3,PALM,PKP2,PTPN9,RAP1A,RDX,STX3,EZR,PICALM,PIP5K1A,SQSTM1,VAMP3,SEC16A,AGR2,TMED2,EFR3A,GORASP2,VPS4A,PACSIN1,LZTFL1,PACS1,VPS35,SMURF1,GOLPH3,MPP5,GORASP1,WNK3,ARL6,EFCAB7,MYADM,CRB3,FCHO2,ARL13B,TSPAN33
13_Member	GO Biological Processes	GO:1905477	positive regulation of protein localization to membrane	-4.7633	-2.64988	22/122	163,288,1956,2181,3767,3958,5366,5533,5780,6809,7029,7430,8878,9747,10551,11261,23255,23368,57214,65267,84455,285966	AP2B1,ANK3,EGFR,ACSL3,KCNJ11,LGALS3,PMAIP1,PPP3CC,PTPN9,STX3,TFDP2,EZR,SQSTM1,TCAF1,AGR2,CHP1,MTCL1,PPP1R13B,CEMIP,WNK3,EFCAB7,TCAF2
13_Member	GO Biological Processes	GO:1905475	regulation of protein localization to membrane	-4.31341	-2.30122	28/187	163,288,598,1445,1956,2181,3767,3958,5366,5533,5780,5906,6809,7029,7430,8301,8878,9747,10551,11261,23255,23368,27183,54585,57214,65267,84455,285966	AP2B1,ANK3,BCL2L1,CSK,EGFR,ACSL3,KCNJ11,LGALS3,PMAIP1,PPP3CC,PTPN9,RAP1A,STX3,TFDP2,EZR,PICALM,SQSTM1,TCAF1,AGR2,CHP1,MTCL1,PPP1R13B,VPS4A,LZTFL1,CEMIP,WNK3,EFCAB7,TCAF2
13_Member	GO Biological Processes	GO:1903829	positive regulation of cellular protein localization	-4.21416	-2.22906	41/324	163,288,1956,2181,2770,3305,3767,3958,5366,5494,5533,5780,5962,6809,7029,7430,7855,8878,9451,9531,9695,9747,9776,9919,10551,11261,11315,23255,23368,23435,56681,57214,57707,57787,58480,58489,65267,84455,161291,257364,285966	AP2B1,ANK3,EGFR,ACSL3,GNAI1,HSPA1L,KCNJ11,LGALS3,PMAIP1,PPM1A,PPP3CC,PTPN9,RDX,STX3,TFDP2,EZR,FZD5,SQSTM1,EIF2AK3,BAG3,EDEM1,TCAF1,ATG13,SEC16A,AGR2,CHP1,PARK7,MTCL1,PPP1R13B,TARDBP,SAR1A,CEMIP,MEAK7,MARK4,RHOU,ABHD17C,WNK3,EFCAB7,TMEM30B,SNX33,TCAF2
13_Member	GO Biological Processes	GO:1904375	regulation of protein localization to cell periphery	-3.22258	-1.5485	18/115	598,1445,1956,2181,2770,3767,3958,5780,5906,6809,7430,8301,8878,10551,27183,54585,65267,84455	BCL2L1,CSK,EGFR,ACSL3,GNAI1,KCNJ11,LGALS3,PTPN9,RAP1A,STX3,EZR,PICALM,SQSTM1,AGR2,VPS4A,LZTFL1,WNK3,EFCAB7
13_Member	GO Biological Processes	GO:1904377	positive regulation of protein localization to cell periphery	-3.0839	-1.43753	12/63	1956,2181,2770,3767,3958,5780,6809,7430,8878,10551,65267,84455	EGFR,ACSL3,GNAI1,KCNJ11,LGALS3,PTPN9,STX3,EZR,SQSTM1,AGR2,WNK3,EFCAB7
13_Member	GO Biological Processes	GO:1903078	positive regulation of protein localization to plasma membrane	-2.44438	-1.00074	10/56	1956,2181,3767,3958,5780,6809,7430,8878,10551,65267	EGFR,ACSL3,KCNJ11,LGALS3,PTPN9,STX3,EZR,SQSTM1,AGR2,WNK3
13_Member	GO Biological Processes	GO:1903076	regulation of protein localization to plasma membrane	-2.38717	-0.959329	14/95	598,1445,1956,2181,3767,3958,5780,6809,7430,8301,8878,10551,27183,65267	BCL2L1,CSK,EGFR,ACSL3,KCNJ11,LGALS3,PTPN9,STX3,EZR,PICALM,SQSTM1,AGR2,VPS4A,WNK3
14_Summary	KEGG Pathway	hsa04144	Endocytosis	-7.51374	-4.95207	43/260	156,163,375,832,1785,1956,3303,3305,3306,3480,5371,5867,5868,5869,7852,8394,8723,8729,8976,9266,9267,9559,9727,9798,11021,22905,23396,26286,27183,30844,51324,55737,57154,58513,60682,79720,80223,112936,128866,137492,253725,387680,100526767	GRK2,AP2B1,ARF1,CAPZB,DNM2,EGFR,HSPA1A,HSPA1L,HSPA2,IGF1R,PML,RAB4A,RAB5A,RAB5B,CXCR4,PIP5K1A,SNX4,GBF1,WASL,CYTH2,CYTH1,VPS26A,RAB11FIP3,IST1,RAB35,EPN2,PIP5K1C,ARFGAP3,VPS4A,EHD4,SPG21,VPS35,SMURF1,EPS15L1,SMAP1,VPS37B,RAB11FIP1,VPS26B,CHMP4B,VPS37A,WASHC2C,WASHC2A,RNF103-CHMP3
14_Member	KEGG Pathway	hsa04144	Endocytosis	-7.51374	-4.95207	43/260	156,163,375,832,1785,1956,3303,3305,3306,3480,5371,5867,5868,5869,7852,8394,8723,8729,8976,9266,9267,9559,9727,9798,11021,22905,23396,26286,27183,30844,51324,55737,57154,58513,60682,79720,80223,112936,128866,137492,253725,387680,100526767	GRK2,AP2B1,ARF1,CAPZB,DNM2,EGFR,HSPA1A,HSPA1L,HSPA2,IGF1R,PML,RAB4A,RAB5A,RAB5B,CXCR4,PIP5K1A,SNX4,GBF1,WASL,CYTH2,CYTH1,VPS26A,RAB11FIP3,IST1,RAB35,EPN2,PIP5K1C,ARFGAP3,VPS4A,EHD4,SPG21,VPS35,SMURF1,EPS15L1,SMAP1,VPS37B,RAB11FIP1,VPS26B,CHMP4B,VPS37A,WASHC2C,WASHC2A,RNF103-CHMP3
15_Summary	GO Biological Processes	GO:0080135	regulation of cellular response to stress	-7.4059	-4.85921	90/749	25,598,657,1407,1499,1649,1845,1956,2043,2081,2150,2281,2308,2309,2861,3091,3301,3303,3305,3309,3480,4067,4077,4189,4215,4780,4824,5187,5366,5371,5598,5611,5770,5903,6386,6396,6416,6498,7074,7334,7430,7466,7855,7873,7984,8321,8325,8563,9064,9261,9314,9451,9531,9695,9709,10000,10049,10135,10488,10525,10551,10808,10912,11153,11221,11315,23328,25793,27250,28996,51009,51043,51616,51776,54386,54780,55…	ABL1,BCL2L1,BMPR1A,CRY1,CTNNB1,DDIT3,DUSP3,EGFR,EPHA4,ERN1,F2RL1,FKBP1B,FOXO1,FOXO3,GPR37,HIF1A,DNAJA1,HSPA1A,HSPA1L,HSPA5,IGF1R,LYN,NBR1,DNAJB9,MAP3K3,NFE2L2,NKX3-1,PER1,PMAIP1,PML,MAPK7,DNAJC3,PTPN1,RANBP2,SDCBP,SEC13,MAP2K4,SKIL,TIAM1,UBE2N,EZR,WFS1,FZD5,MANF,ARHGEF5,FZD1,FZD8,THOC5,MAP3K6,MAPKAPK2,KLF4,EIF2AK3,BAG3,EDEM1,HERPUD1,AKT3,DNAJB6,NAMPT,CREB3,HYOU1,AGR2,HSPH1,GADD45G,FICD,DUSP10,PAR…
15_Member	GO Biological Processes	GO:0080135	regulation of cellular response to stress	-7.4059	-4.85921	90/749	25,598,657,1407,1499,1649,1845,1956,2043,2081,2150,2281,2308,2309,2861,3091,3301,3303,3305,3309,3480,4067,4077,4189,4215,4780,4824,5187,5366,5371,5598,5611,5770,5903,6386,6396,6416,6498,7074,7334,7430,7466,7855,7873,7984,8321,8325,8563,9064,9261,9314,9451,9531,9695,9709,10000,10049,10135,10488,10525,10551,10808,10912,11153,11221,11315,23328,25793,27250,28996,51009,51043,51616,51776,54386,54780,55…	ABL1,BCL2L1,BMPR1A,CRY1,CTNNB1,DDIT3,DUSP3,EGFR,EPHA4,ERN1,F2RL1,FKBP1B,FOXO1,FOXO3,GPR37,HIF1A,DNAJA1,HSPA1A,HSPA1L,HSPA5,IGF1R,LYN,NBR1,DNAJB9,MAP3K3,NFE2L2,NKX3-1,PER1,PMAIP1,PML,MAPK7,DNAJC3,PTPN1,RANBP2,SDCBP,SEC13,MAP2K4,SKIL,TIAM1,UBE2N,EZR,WFS1,FZD5,MANF,ARHGEF5,FZD1,FZD8,THOC5,MAP3K6,MAPKAPK2,KLF4,EIF2AK3,BAG3,EDEM1,HERPUD1,AKT3,DNAJB6,NAMPT,CREB3,HYOU1,AGR2,HSPH1,GADD45G,FICD,DUSP10,PAR…
15_Member	GO Biological Processes	GO:0045859	regulation of protein kinase activity	-5.68885	-3.37795	88/796	25,104,135,150,152,493,641,805,896,1026,1028,1030,1445,1845,1956,1958,2043,2081,2260,2690,2776,3301,3480,3654,3672,4067,4215,4771,5515,5567,5576,5577,5611,5770,5906,5987,6416,6464,7016,7074,7273,7334,7405,7520,7852,7855,7984,8325,8682,8754,8795,8797,8812,9064,9088,9261,9776,10006,10645,10892,10912,10926,11116,11214,11221,11261,11315,22843,23328,25793,25937,25994,27250,27347,29950,51191,51422,5170…	ABL1,ADARB1,ADORA2A,ADRA2A,ADRA2C,ATP2B4,BLM,CALM2,CCND3,CDKN1A,CDKN1C,CDKN2B,CSK,DUSP3,EGFR,EGR1,EPHA4,ERN1,FGFR1,GHR,GNAQ,DNAJA1,IGF1R,IRAK1,ITGA1,LYN,MAP3K3,NF2,PPP2CA,PRKACB,PRKAR2A,PRKAR2B,DNAJC3,PTPN1,RAP1A,TRIM27,MAP2K4,SHC1,TESK1,TIAM1,TTN,UBE2N,UVRAG,XRCC5,CXCR4,FZD5,ARHGEF5,FZD8,PEA15,ADAM9,TNFRSF10B,TNFRSF10A,CCNK,MAP3K6,PKMYT1,MAPKAPK2,ATG13,ABI1,CAMKK2,MALT1,GADD45G,DBF4,FGFR1OP,AKAP…
15_Member	GO Biological Processes	GO:0071900	regulation of protein serine/threonine kinase activity	-4.92077	-2.77932	61/519	25,150,493,641,805,896,1026,1028,1030,1445,1845,1956,2043,2081,2260,2690,3301,3480,3654,3672,4067,4215,5515,5576,5577,5770,6416,6464,7016,7074,7334,7405,7852,7855,7984,8325,8682,8754,8812,9064,9088,9261,10912,10926,11214,11221,23328,25793,25994,27250,27347,29950,51191,51422,51776,55924,57214,151195,161742,200958,100133941	ABL1,ADRA2A,ATP2B4,BLM,CALM2,CCND3,CDKN1A,CDKN1C,CDKN2B,CSK,DUSP3,EGFR,EPHA4,ERN1,FGFR1,GHR,DNAJA1,IGF1R,IRAK1,ITGA1,LYN,MAP3K3,PPP2CA,PRKAR2A,PRKAR2B,PTPN1,MAP2K4,SHC1,TESK1,TIAM1,UBE2N,UVRAG,CXCR4,FZD5,ARHGEF5,FZD8,PEA15,ADAM9,CCNK,MAP3K6,PKMYT1,MAPKAPK2,GADD45G,DBF4,AKAP13,DUSP10,SASH1,FBXO7,HIGD1A,PDCD4,STK39,SERTAD1,HERC5,PRKAG2,MAP3K20,INKA2,CEMIP,CCNYL1,SPRED1,MUC20,CD24
15_Member	GO Biological Processes	GO:0051347	positive regulation of transferase activity	-4.51547	-2.43848	71/651	25,150,152,493,805,896,1026,1445,1499,1956,1958,2043,2081,2260,2690,3654,3672,4067,4215,5208,5515,5567,5576,5577,5770,5861,5903,5906,5983,6416,6464,7074,7334,7520,7852,7855,7984,8325,8682,8754,8795,8797,8812,9064,9261,9314,9776,9852,10006,10892,10912,10926,11065,11214,11315,23328,25994,27347,51422,51704,51776,55626,57214,64689,79977,92345,128344,151195,200958,347735,100133941	ABL1,ADRA2A,ADRA2C,ATP2B4,CALM2,CCND3,CDKN1A,CSK,CTNNB1,EGFR,EGR1,EPHA4,ERN1,FGFR1,GHR,IRAK1,ITGA1,LYN,MAP3K3,PFKFB2,PPP2CA,PRKACB,PRKAR2A,PRKAR2B,PTPN1,RAB1A,RANBP2,RAP1A,RFC3,MAP2K4,SHC1,TIAM1,UBE2N,XRCC5,CXCR4,FZD5,ARHGEF5,FZD8,PEA15,ADAM9,TNFRSF10B,TNFRSF10A,CCNK,MAP3K6,MAPKAPK2,KLF4,ATG13,EPM2AIP1,ABI1,MALT1,GADD45G,DBF4,UBE2C,AKAP13,PARK7,SASH1,HIGD1A,STK39,PRKAG2,GPRC5B,MAP3K20,AMBRA1,CEMI…
15_Member	GO Biological Processes	GO:0033674	positive regulation of kinase activity	-3.63889	-1.82377	61/575	25,150,152,493,805,896,1026,1445,1956,1958,2043,2081,2260,2690,3654,3672,4067,4215,5208,5515,5567,5576,5577,5770,5903,5906,6416,6464,7074,7334,7520,7852,7855,7984,8325,8682,8754,8795,8797,8812,9064,9261,9776,10006,10892,10912,10926,11214,11315,23328,25994,27347,51422,51704,51776,55626,57214,128344,151195,200958,100133941	ABL1,ADRA2A,ADRA2C,ATP2B4,CALM2,CCND3,CDKN1A,CSK,EGFR,EGR1,EPHA4,ERN1,FGFR1,GHR,IRAK1,ITGA1,LYN,MAP3K3,PFKFB2,PPP2CA,PRKACB,PRKAR2A,PRKAR2B,PTPN1,RANBP2,RAP1A,MAP2K4,SHC1,TIAM1,UBE2N,XRCC5,CXCR4,FZD5,ARHGEF5,FZD8,PEA15,ADAM9,TNFRSF10B,TNFRSF10A,CCNK,MAP3K6,MAPKAPK2,ATG13,ABI1,MALT1,GADD45G,DBF4,AKAP13,PARK7,SASH1,HIGD1A,STK39,PRKAG2,GPRC5B,MAP3K20,AMBRA1,CEMIP,PIFO,CCNYL1,MUC20,CD24
15_Member	GO Biological Processes	GO:0051403	stress-activated MAPK cascade	-3.3568	-1.63695	35/288	1845,1956,2043,2081,2150,2308,3301,3480,3654,4077,4215,5187,5734,5770,6386,6416,7074,7334,7430,7538,7855,7984,8325,9064,9261,10912,11221,23291,23328,27250,28996,51776,55504,56940,91862	DUSP3,EGFR,EPHA4,ERN1,F2RL1,FOXO1,DNAJA1,IGF1R,IRAK1,NBR1,MAP3K3,PER1,PTGER4,PTPN1,SDCBP,MAP2K4,TIAM1,UBE2N,EZR,ZFP36,FZD5,ARHGEF5,FZD8,MAP3K6,MAPKAPK2,GADD45G,DUSP10,FBXW11,SASH1,PDCD4,HIPK2,MAP3K20,TNFRSF19,DUSP22,MARVELD3
15_Member	GO Biological Processes	GO:0007254	JNK cascade	-3.27431	-1.5769	28/215	1845,1956,2043,2081,2150,3301,3480,3654,5187,5734,5770,6386,6416,7074,7334,7855,7984,8325,9064,10912,11221,23328,27250,28996,51776,55504,56940,91862	DUSP3,EGFR,EPHA4,ERN1,F2RL1,DNAJA1,IGF1R,IRAK1,PER1,PTGER4,PTPN1,SDCBP,MAP2K4,TIAM1,UBE2N,FZD5,ARHGEF5,FZD8,MAP3K6,GADD45G,DUSP10,SASH1,PDCD4,HIPK2,MAP3K20,TNFRSF19,DUSP22,MARVELD3
15_Member	GO Biological Processes	GO:0045860	positive regulation of protein kinase activity	-3.26863	-1.57226	56/534	25,150,152,493,805,896,1026,1445,1956,1958,2043,2081,2260,2690,3654,3672,4215,5515,5567,5576,5577,5770,5906,6416,6464,7074,7334,7520,7852,7855,7984,8325,8682,8754,8795,8797,8812,9064,9261,9776,10006,10892,10912,10926,11214,11315,23328,25994,27347,51422,51704,51776,57214,151195,200958,100133941	ABL1,ADRA2A,ADRA2C,ATP2B4,CALM2,CCND3,CDKN1A,CSK,EGFR,EGR1,EPHA4,ERN1,FGFR1,GHR,IRAK1,ITGA1,MAP3K3,PPP2CA,PRKACB,PRKAR2A,PRKAR2B,PTPN1,RAP1A,MAP2K4,SHC1,TIAM1,UBE2N,XRCC5,CXCR4,FZD5,ARHGEF5,FZD8,PEA15,ADAM9,TNFRSF10B,TNFRSF10A,CCNK,MAP3K6,MAPKAPK2,ATG13,ABI1,MALT1,GADD45G,DBF4,AKAP13,PARK7,SASH1,HIGD1A,STK39,PRKAG2,GPRC5B,MAP3K20,CEMIP,CCNYL1,MUC20,CD24
15_Member	GO Biological Processes	GO:0071902	positive regulation of protein serine/threonine kinase activity	-3.26745	-1.57212	39/336	150,493,805,896,1445,1956,2043,2081,2260,2690,3654,3672,4215,5515,5770,6416,6464,7074,7334,7852,7855,7984,8325,8682,8754,8812,9064,9261,10912,10926,11214,23328,25994,27347,51776,57214,151195,200958,100133941	ADRA2A,ATP2B4,CALM2,CCND3,CSK,EGFR,EPHA4,ERN1,FGFR1,GHR,IRAK1,ITGA1,MAP3K3,PPP2CA,PTPN1,MAP2K4,SHC1,TIAM1,UBE2N,CXCR4,FZD5,ARHGEF5,FZD8,PEA15,ADAM9,CCNK,MAP3K6,MAPKAPK2,GADD45G,DBF4,AKAP13,SASH1,HIGD1A,STK39,MAP3K20,CEMIP,CCNYL1,MUC20,CD24
15_Member	GO Biological Processes	GO:0046328	regulation of JNK cascade	-3.18914	-1.51898	25/186	1845,1956,2043,2081,2150,3301,3480,5187,5770,6386,6416,7074,7855,7984,8325,9064,10912,11221,23328,27250,28996,51776,55504,56940,91862	DUSP3,EGFR,EPHA4,ERN1,F2RL1,DNAJA1,IGF1R,PER1,PTPN1,SDCBP,MAP2K4,TIAM1,FZD5,ARHGEF5,FZD8,MAP3K6,GADD45G,DUSP10,SASH1,PDCD4,HIPK2,MAP3K20,TNFRSF19,DUSP22,MARVELD3
15_Member	GO Biological Processes	GO:0031098	stress-activated protein kinase signaling cascade	-3.17657	-1.50934	37/317	1845,1956,2043,2081,2150,2308,3301,3480,3654,4067,4077,4215,5187,5734,5770,6386,6416,7074,7334,7430,7538,7855,7984,8325,9064,9261,10912,11221,23291,23328,27250,27347,28996,51776,55504,56940,91862	DUSP3,EGFR,EPHA4,ERN1,F2RL1,FOXO1,DNAJA1,IGF1R,IRAK1,LYN,NBR1,MAP3K3,PER1,PTGER4,PTPN1,SDCBP,MAP2K4,TIAM1,UBE2N,EZR,ZFP36,FZD5,ARHGEF5,FZD8,MAP3K6,MAPKAPK2,GADD45G,DUSP10,FBXW11,SASH1,PDCD4,STK39,HIPK2,MAP3K20,TNFRSF19,DUSP22,MARVELD3
15_Member	GO Biological Processes	GO:0070302	regulation of stress-activated protein kinase signaling cascade	-3.10445	-1.45436	30/242	1845,1956,2043,2081,2150,2308,3301,3480,4067,4077,4215,5187,5770,6386,6416,7074,7430,7855,7984,8325,9064,10912,11221,23328,27250,28996,51776,55504,56940,91862	DUSP3,EGFR,EPHA4,ERN1,F2RL1,FOXO1,DNAJA1,IGF1R,LYN,NBR1,MAP3K3,PER1,PTPN1,SDCBP,MAP2K4,TIAM1,EZR,FZD5,ARHGEF5,FZD8,MAP3K6,GADD45G,DUSP10,SASH1,PDCD4,HIPK2,MAP3K20,TNFRSF19,DUSP22,MARVELD3
15_Member	GO Biological Processes	GO:0043405	regulation of MAP kinase activity	-2.86971	-1.28456	38/341	150,1445,1845,1956,2043,2081,2260,2690,3301,3480,3654,3672,4067,4215,5515,5770,6416,6464,7074,7334,7852,7855,7984,8325,8682,8754,9064,9261,10912,11214,11221,23328,27250,27347,51776,161742,200958,100133941	ADRA2A,CSK,DUSP3,EGFR,EPHA4,ERN1,FGFR1,GHR,DNAJA1,IGF1R,IRAK1,ITGA1,LYN,MAP3K3,PPP2CA,PTPN1,MAP2K4,SHC1,TIAM1,UBE2N,CXCR4,FZD5,ARHGEF5,FZD8,PEA15,ADAM9,MAP3K6,MAPKAPK2,GADD45G,AKAP13,DUSP10,SASH1,PDCD4,STK39,MAP3K20,SPRED1,MUC20,CD24
15_Member	GO Biological Processes	GO:0032872	regulation of stress-activated MAPK cascade	-2.84722	-1.26925	29/240	1845,1956,2043,2081,2150,2308,3301,3480,4077,4215,5187,5770,6386,6416,7074,7430,7855,7984,8325,9064,10912,11221,23328,27250,28996,51776,55504,56940,91862	DUSP3,EGFR,EPHA4,ERN1,F2RL1,FOXO1,DNAJA1,IGF1R,NBR1,MAP3K3,PER1,PTPN1,SDCBP,MAP2K4,TIAM1,EZR,FZD5,ARHGEF5,FZD8,MAP3K6,GADD45G,DUSP10,SASH1,PDCD4,HIPK2,MAP3K20,TNFRSF19,DUSP22,MARVELD3
15_Member	GO Biological Processes	GO:0043506	regulation of JUN kinase activity	-2.7011	-1.18014	14/88	2043,2081,3301,5770,6416,7074,7855,7984,8325,9064,11221,23328,27250,51776	EPHA4,ERN1,DNAJA1,PTPN1,MAP2K4,TIAM1,FZD5,ARHGEF5,FZD8,MAP3K6,DUSP10,SASH1,PDCD4,MAP3K20
15_Member	GO Biological Processes	GO:0043406	positive regulation of MAP kinase activity	-2.61343	-1.1174	30/260	150,1445,1956,2043,2081,2260,2690,3654,3672,4215,5770,6416,6464,7074,7334,7852,7855,7984,8325,8682,8754,9064,9261,10912,11214,23328,27347,51776,200958,100133941	ADRA2A,CSK,EGFR,EPHA4,ERN1,FGFR1,GHR,IRAK1,ITGA1,MAP3K3,PTPN1,MAP2K4,SHC1,TIAM1,UBE2N,CXCR4,FZD5,ARHGEF5,FZD8,PEA15,ADAM9,MAP3K6,MAPKAPK2,GADD45G,AKAP13,SASH1,STK39,MAP3K20,MUC20,CD24
15_Member	GO Biological Processes	GO:0043507	positive regulation of JUN kinase activity	-2.01465	-0.711632	11/74	2043,2081,5770,6416,7074,7855,7984,8325,9064,23328,51776	EPHA4,ERN1,PTPN1,MAP2K4,TIAM1,FZD5,ARHGEF5,FZD8,MAP3K6,SASH1,MAP3K20
16_Summary	GO Biological Processes	GO:0043009	chordate embryonic development	-6.74872	-4.2945	77/629	25,598,657,788,1028,1499,1745,1746,1956,2260,2296,2637,2768,3091,3207,3856,3880,3981,4089,4097,4124,4245,4435,4643,4824,4849,4952,5100,5362,5460,5567,6498,6662,6746,7168,7289,7320,7779,7855,8178,8321,8452,9241,9742,9871,10006,10049,10427,10959,23242,23432,25902,25942,26146,29123,50814,51098,51493,53820,53918,55224,55626,56957,57619,57662,59343,65979,79733,79977,80790,81565,84295,146923,154796,157…	ABL1,BCL2L1,BMPR1A,SLC25A20,CDKN1C,CTNNB1,DLX1,DLX2,EGFR,FGFR1,FOXC1,GBX2,GNA12,HIF1A,HOXA11,KRT8,KRT19,LIG4,SMAD4,MAFG,MAN2A1,MGAT1,CITED1,MYO1E,NKX3-1,CNOT3,OCRL,PCDH8,PLXNA2,POU5F1,PRKACB,SKIL,SOX9,SSR2,TPM1,TULP3,UBE2B,SLC30A1,FZD5,ELL,FZD1,CUL3,NOG,IFT140,SEC24D,ABI1,DNAJB6,SEC24B,TMED2,COBL,GPR161,MTHFD1L,SIN3A,TRAF3IP1,ANKRD11,NSDHL,IFT52,RTCB,RIPPLY3,PELO,ETNK2,AMBRA1,OTUD7B,SHROOM3,CAMSA…
16_Member	GO Biological Processes	GO:0043009	chordate embryonic development	-6.74872	-4.2945	77/629	25,598,657,788,1028,1499,1745,1746,1956,2260,2296,2637,2768,3091,3207,3856,3880,3981,4089,4097,4124,4245,4435,4643,4824,4849,4952,5100,5362,5460,5567,6498,6662,6746,7168,7289,7320,7779,7855,8178,8321,8452,9241,9742,9871,10006,10049,10427,10959,23242,23432,25902,25942,26146,29123,50814,51098,51493,53820,53918,55224,55626,56957,57619,57662,59343,65979,79733,79977,80790,81565,84295,146923,154796,157…	ABL1,BCL2L1,BMPR1A,SLC25A20,CDKN1C,CTNNB1,DLX1,DLX2,EGFR,FGFR1,FOXC1,GBX2,GNA12,HIF1A,HOXA11,KRT8,KRT19,LIG4,SMAD4,MAFG,MAN2A1,MGAT1,CITED1,MYO1E,NKX3-1,CNOT3,OCRL,PCDH8,PLXNA2,POU5F1,PRKACB,SKIL,SOX9,SSR2,TPM1,TULP3,UBE2B,SLC30A1,FZD5,ELL,FZD1,CUL3,NOG,IFT140,SEC24D,ABI1,DNAJB6,SEC24B,TMED2,COBL,GPR161,MTHFD1L,SIN3A,TRAF3IP1,ANKRD11,NSDHL,IFT52,RTCB,RIPPLY3,PELO,ETNK2,AMBRA1,OTUD7B,SHROOM3,CAMSA…
16_Member	GO Biological Processes	GO:0009792	embryo development ending in birth or egg hatching	-6.58361	-4.14113	78/646	25,598,657,788,1028,1499,1745,1746,1956,2260,2296,2637,2768,3091,3207,3364,3856,3880,3981,4089,4097,4124,4245,4435,4643,4824,4849,4952,5100,5362,5460,5567,6498,6662,6746,7168,7289,7320,7779,7855,8178,8321,8452,9241,9742,9871,10006,10049,10427,10959,23242,23432,25902,25942,26146,29123,50814,51098,51493,53820,53918,55224,55626,56957,57619,57662,59343,65979,79733,79977,80790,81565,84295,146923,15479…	ABL1,BCL2L1,BMPR1A,SLC25A20,CDKN1C,CTNNB1,DLX1,DLX2,EGFR,FGFR1,FOXC1,GBX2,GNA12,HIF1A,HOXA11,HUS1,KRT8,KRT19,LIG4,SMAD4,MAFG,MAN2A1,MGAT1,CITED1,MYO1E,NKX3-1,CNOT3,OCRL,PCDH8,PLXNA2,POU5F1,PRKACB,SKIL,SOX9,SSR2,TPM1,TULP3,UBE2B,SLC30A1,FZD5,ELL,FZD1,CUL3,NOG,IFT140,SEC24D,ABI1,DNAJB6,SEC24B,TMED2,COBL,GPR161,MTHFD1L,SIN3A,TRAF3IP1,ANKRD11,NSDHL,IFT52,RTCB,RIPPLY3,PELO,ETNK2,AMBRA1,OTUD7B,SHROOM3,…
16_Member	GO Biological Processes	GO:0001701	in utero embryonic development	-6.36119	-3.95746	52/375	598,657,788,1028,1499,1956,2260,2296,2768,3091,3856,3880,3981,4089,4097,4124,4245,4435,4643,4849,4952,5460,6498,6746,7168,7320,7779,7855,8178,8452,9241,9871,10049,10959,25942,29123,50814,51493,53918,55224,56957,57662,59343,79733,79977,80790,81565,84295,146923,154796,157506,374900	BCL2L1,BMPR1A,SLC25A20,CDKN1C,CTNNB1,EGFR,FGFR1,FOXC1,GNA12,HIF1A,KRT8,KRT19,LIG4,SMAD4,MAFG,MAN2A1,MGAT1,CITED1,MYO1E,CNOT3,OCRL,POU5F1,SKIL,SSR2,TPM1,UBE2B,SLC30A1,FZD5,ELL,CUL3,NOG,SEC24D,DNAJB6,TMED2,SIN3A,ANKRD11,NSDHL,RTCB,PELO,ETNK2,OTUD7B,CAMSAP3,SENP2,E2F8,GRHL2,CMIP,NDEL1,PHF6,RUNDC1,AMOT,RDH10,ZNF568
16_Member	GO Biological Processes	GO:0048608	reproductive structure development	-2.68832	-1.17012	45/432	598,599,658,1028,1499,1718,1956,2296,2309,3021,3091,3157,3207,3309,3856,3880,4089,4311,4435,4824,5926,6662,7022,7110,7421,7855,8892,9241,10049,10370,10461,10959,22836,25976,50814,51493,51742,55224,55840,59343,79084,79733,79977,157506,374900	BCL2L1,BCL2L2,BMPR1B,CDKN1C,CTNNB1,DHCR24,EGFR,FOXC1,FOXO3,H3-3B,HIF1A,HMGCS1,HOXA11,HSPA5,KRT8,KRT19,SMAD4,MME,CITED1,NKX3-1,ARID4A,SOX9,TFAP2C,TMF1,VDR,FZD5,EIF2B2,NOG,DNAJB6,CITED2,MERTK,TMED2,RHOBTB3,TIPARP,NSDHL,RTCB,ARID4B,ETNK2,EAF2,SENP2,WDR77,E2F8,GRHL2,RDH10,ZNF568
16_Member	GO Biological Processes	GO:0061458	reproductive system development	-2.63026	-1.13226	45/435	598,599,658,1028,1499,1718,1956,2296,2309,3021,3091,3157,3207,3309,3856,3880,4089,4311,4435,4824,5926,6662,7022,7110,7421,7855,8892,9241,10049,10370,10461,10959,22836,25976,50814,51493,51742,55224,55840,59343,79084,79733,79977,157506,374900	BCL2L1,BCL2L2,BMPR1B,CDKN1C,CTNNB1,DHCR24,EGFR,FOXC1,FOXO3,H3-3B,HIF1A,HMGCS1,HOXA11,HSPA5,KRT8,KRT19,SMAD4,MME,CITED1,NKX3-1,ARID4A,SOX9,TFAP2C,TMF1,VDR,FZD5,EIF2B2,NOG,DNAJB6,CITED2,MERTK,TMED2,RHOBTB3,TIPARP,NSDHL,RTCB,ARID4B,ETNK2,EAF2,SENP2,WDR77,E2F8,GRHL2,RDH10,ZNF568
16_Member	GO Biological Processes	GO:0048598	embryonic morphogenesis	-2.55861	-1.07676	57/586	25,657,1028,1499,1746,1749,2260,2296,2637,2768,3091,3207,4089,4771,5100,5307,5460,5567,5598,6045,6662,7289,7704,7855,8321,8452,9241,9314,9645,9742,9935,10049,10427,10959,23242,25902,26018,26146,28996,51098,51776,57045,57619,65009,65979,79191,79971,79977,83595,84913,90102,91663,154796,157506,200894,374900,100131390	ABL1,BMPR1A,CDKN1C,CTNNB1,DLX2,DLX5,FGFR1,FOXC1,GBX2,GNA12,HIF1A,HOXA11,SMAD4,NF2,PCDH8,PITX1,POU5F1,PRKACB,MAPK7,RNF2,SOX9,TULP3,ZBTB16,FZD5,FZD1,CUL3,NOG,KLF4,MICAL2,IFT140,MAFB,DNAJB6,SEC24B,TMED2,COBL,MTHFD1L,LRIG1,TRAF3IP1,HIPK2,IFT52,MAP3K20,TWSG1,SHROOM3,NDRG4,PHACTR4,IRX3,WLS,GRHL2,SOX7,ATOH8,PHLDB2,MYADM,AMOT,RDH10,ARL13B,ZNF568,SP9
16_Member	GO Biological Processes	GO:0048568	embryonic organ development	-2.08173	-0.746006	42/429	657,1028,1499,1746,1749,1956,2260,2296,2637,3091,3207,3856,3880,4435,6662,7289,7732,7855,8563,9241,9645,9742,9935,10049,10370,10427,10959,23242,25902,26018,26146,28996,50814,51098,59343,65009,65979,79733,79977,157506,200894,374900	BMPR1A,CDKN1C,CTNNB1,DLX2,DLX5,EGFR,FGFR1,FOXC1,GBX2,HIF1A,HOXA11,KRT8,KRT19,CITED1,SOX9,TULP3,RNF112,FZD5,THOC5,NOG,MICAL2,IFT140,MAFB,DNAJB6,CITED2,SEC24B,TMED2,COBL,MTHFD1L,LRIG1,TRAF3IP1,HIPK2,NSDHL,IFT52,SENP2,NDRG4,PHACTR4,E2F8,GRHL2,RDH10,ARL13B,ZNF568
17_Summary	GO Biological Processes	GO:0007178	transmembrane receptor protein serine/threonine kinase signaling pathway	-6.42259	-4.00944	50/353	25,657,658,753,1028,1030,1745,1749,1785,1958,2353,3303,3309,3654,4089,4435,4681,4756,5046,5371,5494,5829,6386,6498,7321,8321,8754,9197,9241,10140,10370,10432,10755,10979,23144,23370,25928,25937,27250,28996,51592,51701,53918,56940,57045,57154,80139,83891,84913,285704,1499,1845,1956,2081,2260,2296,2309,2549,3091,3164,3987,4131,4141,5526,5598,5641,5770,5906,5962,6464,6662,7538,8036,9261,9314,9564,11…	ABL1,BMPR1A,BMPR1B,LDLRAD4,CDKN1C,CDKN2B,DLX1,DLX5,DNM2,EGR1,FOS,HSPA1A,HSPA5,IRAK1,SMAD4,CITED1,NBL1,NEO1,PCSK6,PML,PPM1A,PXN,SDCBP,SKIL,UBE2D1,FZD1,ADAM9,SLC33A1,NOG,TOB1,CITED2,RBM14,GIPC1,FERMT2,ZC3H3,ARHGEF18,SOSTDC1,WWTR1,PDCD4,HIPK2,TRIM33,NLK,PELO,DUSP22,TWSG1,SMURF1,ZNF703,SNX25,ATOH8,RGMB,CTNNB1,DUSP3,EGFR,ERN1,FGFR1,FOXC1,FOXO3,GAB1,HIF1A,NR4A1,LIMS1,MAP1B,MARS1,PPP2R5B,MAPK7,LGMN,PTPN…
17_Member	GO Biological Processes	GO:0007178	transmembrane receptor protein serine/threonine kinase signaling pathway	-6.42259	-4.00944	50/353	25,657,658,753,1028,1030,1745,1749,1785,1958,2353,3303,3309,3654,4089,4435,4681,4756,5046,5371,5494,5829,6386,6498,7321,8321,8754,9197,9241,10140,10370,10432,10755,10979,23144,23370,25928,25937,27250,28996,51592,51701,53918,56940,57045,57154,80139,83891,84913,285704	ABL1,BMPR1A,BMPR1B,LDLRAD4,CDKN1C,CDKN2B,DLX1,DLX5,DNM2,EGR1,FOS,HSPA1A,HSPA5,IRAK1,SMAD4,CITED1,NBL1,NEO1,PCSK6,PML,PPM1A,PXN,SDCBP,SKIL,UBE2D1,FZD1,ADAM9,SLC33A1,NOG,TOB1,CITED2,RBM14,GIPC1,FERMT2,ZC3H3,ARHGEF18,SOSTDC1,WWTR1,PDCD4,HIPK2,TRIM33,NLK,PELO,DUSP22,TWSG1,SMURF1,ZNF703,SNX25,ATOH8,RGMB
17_Member	GO Biological Processes	GO:0071363	cellular response to growth factor stimulus	-5.83365	-3.49384	81/709	25,657,658,753,1028,1030,1499,1745,1749,1785,1845,1956,1958,2081,2260,2296,2309,2353,2549,3091,3164,3303,3309,3987,4089,4131,4141,4435,4681,4756,5046,5371,5494,5526,5598,5641,5770,5829,5906,5962,6386,6464,6498,6662,7321,7538,8036,8321,8754,9197,9241,9261,9314,9564,10140,10370,10755,10979,11021,22905,23370,25928,26509,27250,28996,29904,30844,51592,51701,53918,54206,56940,57045,57154,57175,64094,80…	ABL1,BMPR1A,BMPR1B,LDLRAD4,CDKN1C,CDKN2B,CTNNB1,DLX1,DLX5,DNM2,DUSP3,EGFR,EGR1,ERN1,FGFR1,FOXC1,FOXO3,FOS,GAB1,HIF1A,NR4A1,HSPA1A,HSPA5,LIMS1,SMAD4,MAP1B,MARS1,CITED1,NBL1,NEO1,PCSK6,PML,PPM1A,PPP2R5B,MAPK7,LGMN,PTPN1,PXN,RAP1A,RDX,SDCBP,SHC1,SKIL,SOX9,UBE2D1,ZFP36,SHOC2,FZD1,ADAM9,SLC33A1,NOG,MAPKAPK2,KLF4,BCAR1,TOB1,CITED2,GIPC1,FERMT2,RAB35,EPN2,ARHGEF18,SOSTDC1,MYOF,PDCD4,HIPK2,EEF2K,EHD4,TRI…
17_Member	GO Biological Processes	GO:0070848	response to growth factor	-5.66739	-3.36689	83/739	25,463,657,658,753,1028,1030,1499,1745,1749,1785,1845,1956,1958,2002,2081,2260,2296,2309,2353,2549,3091,3164,3303,3309,3987,4089,4131,4141,4435,4681,4756,5046,5371,5494,5526,5598,5641,5770,5829,5906,5962,6386,6464,6498,6662,7321,7538,8036,8321,8754,9197,9241,9261,9314,9564,10140,10370,10755,10979,11021,22905,23370,25928,26509,27250,28996,29904,30844,51592,51701,53918,54206,56940,57045,57154,57175…	ABL1,ZFHX3,BMPR1A,BMPR1B,LDLRAD4,CDKN1C,CDKN2B,CTNNB1,DLX1,DLX5,DNM2,DUSP3,EGFR,EGR1,ELK1,ERN1,FGFR1,FOXC1,FOXO3,FOS,GAB1,HIF1A,NR4A1,HSPA1A,HSPA5,LIMS1,SMAD4,MAP1B,MARS1,CITED1,NBL1,NEO1,PCSK6,PML,PPM1A,PPP2R5B,MAPK7,LGMN,PTPN1,PXN,RAP1A,RDX,SDCBP,SHC1,SKIL,SOX9,UBE2D1,ZFP36,SHOC2,FZD1,ADAM9,SLC33A1,NOG,MAPKAPK2,KLF4,BCAR1,TOB1,CITED2,GIPC1,FERMT2,RAB35,EPN2,ARHGEF18,SOSTDC1,MYOF,PDCD4,HIPK2,EEF…
17_Member	GO Biological Processes	GO:0030514	negative regulation of BMP signaling pathway	-4.57115	-2.48661	13/52	25,1745,4681,5494,6498,8321,9241,10140,25928,28996,51592,57045,57154	ABL1,DLX1,NBL1,PPM1A,SKIL,FZD1,NOG,TOB1,SOSTDC1,HIPK2,TRIM33,TWSG1,SMURF1
17_Member	GO Biological Processes	GO:0030509	BMP signaling pathway	-4.36424	-2.33896	25/157	25,657,658,1745,1749,1958,4089,4681,4756,5046,5494,6498,7321,8321,9197,9241,10140,25928,27250,28996,51592,53918,57045,57154,285704	ABL1,BMPR1A,BMPR1B,DLX1,DLX5,EGR1,SMAD4,NBL1,NEO1,PCSK6,PPM1A,SKIL,UBE2D1,FZD1,SLC33A1,NOG,TOB1,SOSTDC1,PDCD4,HIPK2,TRIM33,PELO,TWSG1,SMURF1,RGMB
17_Member	GO Biological Processes	GO:0071772	response to BMP	-4.20773	-2.22865	26/170	25,657,658,1745,1749,1958,4089,4681,4756,5046,5494,6498,6662,7321,8321,9197,9241,10140,25928,27250,28996,51592,53918,57045,57154,285704	ABL1,BMPR1A,BMPR1B,DLX1,DLX5,EGR1,SMAD4,NBL1,NEO1,PCSK6,PPM1A,SKIL,SOX9,UBE2D1,FZD1,SLC33A1,NOG,TOB1,SOSTDC1,PDCD4,HIPK2,TRIM33,PELO,TWSG1,SMURF1,RGMB
17_Member	GO Biological Processes	GO:0071773	cellular response to BMP stimulus	-4.20773	-2.22865	26/170	25,657,658,1745,1749,1958,4089,4681,4756,5046,5494,6498,6662,7321,8321,9197,9241,10140,25928,27250,28996,51592,53918,57045,57154,285704	ABL1,BMPR1A,BMPR1B,DLX1,DLX5,EGR1,SMAD4,NBL1,NEO1,PCSK6,PPM1A,SKIL,SOX9,UBE2D1,FZD1,SLC33A1,NOG,TOB1,SOSTDC1,PDCD4,HIPK2,TRIM33,PELO,TWSG1,SMURF1,RGMB
17_Member	GO Biological Processes	GO:0007179	transforming growth factor beta receptor signaling pathway	-4.10669	-2.16524	29/202	657,658,753,1028,1030,1785,2353,3303,3309,4089,4435,5371,5494,5829,6386,6498,8754,10370,10755,10979,23370,28996,51592,51701,56940,57045,57154,80139,83891	BMPR1A,BMPR1B,LDLRAD4,CDKN1C,CDKN2B,DNM2,FOS,HSPA1A,HSPA5,SMAD4,CITED1,PML,PPM1A,PXN,SDCBP,SKIL,ADAM9,CITED2,GIPC1,FERMT2,ARHGEF18,HIPK2,TRIM33,NLK,DUSP22,TWSG1,SMURF1,ZNF703,SNX25
17_Member	GO Biological Processes	GO:0030510	regulation of BMP signaling pathway	-4.01816	-2.11224	17/91	25,1745,4089,4681,4756,5046,5494,6498,8321,9241,10140,25928,28996,51592,53918,57045,57154	ABL1,DLX1,SMAD4,NBL1,NEO1,PCSK6,PPM1A,SKIL,FZD1,NOG,TOB1,SOSTDC1,HIPK2,TRIM33,PELO,TWSG1,SMURF1
17_Member	GO Biological Processes	GO:0071559	response to transforming growth factor beta	-3.94281	-2.04688	34/258	463,657,658,753,1028,1030,1745,1785,2353,3303,3309,3987,4089,4435,5371,5494,5598,5829,6386,6498,6662,8754,10370,10755,10979,23370,28996,51592,51701,56940,57045,57154,80139,83891	ZFHX3,BMPR1A,BMPR1B,LDLRAD4,CDKN1C,CDKN2B,DLX1,DNM2,FOS,HSPA1A,HSPA5,LIMS1,SMAD4,CITED1,PML,PPM1A,MAPK7,PXN,SDCBP,SKIL,SOX9,ADAM9,CITED2,GIPC1,FERMT2,ARHGEF18,HIPK2,TRIM33,NLK,DUSP22,TWSG1,SMURF1,ZNF703,SNX25
17_Member	GO Biological Processes	GO:0090287	regulation of cellular response to growth factor stimulus	-3.84694	-1.96797	37/293	25,753,1028,1030,1499,1745,1785,2260,3091,3303,3309,4089,4435,4681,4756,5046,5494,5526,5770,6386,6498,8321,9241,10140,10370,10755,22905,25928,26509,28996,51592,53918,57045,57154,64094,80139,83891	ABL1,LDLRAD4,CDKN1C,CDKN2B,CTNNB1,DLX1,DNM2,FGFR1,HIF1A,HSPA1A,HSPA5,SMAD4,CITED1,NBL1,NEO1,PCSK6,PPM1A,PPP2R5B,PTPN1,SDCBP,SKIL,FZD1,NOG,TOB1,CITED2,GIPC1,EPN2,SOSTDC1,MYOF,HIPK2,TRIM33,PELO,TWSG1,SMURF1,SMOC2,ZNF703,SNX25
17_Member	GO Biological Processes	GO:0071560	cellular response to transforming growth factor beta stimulus	-3.79327	-1.93774	33/252	657,658,753,1028,1030,1745,1785,2353,3303,3309,3987,4089,4435,5371,5494,5598,5829,6386,6498,6662,8754,10370,10755,10979,23370,28996,51592,51701,56940,57045,57154,80139,83891	BMPR1A,BMPR1B,LDLRAD4,CDKN1C,CDKN2B,DLX1,DNM2,FOS,HSPA1A,HSPA5,LIMS1,SMAD4,CITED1,PML,PPM1A,MAPK7,PXN,SDCBP,SKIL,SOX9,ADAM9,CITED2,GIPC1,FERMT2,ARHGEF18,HIPK2,TRIM33,NLK,DUSP22,TWSG1,SMURF1,ZNF703,SNX25
17_Member	GO Biological Processes	GO:0090092	regulation of transmembrane receptor protein serine/threonine kinase signaling pathway	-3.74233	-1.89755	32/243	25,657,753,1028,1030,1745,1785,3303,3309,4089,4435,4681,4756,5046,5494,6386,6498,8321,9241,10140,10370,10755,23144,25928,25937,28996,51592,53918,57045,57154,80139,83891	ABL1,BMPR1A,LDLRAD4,CDKN1C,CDKN2B,DLX1,DNM2,HSPA1A,HSPA5,SMAD4,CITED1,NBL1,NEO1,PCSK6,PPM1A,SDCBP,SKIL,FZD1,NOG,TOB1,CITED2,GIPC1,ZC3H3,SOSTDC1,WWTR1,HIPK2,TRIM33,PELO,TWSG1,SMURF1,ZNF703,SNX25
17_Member	GO Biological Processes	GO:1903844	regulation of cellular response to transforming growth factor beta stimulus	-3.29527	-1.59011	19/123	753,1028,1030,1745,1785,3303,3309,4089,4435,5494,6386,6498,10370,10755,28996,51592,57154,80139,83891	LDLRAD4,CDKN1C,CDKN2B,DLX1,DNM2,HSPA1A,HSPA5,SMAD4,CITED1,PPM1A,SDCBP,SKIL,CITED2,GIPC1,HIPK2,TRIM33,SMURF1,ZNF703,SNX25
17_Member	GO Biological Processes	GO:0017015	regulation of transforming growth factor beta receptor signaling pathway	-2.95758	-1.35047	18/121	753,1028,1030,1785,3303,3309,4089,4435,5494,6386,6498,10370,10755,28996,51592,57154,80139,83891	LDLRAD4,CDKN1C,CDKN2B,DNM2,HSPA1A,HSPA5,SMAD4,CITED1,PPM1A,SDCBP,SKIL,CITED2,GIPC1,HIPK2,TRIM33,SMURF1,ZNF703,SNX25
17_Member	GO Biological Processes	GO:0090101	negative regulation of transmembrane receptor protein serine/threonine kinase signaling pathway	-2.7537	-1.20511	18/126	25,753,1745,1785,3303,3309,4681,5494,6498,8321,9241,10140,25928,28996,51592,57045,57154,83891	ABL1,LDLRAD4,DLX1,DNM2,HSPA1A,HSPA5,NBL1,PPM1A,SKIL,FZD1,NOG,TOB1,SOSTDC1,HIPK2,TRIM33,TWSG1,SMURF1,SNX25
17_Member	GO Biological Processes	GO:0090288	negative regulation of cellular response to growth factor stimulus	-2.12701	-0.7796	20/166	25,753,1745,1785,3303,3309,4681,5494,5770,6498,8321,9241,10140,22905,25928,28996,51592,57045,57154,83891	ABL1,LDLRAD4,DLX1,DNM2,HSPA1A,HSPA5,NBL1,PPM1A,PTPN1,SKIL,FZD1,NOG,TOB1,EPN2,SOSTDC1,HIPK2,TRIM33,TWSG1,SMURF1,SNX25
18_Summary	Reactome Gene Sets	R-HSA-432722	Golgi Associated Vesicle Biogenesis	-6.33588	-3.93742	16/56	162,164,375,1176,1785,2804,4952,5286,7163,8301,8775,8905,9685,23431,55330,388552,8729,8773	AP1B1,AP1G1,ARF1,AP3S1,DNM2,GOLGB1,OCRL,PIK3C2A,TPD52,PICALM,NAPA,AP1S2,CLINT1,AP4E1,BLOC1S4,BLOC1S3,GBF1,SNAP23
18_Member	Reactome Gene Sets	R-HSA-432722	Golgi Associated Vesicle Biogenesis	-6.33588	-3.93742	16/56	162,164,375,1176,1785,2804,4952,5286,7163,8301,8775,8905,9685,23431,55330,388552	AP1B1,AP1G1,ARF1,AP3S1,DNM2,GOLGB1,OCRL,PIK3C2A,TPD52,PICALM,NAPA,AP1S2,CLINT1,AP4E1,BLOC1S4,BLOC1S3
18_Member	Reactome Gene Sets	R-HSA-199992	trans-Golgi Network Vesicle Budding	-6.09491	-3.73641	18/72	162,164,375,1176,1785,2804,4952,5286,7163,8301,8729,8773,8775,8905,9685,23431,55330,388552	AP1B1,AP1G1,ARF1,AP3S1,DNM2,GOLGB1,OCRL,PIK3C2A,TPD52,PICALM,GBF1,SNAP23,NAPA,AP1S2,CLINT1,AP4E1,BLOC1S4,BLOC1S3
19_Summary	GO Biological Processes	GO:0007264	small GTPase mediated signal transduction	-6.18709	-3.79896	70/572	25,150,1017,1026,1121,1718,1785,2150,2768,4067,4952,5516,5861,5862,5867,5868,5869,5873,5906,5962,6239,6464,6655,7074,7984,8036,8412,8452,8729,8878,9266,9267,9322,9364,9732,9886,9908,10144,10163,10435,10602,10928,11021,11135,11214,11261,11315,22800,22836,23221,23370,26030,26269,51209,54453,55103,55114,55647,56882,57343,57646,58480,64121,64792,65979,116442,117178,121512,154796,221178	ABL1,ADRA2A,CDK2,CDKN1A,CHM,DHCR24,DNM2,F2RL1,GNA12,LYN,OCRL,PPP2CB,RAB1A,RAB2A,RAB4A,RAB5A,RAB5B,RAB27A,RAP1A,RDX,RREB1,SHC1,SOS2,TIAM1,ARHGEF5,SHOC2,BCAR3,CUL3,GBF1,SQSTM1,CYTH2,CYTH1,TRIP10,RAB28,DOCK4,RHOBTB1,G3BP2,FAM13A,WASF2,CDC42EP2,CDC42EP3,RALBP1,RAB35,CDC42EP1,AKAP13,CHP1,PARK7,RRAS2,RHOBTB3,RHOBTB2,ARHGEF18,PLEKHG3,FBXO8,RAB9B,RIN2,RALGPS2,ARHGAP17,RAB20,CDC42SE1,ZNF304,USP28,RHOU,RRA…
19_Member	GO Biological Processes	GO:0007264	small GTPase mediated signal transduction	-6.18709	-3.79896	70/572	25,150,1017,1026,1121,1718,1785,2150,2768,4067,4952,5516,5861,5862,5867,5868,5869,5873,5906,5962,6239,6464,6655,7074,7984,8036,8412,8452,8729,8878,9266,9267,9322,9364,9732,9886,9908,10144,10163,10435,10602,10928,11021,11135,11214,11261,11315,22800,22836,23221,23370,26030,26269,51209,54453,55103,55114,55647,56882,57343,57646,58480,64121,64792,65979,116442,117178,121512,154796,221178	ABL1,ADRA2A,CDK2,CDKN1A,CHM,DHCR24,DNM2,F2RL1,GNA12,LYN,OCRL,PPP2CB,RAB1A,RAB2A,RAB4A,RAB5A,RAB5B,RAB27A,RAP1A,RDX,RREB1,SHC1,SOS2,TIAM1,ARHGEF5,SHOC2,BCAR3,CUL3,GBF1,SQSTM1,CYTH2,CYTH1,TRIP10,RAB28,DOCK4,RHOBTB1,G3BP2,FAM13A,WASF2,CDC42EP2,CDC42EP3,RALBP1,RAB35,CDC42EP1,AKAP13,CHP1,PARK7,RRAS2,RHOBTB3,RHOBTB2,ARHGEF18,PLEKHG3,FBXO8,RAB9B,RIN2,RALGPS2,ARHGAP17,RAB20,CDC42SE1,ZNF304,USP28,RHOU,RRA…
19_Member	GO Biological Processes	GO:0007265	Ras protein signal transduction	-5.97967	-3.63061	58/449	25,150,1017,1026,1718,1785,2150,2768,4067,5516,5861,5862,5867,5868,5869,5873,5906,5962,6239,6464,6655,7074,7984,8036,8452,8729,8878,9266,9267,9364,9886,9908,10163,10435,10602,11021,11135,11214,11315,22800,22836,23221,23370,26030,26269,51209,55103,55647,56882,57343,57646,58480,64792,65979,116442,117178,121512,221178	ABL1,ADRA2A,CDK2,CDKN1A,DHCR24,DNM2,F2RL1,GNA12,LYN,PPP2CB,RAB1A,RAB2A,RAB4A,RAB5A,RAB5B,RAB27A,RAP1A,RDX,RREB1,SHC1,SOS2,TIAM1,ARHGEF5,SHOC2,CUL3,GBF1,SQSTM1,CYTH2,CYTH1,RAB28,RHOBTB1,G3BP2,WASF2,CDC42EP2,CDC42EP3,RAB35,CDC42EP1,AKAP13,PARK7,RRAS2,RHOBTB3,RHOBTB2,ARHGEF18,PLEKHG3,FBXO8,RAB9B,RALGPS2,RAB20,CDC42SE1,ZNF304,USP28,RHOU,IFT22,PHACTR4,RAB39B,SSX2IP,FGD4,SPATA13
20_Summary	KEGG Pathway	hsa04140	Autophagy - animal	-5.98203	-3.63061	25/128	598,1514,2081,3091,3480,3708,5515,5516,5567,7405,8408,9451,9706,9711,9776,10000,10645,10670,22800,26100,29982,55062,55626,64121,84971	BCL2L1,CTSL,ERN1,HIF1A,IGF1R,ITPR1,PPP2CA,PPP2CB,PRKACB,UVRAG,ULK1,EIF2AK3,ULK2,RUBCN,ATG13,AKT3,CAMKK2,RRAGA,RRAS2,WIPI2,NRBF2,WIPI1,AMBRA1,RRAGC,ATG4D
20_Member	KEGG Pathway	hsa04140	Autophagy - animal	-5.98203	-3.63061	25/128	598,1514,2081,3091,3480,3708,5515,5516,5567,7405,8408,9451,9706,9711,9776,10000,10645,10670,22800,26100,29982,55062,55626,64121,84971	BCL2L1,CTSL,ERN1,HIF1A,IGF1R,ITPR1,PPP2CA,PPP2CB,PRKACB,UVRAG,ULK1,EIF2AK3,ULK2,RUBCN,ATG13,AKT3,CAMKK2,RRAGA,RRAS2,WIPI2,NRBF2,WIPI1,AMBRA1,RRAGC,ATG4D
20_Member	KEGG Pathway	hsa04136	Autophagy - other	-2.35143	-0.935897	7/32	5515,5516,9706,9776,26100,55062,84971	PPP2CA,PPP2CB,ULK2,ATG13,WIPI2,WIPI1,ATG4D

## Sheet: A_dn_siSMARCA4_un
GroupID	Category	Term	Description	LogP	Log(q-value)	InTerm_InList	Genes	Symbols
1_Summary	GO Biological Processes	GO:0016072	rRNA metabolic process	-18.9211	-14.6035	60/253	705,1662,1663,1736,4137,4691,4839,5036,5822,6949,7157,8568,8602,9136,9188,10171,10528,10813,10849,10885,22984,23016,23076,23160,23195,23212,23246,23404,23481,27042,27292,28987,50628,51018,51106,51602,54663,55035,55127,55226,55506,55636,55646,55720,55759,57602,57647,64425,65083,65095,79039,79863,79922,84172,84365,84916,92856,115752,134430,317781,4088,4234,4790,5438,6621,6894,7407,7965,10785,11022,…	BYSL,DDX10,DDX11,DKC1,MAPT,NCL,NOP2,PA2G4,PWP2,TCOF1,TP53,RRP1,NOP14,RRP9,DDX21,RCL1,NOP56,UTP14A,CD3EAP,WDR3,PDCD11,EXOSC7,RRP1B,WDR43,MDN1,RRS1,BOP1,EXOSC2,PES1,UTP25,DIMT1,NOB1,GEMIN4,RRP15,TFB1M,NOP58,WDR74,NOL8,HEATR1,NAT10,MACROH2A2,CHD7,LYAR,TSR1,WDR12,USP36,DHX37,POLR1E,NOL6,KRI1,DDX54,RBFA,MRM1,POLR1B,NIFK,UTP4,IMP4,DIS3L,WDR36,DDX51,SMAD3,METTL1,NFKB1,POLR2I,SNAPC4,TARBP1,VARS,AIMP2,WDR…
1_Member	GO Biological Processes	GO:0016072	rRNA metabolic process	-18.9211	-14.6035	60/253	705,1662,1663,1736,4137,4691,4839,5036,5822,6949,7157,8568,8602,9136,9188,10171,10528,10813,10849,10885,22984,23016,23076,23160,23195,23212,23246,23404,23481,27042,27292,28987,50628,51018,51106,51602,54663,55035,55127,55226,55506,55636,55646,55720,55759,57602,57647,64425,65083,65095,79039,79863,79922,84172,84365,84916,92856,115752,134430,317781	BYSL,DDX10,DDX11,DKC1,MAPT,NCL,NOP2,PA2G4,PWP2,TCOF1,TP53,RRP1,NOP14,RRP9,DDX21,RCL1,NOP56,UTP14A,CD3EAP,WDR3,PDCD11,EXOSC7,RRP1B,WDR43,MDN1,RRS1,BOP1,EXOSC2,PES1,UTP25,DIMT1,NOB1,GEMIN4,RRP15,TFB1M,NOP58,WDR74,NOL8,HEATR1,NAT10,MACROH2A2,CHD7,LYAR,TSR1,WDR12,USP36,DHX37,POLR1E,NOL6,KRI1,DDX54,RBFA,MRM1,POLR1B,NIFK,UTP4,IMP4,DIS3L,WDR36,DDX51
1_Member	GO Biological Processes	GO:0034660	ncRNA metabolic process	-15.8424	-11.8258	90/563	705,1662,1663,1736,4088,4137,4234,4691,4790,4839,5036,5438,5822,6621,6894,6949,7157,7407,7965,8568,8602,9136,9188,10171,10528,10785,10813,10849,10885,11022,22916,22984,23016,23076,23160,23195,23212,23246,23404,23481,27042,27292,28987,50628,51018,51095,51106,51602,51728,54517,54522,54663,55035,55127,55226,55506,55636,55646,55720,55759,56165,57510,57602,57647,64172,64425,65083,65095,79039,79042,797…	BYSL,DDX10,DDX11,DKC1,SMAD3,MAPT,METTL1,NCL,NFKB1,NOP2,PA2G4,POLR2I,PWP2,SNAPC4,TARBP1,TCOF1,TP53,VARS,AIMP2,RRP1,NOP14,RRP9,DDX21,RCL1,NOP56,WDR4,UTP14A,CD3EAP,WDR3,TDRKH,NCBP2,PDCD11,EXOSC7,RRP1B,WDR43,MDN1,RRS1,BOP1,EXOSC2,PES1,UTP25,DIMT1,NOB1,GEMIN4,RRP15,TRNT1,TFB1M,NOP58,POLR3K,PUS7,ANKRD16,WDR74,NOL8,HEATR1,NAT10,MACROH2A2,CHD7,LYAR,TSR1,WDR12,TDRD1,XPO5,USP36,DHX37,OSGEPL1,POLR1E,NOL6,KR…
1_Member	GO Biological Processes	GO:0006364	rRNA processing	-14.9171	-11.0767	49/214	705,1662,1736,4839,5036,5822,8568,8602,9136,9188,10171,10528,10813,10885,22984,23016,23076,23160,23195,23212,23246,23404,23481,27042,27292,28987,50628,51018,51106,51602,54663,55035,55127,55226,55636,55646,55720,55759,57602,57647,65083,65095,79039,79863,79922,84916,92856,134430,317781	BYSL,DDX10,DKC1,NOP2,PA2G4,PWP2,RRP1,NOP14,RRP9,DDX21,RCL1,NOP56,UTP14A,WDR3,PDCD11,EXOSC7,RRP1B,WDR43,MDN1,RRS1,BOP1,EXOSC2,PES1,UTP25,DIMT1,NOB1,GEMIN4,RRP15,TFB1M,NOP58,WDR74,NOL8,HEATR1,NAT10,CHD7,LYAR,TSR1,WDR12,USP36,DHX37,NOL6,KRI1,DDX54,RBFA,MRM1,UTP4,IMP4,WDR36,DDX51
1_Member	GO Biological Processes	GO:0042254	ribosome biogenesis	-14.2049	-10.4894	58/297	705,1662,1736,4839,5036,5822,8568,8602,9136,9188,10171,10514,10528,10813,10885,22984,23016,23076,23160,23195,23212,23246,23404,23481,26574,27042,27292,28987,50628,51018,51106,51491,51602,54475,54552,54663,55027,55035,55127,55226,55636,55646,55720,55759,56342,57602,57647,64794,65083,65095,79039,79863,79922,84916,92856,124995,134430,317781	BYSL,DDX10,DKC1,NOP2,PA2G4,PWP2,RRP1,NOP14,RRP9,DDX21,RCL1,MYBBP1A,NOP56,UTP14A,WDR3,PDCD11,EXOSC7,RRP1B,WDR43,MDN1,RRS1,BOP1,EXOSC2,PES1,AATF,UTP25,DIMT1,NOB1,GEMIN4,RRP15,TFB1M,NOP16,NOP58,NLE1,GNL3L,WDR74,HEATR3,NOL8,HEATR1,NAT10,CHD7,LYAR,TSR1,WDR12,PPAN,USP36,DHX37,DDX31,NOL6,KRI1,DDX54,RBFA,MRM1,UTP4,IMP4,MRPL10,WDR36,DDX51
1_Member	GO Biological Processes	GO:0034470	ncRNA processing	-13.7822	-10.1637	67/384	705,1662,1736,4088,4234,4839,5036,5822,6894,8568,8602,9136,9188,10171,10528,10785,10813,10885,22984,23016,23076,23160,23195,23212,23246,23404,23481,27042,27292,28987,50628,51018,51095,51106,51602,51728,54517,54522,54663,55035,55127,55226,55636,55646,55720,55759,57602,57647,64172,65083,65095,79039,79042,79828,79863,79922,80324,80745,80746,84705,84916,92856,112970,115708,134430,134637,317781	BYSL,DDX10,DKC1,SMAD3,METTL1,NOP2,PA2G4,PWP2,TARBP1,RRP1,NOP14,RRP9,DDX21,RCL1,NOP56,WDR4,UTP14A,WDR3,PDCD11,EXOSC7,RRP1B,WDR43,MDN1,RRS1,BOP1,EXOSC2,PES1,UTP25,DIMT1,NOB1,GEMIN4,RRP15,TRNT1,TFB1M,NOP58,POLR3K,PUS7,ANKRD16,WDR74,NOL8,HEATR1,NAT10,CHD7,LYAR,TSR1,WDR12,USP36,DHX37,OSGEPL1,NOL6,KRI1,DDX54,TSEN34,METTL8,RBFA,MRM1,PUS1,THUMPD2,TSEN2,GTPBP3,UTP4,IMP4,KTI12,TRMT61A,WDR36,ADAT2,DDX51
1_Member	Reactome Gene Sets	R-HSA-6790901	rRNA modification in the nucleus and cytosol	-10.1657	-6.88952	21/62	1736,4839,5822,8602,9136,10171,10528,10813,10885,22984,23160,27042,27292,51602,55127,55226,57647,65083,84916,92856,134430	DKC1,NOP2,PWP2,NOP14,RRP9,RCL1,NOP56,UTP14A,WDR3,PDCD11,WDR43,UTP25,DIMT1,NOP58,HEATR1,NAT10,DHX37,NOL6,UTP4,IMP4,WDR36
1_Member	GO Biological Processes	GO:0022613	ribonucleoprotein complex biogenesis	-7.3517	-4.49656	64/502	636,705,1662,1736,4137,4839,5036,5822,8568,8602,8662,8996,9136,9188,10171,10514,10528,10813,10885,22984,23016,23076,23160,23195,23212,23246,23404,23481,25929,26574,27042,27292,28987,50628,51018,51106,51491,51602,54475,54552,54663,55027,55035,55127,55226,55636,55646,55720,55759,56342,57602,57647,64794,65083,65095,79039,79863,79922,84916,91746,92856,124995,134430,317781	BICD1,BYSL,DDX10,DKC1,MAPT,NOP2,PA2G4,PWP2,RRP1,NOP14,EIF3B,NOL3,RRP9,DDX21,RCL1,MYBBP1A,NOP56,UTP14A,WDR3,PDCD11,EXOSC7,RRP1B,WDR43,MDN1,RRS1,BOP1,EXOSC2,PES1,GEMIN5,AATF,UTP25,DIMT1,NOB1,GEMIN4,RRP15,TFB1M,NOP16,NOP58,NLE1,GNL3L,WDR74,HEATR3,NOL8,HEATR1,NAT10,CHD7,LYAR,TSR1,WDR12,PPAN,USP36,DHX37,DDX31,NOL6,KRI1,DDX54,RBFA,MRM1,UTP4,YTHDC1,IMP4,MRPL10,WDR36,DDX51
1_Member	Reactome Gene Sets	R-HSA-72312	rRNA processing	-7.27503	-4.44886	35/205	705,1736,4691,4839,5822,8568,8602,9136,9188,10171,10528,10813,10885,22984,23016,23160,23246,23404,23481,26354,27042,27292,28987,51106,51602,55127,55226,55720,55759,57647,65083,79922,84916,92856,134430	BYSL,DKC1,NCL,NOP2,PWP2,RRP1,NOP14,RRP9,DDX21,RCL1,NOP56,UTP14A,WDR3,PDCD11,EXOSC7,WDR43,BOP1,EXOSC2,PES1,GNL3,UTP25,DIMT1,NOB1,TFB1M,NOP58,HEATR1,NAT10,TSR1,WDR12,DHX37,NOL6,MRM1,UTP4,IMP4,WDR36
1_Member	Reactome Gene Sets	R-HSA-8868773	rRNA processing in the nucleus and cytosol	-6.80531	-4.07883	33/195	705,1736,4691,4839,5822,8568,8602,9136,9188,10171,10528,10813,10885,22984,23016,23160,23246,23404,23481,26354,27042,27292,28987,51602,55127,55226,55720,55759,57647,65083,84916,92856,134430	BYSL,DKC1,NCL,NOP2,PWP2,RRP1,NOP14,RRP9,DDX21,RCL1,NOP56,UTP14A,WDR3,PDCD11,EXOSC7,WDR43,BOP1,EXOSC2,PES1,GNL3,UTP25,DIMT1,NOB1,NOP58,HEATR1,NAT10,TSR1,WDR12,DHX37,NOL6,UTP4,IMP4,WDR36
1_Member	KEGG Pathway	hsa03008	Ribosome biogenesis in eukaryotes	-5.74919	-3.26416	21/105	1736,5822,6949,10171,10528,10813,10885,23160,23195,25996,26354,28987,51602,54552,55127,55226,55341,65083,84916,92856,134430	DKC1,PWP2,TCOF1,RCL1,NOP56,UTP14A,WDR3,WDR43,MDN1,REXO2,GNL3,NOB1,NOP58,GNL3L,HEATR1,NAT10,LSG1,NOL6,UTP4,IMP4,WDR36
1_Member	Reactome Gene Sets	R-HSA-6791226	Major pathway of rRNA processing in the nucleolus and cytosol	-5.37148	-3.01773	29/185	705,4691,5822,8568,8602,9136,9188,10171,10528,10813,10885,22984,23016,23160,23246,23404,23481,26354,27042,28987,51602,55127,55720,55759,57647,65083,84916,92856,134430	BYSL,NCL,PWP2,RRP1,NOP14,RRP9,DDX21,RCL1,NOP56,UTP14A,WDR3,PDCD11,EXOSC7,WDR43,BOP1,EXOSC2,PES1,GNL3,UTP25,NOB1,NOP58,HEATR1,TSR1,WDR12,DHX37,NOL6,UTP4,IMP4,WDR36
2_Summary	GO Biological Processes	GO:0003002	regionalization	-12.0111	-8.47176	60/351	367,650,1045,2016,2114,2128,2648,3087,3169,3201,3202,3221,3222,3223,3225,3227,3229,3239,3280,3955,4088,4091,4300,4488,4821,4825,4851,5075,5727,5916,6495,6608,6656,6899,7157,7472,7474,7479,7516,7832,8829,9289,10683,22955,23237,23648,25806,50937,51684,54475,54903,58495,79728,84667,91355,130497,145258,153572,286204,441478,655,1947,2022,3549,4281,6909,8831,284086,100,133,321,430,677,705,1050,1855,199…	AR,BMP2,CDX2,EMX1,ETS2,EVX1,KAT2A,HHEX,FOXA1,HOXA4,HOXA5,HOXC4,HOXC5,HOXC6,HOXC9,HOXC11,HOXC13,HOXD13,HES1,LFNG,SMAD3,SMAD6,MLLT3,MSX2,NKX2-2,NKX6-1,NOTCH1,PAX1,PTCH1,RARG,SIX1,SMO,SOX1,TBX1,TP53,WNT2,WNT5A,WNT8B,XRCC2,BTG2,NRP1,ADGRG1,DLL3,SCMH1,ARC,SSBP3,VAX2,CDON,SUFU,NLE1,MKS1,OVOL2,PALB2,HES7,LRP5L,OSR1,GSC,IRX2,CRB2,NRARP,BMP7,EFNB1,ENG,IHH,MID1,TBX2,SYNGAP1,NEK8,ADA,ADM,APBA2,ASCL2,ZFP36L1…
2_Member	GO Biological Processes	GO:0003002	regionalization	-12.0111	-8.47176	60/351	367,650,1045,2016,2114,2128,2648,3087,3169,3201,3202,3221,3222,3223,3225,3227,3229,3239,3280,3955,4088,4091,4300,4488,4821,4825,4851,5075,5727,5916,6495,6608,6656,6899,7157,7472,7474,7479,7516,7832,8829,9289,10683,22955,23237,23648,25806,50937,51684,54475,54903,58495,79728,84667,91355,130497,145258,153572,286204,441478	AR,BMP2,CDX2,EMX1,ETS2,EVX1,KAT2A,HHEX,FOXA1,HOXA4,HOXA5,HOXC4,HOXC5,HOXC6,HOXC9,HOXC11,HOXC13,HOXD13,HES1,LFNG,SMAD3,SMAD6,MLLT3,MSX2,NKX2-2,NKX6-1,NOTCH1,PAX1,PTCH1,RARG,SIX1,SMO,SOX1,TBX1,TP53,WNT2,WNT5A,WNT8B,XRCC2,BTG2,NRP1,ADGRG1,DLL3,SCMH1,ARC,SSBP3,VAX2,CDON,SUFU,NLE1,MKS1,OVOL2,PALB2,HES7,LRP5L,OSR1,GSC,IRX2,CRB2,NRARP
2_Member	GO Biological Processes	GO:0007389	pattern specification process	-11.1321	-7.65963	68/446	367,650,655,1045,1947,2016,2022,2114,2128,2648,3087,3169,3201,3202,3221,3222,3223,3225,3227,3229,3239,3280,3549,3955,4088,4091,4281,4300,4488,4821,4825,4851,5075,5727,5916,6495,6608,6656,6899,6909,7157,7472,7474,7479,7516,7832,8829,8831,9289,10683,22955,23237,23648,25806,50937,51684,54475,54903,58495,79728,84667,91355,130497,145258,153572,284086,286204,441478	AR,BMP2,BMP7,CDX2,EFNB1,EMX1,ENG,ETS2,EVX1,KAT2A,HHEX,FOXA1,HOXA4,HOXA5,HOXC4,HOXC5,HOXC6,HOXC9,HOXC11,HOXC13,HOXD13,HES1,IHH,LFNG,SMAD3,SMAD6,MID1,MLLT3,MSX2,NKX2-2,NKX6-1,NOTCH1,PAX1,PTCH1,RARG,SIX1,SMO,SOX1,TBX1,TBX2,TP53,WNT2,WNT5A,WNT8B,XRCC2,BTG2,NRP1,SYNGAP1,ADGRG1,DLL3,SCMH1,ARC,SSBP3,VAX2,CDON,SUFU,NLE1,MKS1,OVOL2,PALB2,HES7,LRP5L,OSR1,GSC,IRX2,NEK8,CRB2,NRARP
2_Member	GO Biological Processes	GO:0009792	embryo development ending in birth or egg hatching	-11.029	-7.61454	87/646	100,133,321,367,430,650,655,677,705,1045,1050,1855,1999,2016,2021,2128,2395,2624,2627,2648,2707,3169,3201,3202,3221,3222,3223,3225,3227,3280,3491,3549,3955,4088,4851,5075,5723,5727,5754,5916,6297,6385,6495,6608,6659,6664,6692,6768,6899,6949,7020,7157,7262,7472,7474,7516,7942,7976,8543,9021,10683,10742,11146,11232,22846,23648,26227,27022,51684,54475,54663,54855,54903,54910,55636,56243,57178,58495,…	ADA,ADM,APBA2,AR,ASCL2,BMP2,BMP7,ZFP36L1,BYSL,CDX2,CEBPA,DVL1,ELF3,EMX1,ENDOG,EVX1,FXN,GATA2,GATA6,KAT2A,GJB3,FOXA1,HOXA4,HOXA5,HOXC4,HOXC5,HOXC6,HOXC9,HOXC11,HES1,CCN1,IHH,LFNG,SMAD3,NOTCH1,PAX1,PSPH,PTCH1,PTK7,RARG,SALL2,SDC4,SIX1,SMO,SOX4,SOX11,SPINT1,ST14,TBX1,TCOF1,TFAP2A,TP53,PHLDA2,WNT2,WNT5A,XRCC2,TFEB,FZD3,LMO4,SOCS3,DLL3,RAI2,GLMN,POLG2,VASH1,SSBP3,PHGDH,FOXD3,SUFU,NLE1,WDR74,TENT5C,MKS…
2_Member	GO Biological Processes	GO:0043009	chordate embryonic development	-10.4778	-7.16023	84/629	100,133,321,367,430,650,655,677,705,1045,1050,1855,1999,2016,2021,2624,2627,2648,2707,3169,3201,3202,3221,3222,3223,3225,3227,3280,3491,3549,3955,4088,4851,5075,5723,5727,5754,5916,6297,6385,6495,6608,6659,6664,6692,6768,6899,6949,7020,7157,7262,7472,7474,7516,7942,7976,8543,9021,10683,11146,11232,22846,23648,26227,27022,51684,54475,54663,54855,54903,54910,55636,56243,57178,58495,64359,79718,7972…	ADA,ADM,APBA2,AR,ASCL2,BMP2,BMP7,ZFP36L1,BYSL,CDX2,CEBPA,DVL1,ELF3,EMX1,ENDOG,GATA2,GATA6,KAT2A,GJB3,FOXA1,HOXA4,HOXA5,HOXC4,HOXC5,HOXC6,HOXC9,HOXC11,HES1,CCN1,IHH,LFNG,SMAD3,NOTCH1,PAX1,PSPH,PTCH1,PTK7,RARG,SALL2,SDC4,SIX1,SMO,SOX4,SOX11,SPINT1,ST14,TBX1,TCOF1,TFAP2A,TP53,PHLDA2,WNT2,WNT5A,XRCC2,TFEB,FZD3,LMO4,SOCS3,DLL3,GLMN,POLG2,VASH1,SSBP3,PHGDH,FOXD3,SUFU,NLE1,WDR74,TENT5C,MKS1,SEMA4C,CHD7,…
2_Member	GO Biological Processes	GO:0009952	anterior/posterior pattern specification	-9.64701	-6.45066	41/219	650,1045,2114,2648,3087,3201,3202,3221,3222,3223,3225,3227,3229,3239,3280,3955,4088,4300,4488,4851,5075,5916,6608,6899,7157,7472,7474,7516,7832,10683,22955,23237,23648,50937,54475,79728,84667,91355,130497,286204,441478	BMP2,CDX2,ETS2,KAT2A,HHEX,HOXA4,HOXA5,HOXC4,HOXC5,HOXC6,HOXC9,HOXC11,HOXC13,HOXD13,HES1,LFNG,SMAD3,MLLT3,MSX2,NOTCH1,PAX1,RARG,SMO,TBX1,TP53,WNT2,WNT5A,XRCC2,BTG2,DLL3,SCMH1,ARC,SSBP3,CDON,NLE1,PALB2,HES7,LRP5L,OSR1,CRB2,NRARP
2_Member	GO Biological Processes	GO:0061053	somite development	-7.71979	-4.80018	22/89	1045,2648,3549,3955,4088,4851,5075,5727,6495,6608,6664,7157,7474,7516,10683,54361,54475,79728,84667,84695,286204,441478	CDX2,KAT2A,IHH,LFNG,SMAD3,NOTCH1,PAX1,PTCH1,SIX1,SMO,SOX11,TP53,WNT5A,XRCC2,DLL3,WNT4,NLE1,PALB2,HES7,LOXL3,CRB2,NRARP
2_Member	GO Biological Processes	GO:0001701	in utero embryonic development	-5.02203	-2.75757	46/375	100,133,321,367,430,650,655,677,705,1045,1050,1999,2016,2021,2624,2627,2648,2707,3280,3491,3549,4088,4851,5723,5727,6608,6692,6768,7157,7262,7472,7516,7942,9021,11232,22846,27022,54475,54663,54855,55636,57178,58495,64359,79718,79728	ADA,ADM,APBA2,AR,ASCL2,BMP2,BMP7,ZFP36L1,BYSL,CDX2,CEBPA,ELF3,EMX1,ENDOG,GATA2,GATA6,KAT2A,GJB3,HES1,CCN1,IHH,SMAD3,NOTCH1,PSPH,PTCH1,SMO,SPINT1,ST14,TP53,PHLDA2,WNT2,XRCC2,TFEB,SOCS3,POLG2,VASH1,FOXD3,NLE1,WDR74,TENT5C,CHD7,ZMIZ1,OVOL2,NXN,TBL1XR1,PALB2
2_Member	GO Biological Processes	GO:0035282	segmentation	-4.92421	-2.68945	19/100	1045,2648,3955,4088,4300,4851,5075,7157,7474,7516,8829,10683,54475,79728,84667,130497,153572,286204,441478	CDX2,KAT2A,LFNG,SMAD3,MLLT3,NOTCH1,PAX1,TP53,WNT5A,XRCC2,NRP1,DLL3,NLE1,PALB2,HES7,OSR1,IRX2,CRB2,NRARP
2_Member	GO Biological Processes	GO:0001756	somitogenesis	-4.65677	-2.51532	15/70	1045,2648,3955,4088,4851,5075,7157,7474,7516,10683,54475,79728,84667,286204,441478	CDX2,KAT2A,LFNG,SMAD3,NOTCH1,PAX1,TP53,WNT5A,XRCC2,DLL3,NLE1,PALB2,HES7,CRB2,NRARP
3_Summary	GO Biological Processes	GO:0048598	embryonic morphogenesis	-10.4801	-7.16023	80/586	29,133,367,474,655,677,1284,1855,2001,2022,2114,2304,2624,2627,2648,3065,3142,3201,3202,3221,3225,3227,3239,3280,3491,3549,3651,3678,3912,4088,4155,4488,4851,5727,5754,5916,6385,6495,6608,6659,6664,6692,6768,6899,6909,7020,7157,7296,7472,7474,7479,7976,8324,8543,8862,9021,10804,11146,25806,50937,51141,51684,54361,54903,54910,55084,55614,55636,58495,60436,65250,80736,91355,116039,121227,130497,145…	ABR,ADM,AR,ATOH1,BMP7,ZFP36L1,COL4A2,DVL1,ELF5,ENG,ETS2,FOXE1,GATA2,GATA6,KAT2A,HDAC1,HLX,HOXA4,HOXA5,HOXC4,HOXC9,HOXC11,HOXD13,HES1,CCN1,IHH,PDX1,ITGA5,LAMB1,SMAD3,MBP,MSX2,NOTCH1,PTCH1,PTK7,RARG,SDC4,SIX1,SMO,SOX4,SOX11,SPINT1,ST14,TBX1,TBX2,TFAP2A,TP53,TXNRD1,WNT2,WNT5A,WNT8B,FZD3,FZD7,LMO4,APLN,SOCS3,GJB6,GLMN,VAX2,CDON,INSIG2,SUFU,WNT4,MKS1,SEMA4C,SOBP,KIF16B,CHD7,OVOL2,TGIF2,CPLANE1,SLC44A4…
3_Member	GO Biological Processes	GO:0048598	embryonic morphogenesis	-10.4801	-7.16023	80/586	29,133,367,474,655,677,1284,1855,2001,2022,2114,2304,2624,2627,2648,3065,3142,3201,3202,3221,3225,3227,3239,3280,3491,3549,3651,3678,3912,4088,4155,4488,4851,5727,5754,5916,6385,6495,6608,6659,6664,6692,6768,6899,6909,7020,7157,7296,7472,7474,7479,7976,8324,8543,8862,9021,10804,11146,25806,50937,51141,51684,54361,54903,54910,55084,55614,55636,58495,60436,65250,80736,91355,116039,121227,130497,145…	ABR,ADM,AR,ATOH1,BMP7,ZFP36L1,COL4A2,DVL1,ELF5,ENG,ETS2,FOXE1,GATA2,GATA6,KAT2A,HDAC1,HLX,HOXA4,HOXA5,HOXC4,HOXC9,HOXC11,HOXD13,HES1,CCN1,IHH,PDX1,ITGA5,LAMB1,SMAD3,MBP,MSX2,NOTCH1,PTCH1,PTK7,RARG,SDC4,SIX1,SMO,SOX4,SOX11,SPINT1,ST14,TBX1,TBX2,TFAP2A,TP53,TXNRD1,WNT2,WNT5A,WNT8B,FZD3,FZD7,LMO4,APLN,SOCS3,GJB6,GLMN,VAX2,CDON,INSIG2,SUFU,WNT4,MKS1,SEMA4C,SOBP,KIF16B,CHD7,OVOL2,TGIF2,CPLANE1,SLC44A4…
3_Member	GO Biological Processes	GO:0048568	embryonic organ development	-8.82302	-5.78423	61/429	29,100,133,430,474,655,677,1045,1050,1855,2022,2304,2624,3142,3201,3202,3221,3225,3227,3280,3491,3549,4088,4851,5727,5754,5916,6495,6608,6664,6692,6768,6899,6909,7020,7157,7262,7472,7474,7942,7976,9021,10804,22846,25806,51141,51684,54903,55084,55636,58495,79728,80736,84705,91461,116039,121227,130497,145258,286204,100506013	ABR,ADA,ADM,ASCL2,ATOH1,BMP7,ZFP36L1,CDX2,CEBPA,DVL1,ENG,FOXE1,GATA2,HLX,HOXA4,HOXA5,HOXC4,HOXC9,HOXC11,HES1,CCN1,IHH,SMAD3,NOTCH1,PTCH1,PTK7,RARG,SIX1,SMO,SOX11,SPINT1,ST14,TBX1,TBX2,TFAP2A,TP53,PHLDA2,WNT2,WNT5A,TFEB,FZD3,SOCS3,GJB6,VASH1,VAX2,INSIG2,SUFU,MKS1,SOBP,CHD7,OVOL2,PALB2,SLC44A4,GTPBP3,PKDCC,OSR2,LRIG3,OSR1,GSC,CRB2,APELA
3_Member	GO Biological Processes	GO:0048562	embryonic organ morphogenesis	-5.753	-3.26416	40/288	29,474,655,1855,2022,2304,2624,3142,3201,3202,3221,3225,3227,3280,3549,4088,4851,5754,5916,6495,6608,6664,6899,6909,7020,7474,7976,10804,25806,51141,51684,55084,55636,58495,80736,116039,121227,130497,145258,286204	ABR,ATOH1,BMP7,DVL1,ENG,FOXE1,GATA2,HLX,HOXA4,HOXA5,HOXC4,HOXC9,HOXC11,HES1,IHH,SMAD3,NOTCH1,PTK7,RARG,SIX1,SMO,SOX11,TBX1,TBX2,TFAP2A,WNT5A,FZD3,GJB6,VAX2,INSIG2,SUFU,SOBP,CHD7,OVOL2,SLC44A4,OSR2,LRIG3,OSR1,GSC,CRB2
3_Member	GO Biological Processes	GO:0007423	sensory organ development	-4.49051	-2.40377	59/548	29,430,474,650,655,835,1019,1050,1181,1855,2624,2706,3065,3229,3280,3549,3725,4088,4171,4814,4851,5754,5916,6297,6385,6495,6656,6664,6899,6909,7020,7275,7472,7474,7480,7976,8322,8825,8829,9997,10804,23554,23657,25806,50937,51141,54903,55084,55636,60436,80736,84440,91355,114789,116039,121227,130497,145258,147912	ABR,ASCL2,ATOH1,BMP2,BMP7,CASP2,CDK4,CEBPA,CLCN2,DVL1,GATA2,GJB2,HDAC1,HOXC13,HES1,IHH,JUN,SMAD3,MCM2,NINJ1,NOTCH1,PTK7,RARG,SALL2,SDC4,SIX1,SOX1,SOX11,TBX1,TBX2,TFAP2A,TUB,WNT2,WNT5A,WNT10B,FZD3,FZD4,LIN7A,NRP1,SCO2,GJB6,TSPAN12,SLC7A11,VAX2,CDON,INSIG2,MKS1,SOBP,CHD7,TGIF2,SLC44A4,RAB11FIP4,LRP5L,SLC25A25,OSR2,LRIG3,OSR1,GSC,SIX5
3_Member	GO Biological Processes	GO:0042471	ear morphogenesis	-3.89527	-1.94352	19/118	29,474,1855,2624,5754,6495,6899,7020,7474,7976,10804,51141,55084,55636,80736,116039,121227,130497,145258	ABR,ATOH1,DVL1,GATA2,PTK7,SIX1,TBX1,TFAP2A,WNT5A,FZD3,GJB6,INSIG2,SOBP,CHD7,SLC44A4,OSR2,LRIG3,OSR1,GSC
[truncated: 294 more rows]

## Sheet: siSMARCA4_up_veh
GroupID	Category	Term	Description	LogP	Log(q-value)	InTerm_InList	Genes	Symbols
[truncated: 289 more rows]

[truncated: 23 more sheets: siSMARCA_up_DHT, siSMARCA4_dn_veh, siSMARCA4_dn_DHT, siCTRL_unique_A_up, siSMARCA4_unique_A_up, siCTRL_unique_A_dn, siSMARCA4_unique_A_dn, siCTRL_unique_AR, siSIM2_unique_A, siCTRL_unique_AR_up, siSIM2_unique_A_up, siCTRL_unique_AR_dn, siSIM2_unique_A_dn, A_up_siSIM2_up, A_up_siSIM2_dn, A_dn_siSIM2_up, A_dn_siSIM2_dn, siSIM2_dn_veh, siSIM2_dn_DHT, siSIM2_up_veh …]
