# Supplementary material for: Chromatin-directed proteomics-identified network of endogenous androgen receptor in prostate cancer cells
Source: Oncogene. 2021 Jun 14;40(27):4567–79. doi: 10.1038/s41388-021-01887-2 (PMC8266679; doi:10.1038/s41388-021-01887-2)
Supplement: Supplementary file 4 — Supplementary Table 3 [file 41388_2021_1887_MOESM4_ESM.xlsx]

## Sheet: Supplementary table 1 
List of 109 R1881-induced AR interactor proteins with their statistical data from R1881 to EtOH comparison in limma and raw MS results
	R1881 vs EtOH								Mass spectrometry raw results
Gene name	logFC	CI.L	CI.R	AveExpr	t	P.Value	adj.P.Val	B	Protein_IDs	Majority_protein_IDs	Peptide_counts_(all)	Peptide_counts_(razor+unique)	Peptide_counts_(unique)	Protein_names	Gene_names	Fasta_headers	Number_of_proteins	Peptides	Razor_+_unique_peptides	Unique_peptides	Peptides_AR_pull_down_R1	Peptides_AR_pull_down_R2	Peptides_AR_pull_down_R3	Peptides_IgG_ctr_R1	Peptides_IgG_ctr_R2	Peptides_IgG_ctr_R3	Razor_+_unique_peptides_AR_pull_down_R1	Razor_+_unique_peptides_AR_pull_down_R2	Razor_+_unique_peptides_AR_pull_down_R3	Razor_+_unique_peptides_IgG_ctr_R1	Razor_+_unique_peptides_IgG_ctr_R2	Razor_+_unique_peptides_IgG_ctr_R3	Unique_peptides_AR_pull_down_R1	Unique_peptides_AR_pull_down_R2	Unique_peptides_AR_pull_down_R3	Unique_peptides_IgG_ctr_R1	Unique_peptides_IgG_ctr_R2	Unique_peptides_IgG_ctr_R3	Sequence_coverage_[%]	Unique_+_razor_sequence_coverage_[%]	Unique_sequence_coverage_[%]	Mol._weight_[kDa]	Sequence_length	Sequence_lengths	Q_value	Identification_type_AR_pull_down_R1	Identification_type_AR_pull_down_R2	Identification_type_AR_pull_down_R3	Identification_type_IgG_ctr_R1
AR	4.19966	3.98248	4.41683	4.19966	59.044	5.04e-06	0.000956923	5.47983	P10275;P10275-2	P10275	6;1	6;1	6;1	Androgen receptor	AR	>sp|P10275|ANDR_HUMAN Androgen receptor OS=Homo sapiens GN=AR PE=1 SV=2	2	6	6	6	4	0	6	0	0	0	4	0	6	0	0	0	4	0	6	0	0	0	9.5	9.5	9.5	98.988	919	919;388	0	By MS/MS	By matching	By MS/MS	By matching
TRIM33	2.8427	2.62784	3.05756	2.8427	40.3972	1.72e-05	0.00125935	4.32521	Q9UPN9-2;Q9UPN9	Q9UPN9-2;Q9UPN9	2;2	2;2	2;2	E3 ubiquitin-protein ligase TRIM33	TRIM33	>sp|Q9UPN9-2|TRI33_HUMAN Isoform Beta of E3 ubiquitin-protein ligase TRIM33 OS=Homo sapiens GN=TRIM33;>sp|Q9UPN9|TRI33_HUMAN E3 ubiquitin-protein ligase TRIM33 OS=Homo sapiens GN=TRIM33 PE=1 SV=3	2	2	2	2	2	0	2	0	0	0	2	0	2	0	0	0	2	0	2	0	0	0	2.3	2.3	2.3	120.54	1110	1110;1127	0	By MS/MS	By matching	By MS/MS	By matching
ARNT	2.82592	2.53529	3.11655	2.82592	29.6888	4.65e-05	0.00125935	3.23751	P27540-2;P27540-3;P27540-4;P27540	P27540-2;P27540-3;P27540-4;P27540	2;2;2;2	2;2;2;2	2;2;2;2	Aryl hydrocarbon receptor nuclear translocator	ARNT	>sp|P27540-2|ARNT_HUMAN Isoform 2 of Aryl hydrocarbon receptor nuclear translocator OS=Homo sapiens GN=ARNT;>sp|P27540-3|ARNT_HUMAN Isoform 3 of Aryl hydrocarbon receptor nuclear translocator OS=Homo sapiens GN=ARNT;>sp|P27540-4|ARNT_HUMAN Isoform 4 of Ary	4	2	2	2	2	0	1	0	0	0	2	0	1	0	0	0	2	0	1	0	0	0	3.6	3.6	3.6	84.947	774	774;775;787;789	0	By MS/MS	By matching	By MS/MS	By matching
SIM2	2.69919	2.40279	2.99558	2.69919	27.806	5.75e-05	0.00125935	2.99364	Q14190;Q14190-2	Q14190;Q14190-2	2;1	2;1	2;1	Single-minded homolog 2	SIM2	>sp|Q14190|SIM2_HUMAN Single-minded homolog 2 OS=Homo sapiens GN=SIM2 PE=1 SV=2;>sp|Q14190-2|SIM2_HUMAN Isoform SIM2S of Single-minded homolog 2 OS=Homo sapiens GN=SIM2	2	2	2	2	1	0	2	0	0	0	1	0	2	0	0	0	1	0	2	0	0	0	3.7	3.7	3.7	73.218	667	667;570	0	By MS/MS	By matching	By MS/MS	By matching
HOXB13	2.59734	2.34114	2.85354	2.59734	30.9543	4.07e-05	0.00125935	3.39091	Q92826	Q92826	2	2	2	Homeobox protein Hox-B13	HOXB13	>sp|Q92826|HXB13_HUMAN Homeobox protein Hox-B13 OS=Homo sapiens GN=HOXB13 PE=1 SV=2	1	2	2	2	1	0	2	0	0	0	1	0	2	0	0	0	1	0	2	0	0	0	7.7	7.7	7.7	30.675	284	284	0	By MS/MS	By matching	By MS/MS	By matching
SUMO2	2.35174	2.06181	2.64168	2.35174	24.7665	8.36e-05	0.00144328	2.55455	P61956-2;P61956;Q6EEV6;P55854;P55854-2	P61956-2;P61956;Q6EEV6;P55854;P55854-2	2;2;1;1;1	2;2;1;1;1	2;2;1;1;1	Small ubiquitin-related modifier 2;Small ubiquitin-related modifier 4;Small ubiquitin-related modifier 3	SUMO2;SUMO4;SUMO3	>sp|P61956-2|SUMO2_HUMAN Isoform 2 of Small ubiquitin-related modifier 2 OS=Homo sapiens GN=SUMO2;>sp|P61956|SUMO2_HUMAN Small ubiquitin-related modifier 2 OS=Homo sapiens GN=SUMO2 PE=1 SV=3;>sp|Q6EEV6|SUMO4_HUMAN Small ubiquitin-related modifier 4 OS=Homo	5	2	2	2	1	1	2	0	1	2	1	1	2	0	1	2	1	1	2	0	1	2	31	31	31	8.1111	71	71;95;95;103;141	0	By MS/MS	By MS/MS	By MS/MS	By matching
SUMO3	2.35174	2.06181	2.64168	2.35174	24.7665	8.36e-05	0.00144328	2.55455	P61956-2;P61956;Q6EEV6;P55854;P55854-2	P61956-2;P61956;Q6EEV6;P55854;P55854-2	2;2;1;1;1	2;2;1;1;1	2;2;1;1;1	Small ubiquitin-related modifier 2;Small ubiquitin-related modifier 4;Small ubiquitin-related modifier 3	SUMO2;SUMO4;SUMO3	>sp|P61956-2|SUMO2_HUMAN Isoform 2 of Small ubiquitin-related modifier 2 OS=Homo sapiens GN=SUMO2;>sp|P61956|SUMO2_HUMAN Small ubiquitin-related modifier 2 OS=Homo sapiens GN=SUMO2 PE=1 SV=3;>sp|Q6EEV6|SUMO4_HUMAN Small ubiquitin-related modifier 4 OS=Homo	5	2	2	2	1	1	2	0	1	2	1	1	2	0	1	2	1	1	2	0	1	2	31	31	31	8.1111	71	71;95;95;103;141	0	By MS/MS	By MS/MS	By MS/MS	By matching
SUMO4	2.35174	2.06181	2.64168	2.35174	24.7665	8.36e-05	0.00144328	2.55455	P61956-2;P61956;Q6EEV6;P55854;P55854-2	P61956-2;P61956;Q6EEV6;P55854;P55854-2	2;2;1;1;1	2;2;1;1;1	2;2;1;1;1	Small ubiquitin-related modifier 2;Small ubiquitin-related modifier 4;Small ubiquitin-related modifier 3	SUMO2;SUMO4;SUMO3	>sp|P61956-2|SUMO2_HUMAN Isoform 2 of Small ubiquitin-related modifier 2 OS=Homo sapiens GN=SUMO2;>sp|P61956|SUMO2_HUMAN Small ubiquitin-related modifier 2 OS=Homo sapiens GN=SUMO2 PE=1 SV=3;>sp|Q6EEV6|SUMO4_HUMAN Small ubiquitin-related modifier 4 OS=Homo	5	2	2	2	1	1	2	0	1	2	1	1	2	0	1	2	1	1	2	0	1	2	31	31	31	8.1111	71	71;95;95;103;141	0	By MS/MS	By MS/MS	By MS/MS	By matching
ARID1A	2.33428	2.02999	2.63858	2.33428	23.4222	0.000100036	0.0015839	2.33961	O14497-3;O14497;O14497-2	O14497-3;O14497;O14497-2	3;3;2	3;3;2	3;3;2	AT-rich interactive domain-containing protein 1A	ARID1A	>sp|O14497-3|ARI1A_HUMAN Isoform 3 of AT-rich interactive domain-containing protein 1A OS=Homo sapiens GN=ARID1A;>sp|O14497|ARI1A_HUMAN AT-rich interactive domain-containing protein 1A OS=Homo sapiens GN=ARID1A PE=1 SV=3;>sp|O14497-2|ARI1A_HUMAN Isoform 2	3	3	3	3	3	0	1	0	0	0	3	0	1	0	0	0	3	0	1	0	0	0	2.3	2.3	2.3	205.92	1902	1902;2285;2068	0	By MS/MS	By matching	By MS/MS	By matching
NKX3-1	2.27583	1.55078	3.00089	2.27583	9.76001	0.00191155	0.00931268	-1.28471	Q99801-2;Q99801	Q99801-2;Q99801	1;1	1;1	1;1	Homeobox protein Nkx-3.1	NKX3-1	>sp|Q99801-2|NKX31_HUMAN Isoform 2 of Homeobox protein Nkx-3.1 OS=Homo sapiens GN=NKX3-1;>sp|Q99801|NKX31_HUMAN Homeobox protein Nkx-3.1 OS=Homo sapiens GN=NKX3-1 PE=1 SV=2	2	1	1	1	1	1	1	0	0	0	1	1	1	0	0	0	1	1	1	0	0	0	7	7	7	21.098	185	185;234	0	By MS/MS	By MS/MS	By MS/MS	By matching
NCOR2	2.26621	1.9423	2.59011	2.26621	21.3628	0.000134575	0.00181203	1.98125	Q9Y618-5;Q9Y618-4;Q9Y618-3;Q9Y618;Q9Y618-2	Q9Y618-5;Q9Y618-4;Q9Y618-3;Q9Y618	5;5;5;5;1	5;5;5;5;1	5;5;5;5;1	Nuclear receptor corepressor 2	NCOR2	>sp|Q9Y618-5|NCOR2_HUMAN Isoform 5 of Nuclear receptor corepressor 2 OS=Homo sapiens GN=NCOR2;>sp|Q9Y618-4|NCOR2_HUMAN Isoform 4 of Nuclear receptor corepressor 2 OS=Homo sapiens GN=NCOR2;>sp|Q9Y618-3|NCOR2_HUMAN Isoform 3 of Nuclear receptor corepressor 2	5	5	5	5	3	0	4	0	0	0	3	0	4	0	0	0	3	0	4	0	0	0	2.3	2.3	2.3	268.36	2462	2462;2508;2517;2525;769	0	By MS/MS	By matching	By MS/MS	By matching
RAI1	2.23225	2.01402	2.45047	2.23225	31.2331	3.95e-05	0.00125935	3.42363	Q7Z5J4-4;Q7Z5J4-3;Q7Z5J4-2;Q7Z5J4	Q7Z5J4-4;Q7Z5J4-3;Q7Z5J4-2;Q7Z5J4	2;2;2;2	2;2;2;2	2;2;2;2	Retinoic acid-induced protein 1	RAI1	>sp|Q7Z5J4-4|RAI1_HUMAN Isoform 4 of Retinoic acid-induced protein 1 OS=Homo sapiens GN=RAI1;>sp|Q7Z5J4-3|RAI1_HUMAN Isoform 3 of Retinoic acid-induced protein 1 OS=Homo sapiens GN=RAI1;>sp|Q7Z5J4-2|RAI1_HUMAN Isoform 2 of Retinoic acid-induced protein 1 O	4	2	2	2	2	0	1	0	0	0	2	0	1	0	0	0	2	0	1	0	0	0	3.5	3.5	3.5	104.32	966	966;1640;1862;1906	0	By MS/MS	By matching	By matching	By matching
TBL1XR1	2.19713	1.96658	2.42768	2.19713	29.0985	4.97e-05	0.00125935	3.16315	Q9BZK7	Q9BZK7	1	1	1	F-box-like/WD repeat-containing protein TBL1XR1	TBL1XR1	>sp|Q9BZK7|TBL1R_HUMAN F-box-like/WD repeat-containing protein TBL1XR1 OS=Homo sapiens GN=TBL1XR1 PE=1 SV=1	1	1	1	1	1	0	1	0	0	0	1	0	1	0	0	0	1	0	1	0	0	0	4.5	4.5	4.5	55.594	514	514	0	By MS/MS	By matching	By MS/MS	By matching
SMARCA4	2.04445	1.83024	2.25865	2.04445	29.1419	4.94e-05	0.00125935	3.16868	P51532-5;P51532-2;P51532-3;P51532-4;P51532;P51531-2;P51531	P51532-5;P51532-2;P51532-3;P51532-4;P51532	3;3;3;3;3;1;1	3;3;3;3;3;1;1	3;3;3;3;3;1;1	Transcription activator BRG1	SMARCA4	>sp|P51532-5|SMCA4_HUMAN Isoform 5 of Transcription activator BRG1 OS=Homo sapiens GN=SMARCA4;>sp|P51532-2|SMCA4_HUMAN Isoform 2 of Transcription activator BRG1 OS=Homo sapiens GN=SMARCA4;>sp|P51532-3|SMCA4_HUMAN Isoform 3 of Transcription activator BRG1 O	7	3	3	3	2	0	3	0	1	1	2	0	3	0	1	1	2	0	3	0	1	1	2	2	2	181.26	1613	1613;1614;1616;1617;1647;1572;1590	0	By MS/MS	By matching	By MS/MS	By matching
ZNF608	2.02133	1.54355	2.49912	2.02133	12.9176	0.000675804	0.00535011	-0.031019	Q9ULD9-2;Q9ULD9	Q9ULD9-2;Q9ULD9	1;1	1;1	1;1	Zinc finger protein 608	ZNF608	>sp|Q9ULD9-2|ZN608_HUMAN Isoform 2 of Zinc finger protein 608 OS=Homo sapiens GN=ZNF608;>sp|Q9ULD9|ZN608_HUMAN Zinc finger protein 608 OS=Homo sapiens GN=ZNF608 PE=1 SV=4	2	1	1	1	1	0	1	0	0	0	1	0	1	0	0	0	1	0	1	0	0	0	1.5	1.5	1.5	118.14	1085	1085;1512	0	By MS/MS	By matching	By MS/MS	By matching
NCOR1	1.99187	1.77023	2.21352	1.99187	27.4397	6e-05	0.00125935	2.94385	O75376;O75376-2	O75376;O75376-2	3;2	3;2	3;2	Nuclear receptor corepressor 1	NCOR1	>sp|O75376|NCOR1_HUMAN Nuclear receptor corepressor 1 OS=Homo sapiens GN=NCOR1 PE=1 SV=2;>sp|O75376-2|NCOR1_HUMAN Isoform 2 of Nuclear receptor corepressor 1 OS=Homo sapiens GN=NCOR1	2	3	3	3	3	0	2	0	0	0	3	0	2	0	0	0	3	0	2	0	0	0	1.6	1.6	1.6	270.21	2440	2440;2337	0	By MS/MS	By matching	By MS/MS	By matching
SMARCC1	1.84919	1.60134	2.09704	1.84919	22.7811	0.000109399	0.00159891	2.23203	Q92922;Q8TAQ2-2;Q8TAQ2-3;Q8TAQ2	Q92922;Q8TAQ2-2;Q8TAQ2-3;Q8TAQ2	1;1;1;1	1;1;1;1	1;1;1;1	SWI/SNF complex subunit SMARCC1;SWI/SNF complex subunit SMARCC2	SMARCC1;SMARCC2	>sp|Q92922|SMRC1_HUMAN SWI/SNF complex subunit SMARCC1 OS=Homo sapiens GN=SMARCC1 PE=1 SV=3;>sp|Q8TAQ2-2|SMRC2_HUMAN Isoform 2 of SWI/SNF complex subunit SMARCC2 OS=Homo sapiens GN=SMARCC2;>sp|Q8TAQ2-3|SMRC2_HUMAN Isoform 3 of SWI/SNF complex subunit SMARC	4	1	1	1	1	0	1	0	0	0	1	0	1	0	0	0	1	0	1	0	0	0	0.8	0.8	0.8	122.87	1105	1105;1130;1152;1214	0	By MS/MS	By matching	By MS/MS	By matching
SMARCC2	1.84919	1.60134	2.09704	1.84919	22.7811	0.000109399	0.00159891	2.23203	Q92922;Q8TAQ2-2;Q8TAQ2-3;Q8TAQ2	Q92922;Q8TAQ2-2;Q8TAQ2-3;Q8TAQ2	1;1;1;1	1;1;1;1	1;1;1;1	SWI/SNF complex subunit SMARCC1;SWI/SNF complex subunit SMARCC2	SMARCC1;SMARCC2	>sp|Q92922|SMRC1_HUMAN SWI/SNF complex subunit SMARCC1 OS=Homo sapiens GN=SMARCC1 PE=1 SV=3;>sp|Q8TAQ2-2|SMRC2_HUMAN Isoform 2 of SWI/SNF complex subunit SMARCC2 OS=Homo sapiens GN=SMARCC2;>sp|Q8TAQ2-3|SMRC2_HUMAN Isoform 3 of SWI/SNF complex subunit SMARC	4	1	1	1	1	0	1	0	0	0	1	0	1	0	0	0	1	0	1	0	0	0	0.8	0.8	0.8	122.87	1105	1105;1130;1152;1214	0	By MS/MS	By matching	By MS/MS	By matching
RBM33	1.55007	1.31795	1.78219	1.55007	20.39	0.000156368	0.00181203	1.79816	Q96EV2	Q96EV2	1	1	1	RNA-binding protein 33	RBM33	>sp|Q96EV2|RBM33_HUMAN RNA-binding protein 33 OS=Homo sapiens GN=RBM33 PE=1 SV=3	1	1	1	1	1	0	1	0	0	0	1	0	1	0	0	0	1	0	1	0	0	0	1	1	1	129.98	1170	1170	0.0066225	By matching	By matching	By MS/MS	By matching
RBM14	1.53224	1.29939	1.7651	1.53224	20.0916	0.000163967	0.00181203	1.74004	Q96PK6;Q96PK6-2	Q96PK6	3;1	3;1	3;1	RNA-binding protein 14	RBM14	>sp|Q96PK6|RBM14_HUMAN RNA-binding protein 14 OS=Homo sapiens GN=RBM14 PE=1 SV=2	2	3	3	3	3	0	3	0	2	3	3	0	3	0	2	3	3	0	3	0	2	3	4.9	4.9	4.9	69.491	669	669;156	0	By MS/MS	By matching	By MS/MS	By matching
SUMO1	1.45911	1.23418	1.68404	1.45911	19.8072	0.000171666	0.00181203	1.68375	P63165-2;P63165	P63165-2;P63165	1;1	1;1	1;1	Small ubiquitin-related modifier 1	SUMO1	>sp|P63165-2|SUMO1_HUMAN Isoform 2 of Small ubiquitin-related modifier 1 OS=Homo sapiens GN=SUMO1;>sp|P63165|SUMO1_HUMAN Small ubiquitin-related modifier 1 OS=Homo sapiens GN=SUMO1 PE=1 SV=1	2	1	1	1	1	0	1	0	0	0	1	0	1	0	0	0	1	0	1	0	0	0	11.8	11.8	11.8	8.7988	76	76;101	0	By MS/MS	By matching	By MS/MS	By matching
MBNL1	1.41082	1.19685	1.6248	1.41082	20.1319	0.000162913	0.00181203	1.74794	Q9NR56-3;Q9NR56-4;Q9NR56-7;Q9NR56-6;Q9NR56-2;Q9NR56-5;Q9NR56	Q9NR56-3;Q9NR56-4;Q9NR56-7;Q9NR56-6;Q9NR56-2;Q9NR56-5;Q9NR56	1;1;1;1;1;1;1	1;1;1;1;1;1;1	1;1;1;1;1;1;1	Muscleblind-like protein 1	MBNL1	>sp|Q9NR56-3|MBNL1_HUMAN Isoform 3 of Muscleblind-like protein 1 OS=Homo sapiens GN=MBNL1;>sp|Q9NR56-4|MBNL1_HUMAN Isoform 4 of Muscleblind-like protein 1 OS=Homo sapiens GN=MBNL1;>sp|Q9NR56-7|MBNL1_HUMAN Isoform 7 of Muscleblind-like protein 1 OS=Homo sap	7	1	1	1	1	0	1	0	0	0	1	0	1	0	0	0	1	0	1	0	0	0	3.6	3.6	3.6	33.05	302	302;314;340;342;370;382;388	0	By MS/MS	By matching	By MS/MS	By matching
NFIX	1.28055	0.983381	1.57771	1.28055	13.1574	0.000637278	0.00526447	0.0434273	Q14938-6;Q14938-5;Q14938-3;Q14938-2;Q14938-4;Q14938	Q14938-6;Q14938-5;Q14938-3;Q14938-2;Q14938-4;Q14938	1;1;1;1;1;1	1;1;1;1;1;1	1;1;1;1;1;1	Nuclear factor 1 X-type	NFIX	>sp|Q14938-6|NFIX_HUMAN Isoform 6 of Nuclear factor 1 X-type OS=Homo sapiens GN=NFIX;>sp|Q14938-5|NFIX_HUMAN Isoform 5 of Nuclear factor 1 X-type OS=Homo sapiens GN=NFIX;>sp|Q14938-3|NFIX_HUMAN Isoform 3 of Nuclear factor 1 X-type OS=Homo sapiens GN=NFIX;>	6	1	1	1	1	0	1	0	0	1	1	0	1	0	0	1	1	0	1	0	0	1	2.8	2.8	2.8	47.91	433	433;440;441;460;494;502	0	By MS/MS	By matching	By matching	By matching
SMC1A	1.09264	0.841286	1.344	1.09264	13.2728	0.000619766	0.00526447	0.0787447	Q14683	Q14683	2	2	2	Structural maintenance of chromosomes protein 1A	SMC1A	>sp|Q14683|SMC1A_HUMAN Structural maintenance of chromosomes protein 1A OS=Homo sapiens GN=SMC1A PE=1 SV=2	1	2	2	2	2	0	1	0	1	0	2	0	1	0	1	0	2	0	1	0	1	0	1.9	1.9	1.9	143.23	1233	1233	0	By MS/MS	By matching	By matching	By matching
SLC12A3	1.07553	0.861673	1.28939	1.07553	15.3557	0.000388816	0.00388816	0.667218	P55017;P55017-3;P55017-2	P55017;P55017-3;P55017-2	1;1;1	1;1;1	1;1;1	Solute carrier family 12 member 3	SLC12A3	>sp|P55017|S12A3_HUMAN Solute carrier family 12 member 3 OS=Homo sapiens GN=SLC12A3 PE=1 SV=3;>sp|P55017-3|S12A3_HUMAN Isoform 3 of Solute carrier family 12 member 3 OS=Homo sapiens GN=SLC12A3;>sp|P55017-2|S12A3_HUMAN Isoform 2 of Solute carrier family 12	3	1	1	1	1	1	1	0	1	1	1	1	1	0	1	1	1	1	1	0	1	1	1.2	1.2	1.2	113.14	1021	1021;1029;1030	0.0094637	By MS/MS	By matching	By matching	By matching
NDRG1	1.04822	0.816475	1.27996	1.04822	13.8109	0.000545891	0.00518596	0.239426	Q92597-3;Q92597-2;Q92597	Q92597-3;Q92597-2;Q92597	3;3;3	3;3;3	3;3;3	Protein NDRG1	NDRG1	>sp|Q92597-3|NDRG1_HUMAN Isoform 3 of Protein NDRG1 OS=Homo sapiens GN=NDRG1;>sp|Q92597-2|NDRG1_HUMAN Isoform 2 of Protein NDRG1 OS=Homo sapiens GN=NDRG1;>sp|Q92597|NDRG1_HUMAN Protein NDRG1 OS=Homo sapiens GN=NDRG1 PE=1 SV=1	3	3	3	3	2	0	3	0	1	1	2	0	3	0	1	1	2	0	3	0	1	1	13.1	13.1	13.1	33.65	313	313;328;394	0	By MS/MS	By matching	By MS/MS	By matching
HNRNPA0	0.980012	0.758924	1.2011	0.980012	13.5345	0.000582306	0.00526447	0.157713	Q13151	Q13151	1	1	1	Heterogeneous nuclear ribonucleoprotein A0	HNRNPA0	>sp|Q13151|ROA0_HUMAN Heterogeneous nuclear ribonucleoprotein A0 OS=Homo sapiens GN=HNRNPA0 PE=1 SV=1	1	1	1	1	1	0	1	0	1	1	1	0	1	0	1	1	1	0	1	0	1	1	4.3	4.3	4.3	30.84	305	305	0	By MS/MS	By matching	By matching	By matching
GATAD2B	0.958843	0.644677	1.27301	0.958843	9.3189	0.00190254	0.00931268	-1.35161	Q8WXI9	Q8WXI9	3	3	3	Transcriptional repressor p66-beta	GATAD2B	>sp|Q8WXI9|P66B_HUMAN Transcriptional repressor p66-beta OS=Homo sapiens GN=GATAD2B PE=1 SV=1	1	3	3	3	3	0	1	0	0	0	3	0	1	0	0	0	3	0	1	0	0	0	8.3	8.3	8.3	65.26	593	593	0	By MS/MS	By matching	By matching	By matching
ZNF652	0.948986	0.688271	1.2097	0.948986	11.114	0.00109046	0.00714437	-0.639919	Q9Y2D9	Q9Y2D9	1	1	1	Zinc finger protein 652	ZNF652	>sp|Q9Y2D9|ZN652_HUMAN Zinc finger protein 652 OS=Homo sapiens GN=ZNF652 PE=1 SV=3	1	1	1	1	1	0	1	0	0	0	1	0	1	0	0	0	1	0	1	0	0	0	2.3	2.3	2.3	69.743	606	606	0	By matching	By matching	By MS/MS	By matching
SMC3	0.895551	0.652388	1.13871	0.895551	11.2452	0.00105057	0.00714437	-0.592387	Q9UQE7	Q9UQE7	1	1	1	Structural maintenance of chromosomes protein 3	SMC3	>sp|Q9UQE7|SMC3_HUMAN Structural maintenance of chromosomes protein 3 OS=Homo sapiens GN=SMC3 PE=1 SV=2	1	1	1	1	1	0	1	0	0	0	1	0	1	0	0	0	1	0	1	0	0	0	1	1	1	141.54	1217	1217	0	By matching	By matching	By MS/MS	By matching
MTA1	0.855673	0.595749	1.1156	0.855673	10.0517	0.00149874	0.00889405	-1.04624	Q13330-2;Q13330-3;Q13330	Q13330-2;Q13330-3;Q13330	1;1;1	1;1;1	1;1;1	Metastasis-associated protein MTA1	MTA1	>sp|Q13330-2|MTA1_HUMAN Isoform Short of Metastasis-associated protein MTA1 OS=Homo sapiens GN=MTA1;>sp|Q13330-3|MTA1_HUMAN Isoform 3 of Metastasis-associated protein MTA1 OS=Homo sapiens GN=MTA1;>sp|Q13330|MTA1_HUMAN Metastasis-associated protein MTA1 OS=	3	1	1	1	1	1	1	0	1	1	1	1	1	0	1	1	1	1	1	0	1	1	4.2	4.2	4.2	49.017	430	430;698;715	0	By MS/MS	By MS/MS	By matching	By matching
PTBP1	0.852355	0.620571	1.08414	0.852355	11.2283	0.00105563	0.00714437	-0.598505	P26599;P26599-2;P26599-3	P26599;P26599-2;P26599-3	2;2;2	2;2;2	2;2;2	Polypyrimidine tract-binding protein 1	PTBP1	>sp|P26599|PTBP1_HUMAN Polypyrimidine tract-binding protein 1 OS=Homo sapiens GN=PTBP1 PE=1 SV=1;>sp|P26599-2|PTBP1_HUMAN Isoform 2 of Polypyrimidine tract-binding protein 1 OS=Homo sapiens GN=PTBP1;>sp|P26599-3|PTBP1_HUMAN Isoform 3 of Polypyrimidine trac	3	2	2	2	2	0	2	0	1	1	2	0	2	0	1	1	2	0	2	0	1	1	4.9	4.9	4.9	57.221	531	531;550;557	0	By MS/MS	By matching	By MS/MS	By matching
PARP1	0.842854	0.626596	1.05911	0.842854	11.9002	0.000877614	0.00666987	-0.363151	P09874	P09874	8	8	8	Poly [ADP-ribose] polymerase 1	PARP1	>sp|P09874|PARP1_HUMAN Poly [ADP-ribose] polymerase 1 OS=Homo sapiens GN=PARP1 PE=1 SV=4	1	8	8	8	7	1	8	0	2	6	7	1	8	0	2	6	7	1	8	0	2	6	8.9	8.9	8.9	113.08	1014	1014	0	By MS/MS	By MS/MS	By MS/MS	By matching
ADNP	0.832019	0.593257	1.07078	0.832019	10.64	0.00125198	0.0079292	-0.816273	Q9H2P0	Q9H2P0	9	9	9	Activity-dependent neuroprotector homeobox protein	ADNP	>sp|Q9H2P0|ADNP_HUMAN Activity-dependent neuroprotector homeobox protein OS=Homo sapiens GN=ADNP PE=1 SV=1	1	9	9	9	8	1	8	1	5	3	8	1	8	1	5	3	8	1	8	1	5	3	11.2	11.2	11.2	123.56	1102	1102	0	By MS/MS	By matching	By MS/MS	By matching
TARDBP	0.818619	0.594173	1.04307	0.818619	11.1364	0.0010835	0.00714437	-0.631758	Q13148-4;Q13148	Q13148-4;Q13148	1;1	1;1	1;1	TAR DNA-binding protein 43	TARDBP	>sp|Q13148-4|TADBP_HUMAN Isoform 2 of TAR DNA-binding protein 43 OS=Homo sapiens GN=TARDBP;>sp|Q13148|TADBP_HUMAN TAR DNA-binding protein 43 OS=Homo sapiens GN=TARDBP PE=1 SV=1	2	1	1	1	1	0	1	0	1	1	1	0	1	0	1	1	1	0	1	0	1	1	6	6	6	31.808	298	298;414	0	By MS/MS	By matching	By MS/MS	By matching
HNRNPM	0.784061	0.544456	1.02367	0.784061	9.99148	0.00152743	0.00889405	-1.0705	P52272-2;P52272	P52272-2;P52272	14;14	14;14	14;14	Heterogeneous nuclear ribonucleoprotein M	HNRNPM	>sp|P52272-2|HNRPM_HUMAN Isoform 2 of Heterogeneous nuclear ribonucleoprotein M OS=Homo sapiens GN=HNRNPM;>sp|P52272|HNRPM_HUMAN Heterogeneous nuclear ribonucleoprotein M OS=Homo sapiens GN=HNRNPM PE=1 SV=3	2	14	14	14	14	3	11	3	4	9	14	3	11	3	4	9	14	3	11	3	4	9	23.6	23.6	23.6	73.62	691	691;730	0	By MS/MS	By MS/MS	By MS/MS	By matching
PCBP1	0.771037	0.511861	1.03021	0.771037	9.08358	0.00206178	0.00975864	-1.45458	Q15365	Q15365	2	2	2	Poly(rC)-binding protein 1	PCBP1	>sp|Q15365|PCBP1_HUMAN Poly(rC)-binding protein 1 OS=Homo sapiens GN=PCBP1 PE=1 SV=2	1	2	2	2	2	1	2	1	2	2	2	1	2	1	2	2	2	1	2	1	2	2	5.6	5.6	5.6	37.497	356	356	0	By MS/MS	By matching	By MS/MS	By matching
XRCC6	0.766563	0.493604	1.03952	0.766563	8.57485	0.00247004	0.0102696	-1.68611	P12956-2;P12956	P12956-2;P12956	3;3	3;3	3;3	X-ray repair cross-complementing protein 6	XRCC6	>sp|P12956-2|XRCC6_HUMAN Isoform 2 of X-ray repair cross-complementing protein 6 OS=Homo sapiens GN=XRCC6;>sp|P12956|XRCC6_HUMAN X-ray repair cross-complementing protein 6 OS=Homo sapiens GN=XRCC6 PE=1 SV=2	2	3	3	3	3	0	2	0	0	1	3	0	2	0	0	1	3	0	2	0	0	1	7.6	7.6	7.6	65.148	568	568;609	0	By MS/MS	By matching	By MS/MS	By matching
HNRNPL	0.764086	0.491437	1.03673	0.764086	8.55686	0.00248632	0.0102696	-1.69454	P14866;P14866-2	P14866;P14866-2	2;1	2;1	2;1	Heterogeneous nuclear ribonucleoprotein L	HNRNPL	>sp|P14866|HNRPL_HUMAN Heterogeneous nuclear ribonucleoprotein L OS=Homo sapiens GN=HNRNPL PE=1 SV=2;>sp|P14866-2|HNRPL_HUMAN Isoform 2 of Heterogeneous nuclear ribonucleoprotein L OS=Homo sapiens GN=HNRNPL	2	2	2	2	2	0	2	0	1	2	2	0	2	0	1	2	2	0	2	0	1	2	4.2	4.2	4.2	64.132	589	589;456	0	By MS/MS	By matching	By MS/MS	By matching
HNRNPH3	0.755707	0.363202	1.14821	0.755707	5.87874	0.0078933	0.0218997	-3.17471	P31942-4;P31942-3;P31942-2;P31942	P31942-4;P31942-3;P31942-2;P31942	1;1;1;1	1;1;1;1	1;1;1;1	Heterogeneous nuclear ribonucleoprotein H3	HNRNPH3	>sp|P31942-4|HNRH3_HUMAN Isoform 4 of Heterogeneous nuclear ribonucleoprotein H3 OS=Homo sapiens GN=HNRNPH3;>sp|P31942-3|HNRH3_HUMAN Isoform 3 of Heterogeneous nuclear ribonucleoprotein H3 OS=Homo sapiens GN=HNRNPH3;>sp|P31942-2|HNRH3_HUMAN Isoform 2 of He	4	1	1	1	1	0	1	0	0	0	1	0	1	0	0	0	1	0	1	0	0	0	6.5	6.5	6.5	22.322	215	215;297;331;346	0	By matching	By matching	By MS/MS	By matching
MCM3	0.744767	0.287938	1.2016	0.744767	4.97786	0.0129494	0.0305713	-3.80607	P25205	P25205	1	1	1	DNA replication licensing factor MCM3	MCM3	>sp|P25205|MCM3_HUMAN DNA replication licensing factor MCM3 OS=Homo sapiens GN=MCM3 PE=1 SV=3	1	1	1	1	1	0	1	0	0	0	1	0	1	0	0	0	1	0	1	0	0	0	1.5	1.5	1.5	90.98	808	808	0	By MS/MS	By matching	By MS/MS	By matching
CHD4	0.74323	0.403666	1.08279	0.74323	6.68308	0.005346	0.01782	-2.67599	Q14839;Q14839-2;Q8TDI0	Q14839;Q14839-2;Q8TDI0	2;2;1	2;2;1	2;2;1	Chromodomain-helicase-DNA-binding protein 4;Chromodomain-helicase-DNA-binding protein 5	CHD4;CHD5	>sp|Q14839|CHD4_HUMAN Chromodomain-helicase-DNA-binding protein 4 OS=Homo sapiens GN=CHD4 PE=1 SV=2;>sp|Q14839-2|CHD4_HUMAN Isoform 2 of Chromodomain-helicase-DNA-binding protein 4 OS=Homo sapiens GN=CHD4;>sp|Q8TDI0|CHD5_HUMAN Chromodomain-helicase-DNA-bin	3	2	2	2	2	0	1	0	0	1	2	0	1	0	0	1	2	0	1	0	0	1	1.6	1.6	1.6	218	1912	1912;1940;1954	0	By MS/MS	By matching	By MS/MS	By matching
CHD5	0.74323	0.403666	1.08279	0.74323	6.68308	0.005346	0.01782	-2.67599	Q14839;Q14839-2;Q8TDI0	Q14839;Q14839-2;Q8TDI0	2;2;1	2;2;1	2;2;1	Chromodomain-helicase-DNA-binding protein 4;Chromodomain-helicase-DNA-binding protein 5	CHD4;CHD5	>sp|Q14839|CHD4_HUMAN Chromodomain-helicase-DNA-binding protein 4 OS=Homo sapiens GN=CHD4 PE=1 SV=2;>sp|Q14839-2|CHD4_HUMAN Isoform 2 of Chromodomain-helicase-DNA-binding protein 4 OS=Homo sapiens GN=CHD4;>sp|Q8TDI0|CHD5_HUMAN Chromodomain-helicase-DNA-bin	3	2	2	2	2	0	1	0	0	1	2	0	1	0	0	1	2	0	1	0	0	1	1.6	1.6	1.6	218	1912	1912;1940;1954	0	By MS/MS	By matching	By MS/MS	By matching
STIP1	0.737004	0.495696	0.978313	0.737004	9.32552	0.0018983	0.00931268	-1.34875	P31948-3;P31948;P31948-2	P31948-3;P31948;P31948-2	2;2;2	2;2;2	2;2;2	Stress-induced-phosphoprotein 1	STIP1	>sp|P31948-3|STIP1_HUMAN Isoform 3 of Stress-induced-phosphoprotein 1 OS=Homo sapiens GN=STIP1;>sp|P31948|STIP1_HUMAN Stress-induced-phosphoprotein 1 OS=Homo sapiens GN=STIP1 PE=1 SV=1;>sp|P31948-2|STIP1_HUMAN Isoform 2 of Stress-induced-phosphoprotein 1 O	3	2	2	2	2	0	2	0	1	0	2	0	2	0	1	0	2	0	2	0	1	0	4.2	4.2	4.2	59.777	519	519;543;590	0	By MS/MS	By matching	By MS/MS	By matching
PDS5A	0.724489	0.492191	0.956786	0.724489	9.52277	0.00177728	0.00931268	-1.26439	Q29RF7	Q29RF7	2	2	2	Sister chromatid cohesion protein PDS5 homolog A	PDS5A	>sp|Q29RF7|PDS5A_HUMAN Sister chromatid cohesion protein PDS5 homolog A OS=Homo sapiens GN=PDS5A PE=1 SV=1	1	2	2	2	2	1	2	1	1	1	2	1	2	1	1	1	2	1	2	1	1	1	2.7	2.7	2.7	150.83	1337	1337	0	By MS/MS	By matching	By MS/MS	By matching
PDS5B	0.722891	0.365969	1.07981	0.722891	6.18408	0.00677263	0.0202765	-2.97886	Q9NTI5-2;Q9NTI5	Q9NTI5-2;Q9NTI5	1;1	1;1	1;1	Sister chromatid cohesion protein PDS5 homolog B	PDS5B	>sp|Q9NTI5-2|PDS5B_HUMAN Isoform 2 of Sister chromatid cohesion protein PDS5 homolog B OS=Homo sapiens GN=PDS5B;>sp|Q9NTI5|PDS5B_HUMAN Sister chromatid cohesion protein PDS5 homolog B OS=Homo sapiens GN=PDS5B PE=1 SV=1	2	1	1	1	1	0	1	0	1	1	1	0	1	0	1	1	1	0	1	0	1	1	1.2	1.2	1.2	158.28	1391	1391;1447	0	By MS/MS	By matching	By MS/MS	By matching
TRIM28	0.719399	0.498767	0.94003	0.719399	9.95584	0.00154476	0.00889405	-1.08493	Q13263;Q13263-2	Q13263;Q13263-2	7;6	7;6	7;6	Transcription intermediary factor 1-beta	TRIM28	>sp|Q13263|TIF1B_HUMAN Transcription intermediary factor 1-beta OS=Homo sapiens GN=TRIM28 PE=1 SV=5;>sp|Q13263-2|TIF1B_HUMAN Isoform 2 of Transcription intermediary factor 1-beta OS=Homo sapiens GN=TRIM28	2	7	7	7	7	2	7	1	2	3	7	2	7	1	2	3	7	2	7	1	2	3	14.5	14.5	14.5	88.549	835	835;753	0	By MS/MS	By MS/MS	By MS/MS	By MS/MS
HMGB1	0.713367	0.396097	1.03064	0.713367	6.8653	0.00492277	0.0175904	-2.57031	P09429;B2RPK0	P09429;B2RPK0	3;2	2;2	2;2	High mobility group protein B1;Putative high mobility group protein B1-like 1	HMGB1;HMGB1P1	>sp|P09429|HMGB1_HUMAN High mobility group protein B1 OS=Homo sapiens GN=HMGB1 PE=1 SV=3;>sp|B2RPK0|HGB1A_HUMAN Putative high mobility group protein B1-like 1 OS=Homo sapiens GN=HMGB1P1 PE=5 SV=1	2	3	2	2	1	0	3	0	0	0	1	0	2	0	0	0	1	0	2	0	0	0	15.8	11.6	11.6	24.893	215	215;211	0	By MS/MS	By matching	By MS/MS	By matching
HMGB1P1	0.713367	0.396097	1.03064	0.713367	6.8653	0.00492277	0.0175904	-2.57031	P09429;B2RPK0	P09429;B2RPK0	3;2	2;2	2;2	High mobility group protein B1;Putative high mobility group protein B1-like 1	HMGB1;HMGB1P1	>sp|P09429|HMGB1_HUMAN High mobility group protein B1 OS=Homo sapiens GN=HMGB1 PE=1 SV=3;>sp|B2RPK0|HGB1A_HUMAN Putative high mobility group protein B1-like 1 OS=Homo sapiens GN=HMGB1P1 PE=5 SV=1	2	3	2	2	1	0	3	0	0	0	1	0	2	0	0	0	1	0	2	0	0	0	15.8	11.6	11.6	24.893	215	215;211	0	By MS/MS	By matching	By MS/MS	By matching
VAMP5	0.706472	0.481063	0.931881	0.706472	9.56975	0.00174994	0.00931268	-1.24455	O95183	O95183	1	1	1	Vesicle-associated membrane protein 5	VAMP5	>sp|O95183|VAMP5_HUMAN Vesicle-associated membrane protein 5 OS=Homo sapiens GN=VAMP5 PE=1 SV=1	1	1	1	1	1	0	1	1	1	1	1	0	1	1	1	1	1	0	1	1	1	1	6	6	6	12.805	116	116	0	By MS/MS	By matching	By MS/MS	By matching
KDM3B	0.6798	0.445384	0.914215	0.6798	8.85463	0.00223373	0.010105	-1.55722	Q7LBC6;Q7LBC6-2	Q7LBC6;Q7LBC6-2	2;1	2;1	2;1	Lysine-specific demethylase 3B	KDM3B	>sp|Q7LBC6|KDM3B_HUMAN Lysine-specific demethylase 3B OS=Homo sapiens GN=KDM3B PE=1 SV=2;>sp|Q7LBC6-2|KDM3B_HUMAN Isoform 2 of Lysine-specific demethylase 3B OS=Homo sapiens GN=KDM3B	2	2	2	2	2	0	2	0	1	1	2	0	2	0	1	1	2	0	2	0	1	1	1.5	1.5	1.5	191.58	1761	1761;1417	0	By MS/MS	By matching	By MS/MS	By matching
RPA1	0.677539	0.372866	0.982211	0.677539	6.79011	0.00509195	0.0175904	-2.61361	P27694	P27694	2	2	2	Replication protein A 70 kDa DNA-binding subunit;Replication protein A 70 kDa DNA-binding subunit, N-terminally processed	RPA1	>sp|P27694|RFA1_HUMAN Replication protein A 70 kDa DNA-binding subunit OS=Homo sapiens GN=RPA1 PE=1 SV=2	1	2	2	2	2	1	2	0	1	1	2	1	2	0	1	1	2	1	2	0	1	1	4.5	4.5	4.5	68.137	616	616	0	By MS/MS	By matching	By MS/MS	By matching
HMGB2	0.66616	0.452197	0.880123	0.66616	9.5064	0.00178693	0.00931268	-1.27133	P26583	P26583	3	3	2	High mobility group protein B2	HMGB2	>sp|P26583|HMGB2_HUMAN High mobility group protein B2 OS=Homo sapiens GN=HMGB2 PE=1 SV=2	1	3	3	2	2	1	3	0	1	1	2	1	3	0	1	1	2	1	2	0	1	1	15.8	15.8	11.5	24.033	209	209	0	By MS/MS	By matching	By MS/MS	By matching
UHRF2	0.655609	0.314241	0.996978	0.655609	5.86405	0.00795306	0.0218997	-3.18435	Q96PU4-2;Q96PU4	Q96PU4-2;Q96PU4	1;1	1;1	1;1	E3 ubiquitin-protein ligase UHRF2	UHRF2	>sp|Q96PU4-2|UHRF2_HUMAN Isoform 2 of E3 ubiquitin-protein ligase UHRF2 OS=Homo sapiens GN=UHRF2;>sp|Q96PU4|UHRF2_HUMAN E3 ubiquitin-protein ligase UHRF2 OS=Homo sapiens GN=UHRF2 PE=1 SV=1	2	1	1	1	1	0	1	0	0	0	1	0	1	0	0	0	1	0	1	0	0	0	2.4	2.4	2.4	56.076	503	503;802	0	By MS/MS	By matching	By MS/MS	By matching
DEK	0.646777	0.419329	0.874224	0.646777	8.68258	0.00237538	0.0102573	-1.63602	P35659	P35659	1	1	1	Protein DEK	DEK	>sp|P35659|DEK_HUMAN Protein DEK OS=Homo sapiens GN=DEK PE=1 SV=1	1	1	1	1	1	0	1	0	1	0	1	0	1	0	1	0	1	0	1	0	1	0	2.7	2.7	2.7	42.674	375	375	0	By MS/MS	By matching	By MS/MS	By matching
XRCC5	0.637517	0.413963	0.861071	0.637517	8.70734	0.00235429	0.0102573	-1.62459	P13010	P13010	1	1	1	X-ray repair cross-complementing protein 5	XRCC5	>sp|P13010|XRCC5_HUMAN X-ray repair cross-complementing protein 5 OS=Homo sapiens GN=XRCC5 PE=1 SV=3	1	1	1	1	1	0	1	0	0	0	1	0	1	0	0	0	1	0	1	0	0	0	1.9	1.9	1.9	82.704	732	732	0	By matching	By matching	By MS/MS	By matching
DDX5	0.637467	0.421743	0.853192	0.637467	9.02265	0.00210581	0.00975864	-1.48165	P17844-2;P17844	P17844-2;P17844	2;2	2;2	2;2	Probable ATP-dependent RNA helicase DDX5	DDX5	>sp|P17844-2|DDX5_HUMAN Isoform 2 of Probable ATP-dependent RNA helicase DDX5 OS=Homo sapiens GN=DDX5;>sp|P17844|DDX5_HUMAN Probable ATP-dependent RNA helicase DDX5 OS=Homo sapiens GN=DDX5 PE=1 SV=1	2	2	2	2	2	0	2	0	1	1	2	0	2	0	1	1	2	0	2	0	1	1	3.4	3.4	3.4	60.563	535	535;614	0	By MS/MS	By matching	By MS/MS	By matching
PPIA	0.601076	0.376373	0.82578	0.601076	8.16762	0.00287544	0.0116241	-1.88095	P62937	P62937	1	1	1	Peptidyl-prolyl cis-trans isomerase A;Peptidyl-prolyl cis-trans isomerase A, N-terminally processed	PPIA	>sp|P62937|PPIA_HUMAN Peptidyl-prolyl cis-trans isomerase A OS=Homo sapiens GN=PPIA PE=1 SV=2	1	1	1	1	1	0	1	0	0	1	1	0	1	0	0	1	1	0	1	0	0	1	7.3	7.3	7.3	18.012	165	165	0	By MS/MS	By matching	By matching	By matching
ANKRD18A	0.600724	0.261657	0.939791	0.600724	5.4096	0.0101266	0.026723	-3.49287	Q8IVF6;A2A2Z9	Q8IVF6;A2A2Z9	1;1	1;1	1;1	Ankyrin repeat domain-containing protein 18A;Ankyrin repeat domain-containing protein 18B	ANKRD18A;ANKRD18B	>sp|Q8IVF6|AN18A_HUMAN Ankyrin repeat domain-containing protein 18A OS=Homo sapiens GN=ANKRD18A PE=2 SV=3;>sp|A2A2Z9|AN18B_HUMAN Ankyrin repeat domain-containing protein 18B OS=Homo sapiens GN=ANKRD18B PE=1 SV=1	2	1	1	1	1	1	1	0	1	1	1	1	1	0	1	1	1	1	1	0	1	1	1.2	1.2	1.2	115.6	992	992;1011	0.0035714	By matching	By matching	By matching	By matching
ANKRD18B	0.600724	0.261657	0.939791	0.600724	5.4096	0.0101266	0.026723	-3.49287	Q8IVF6;A2A2Z9	Q8IVF6;A2A2Z9	1;1	1;1	1;1	Ankyrin repeat domain-containing protein 18A;Ankyrin repeat domain-containing protein 18B	ANKRD18A;ANKRD18B	>sp|Q8IVF6|AN18A_HUMAN Ankyrin repeat domain-containing protein 18A OS=Homo sapiens GN=ANKRD18A PE=2 SV=3;>sp|A2A2Z9|AN18B_HUMAN Ankyrin repeat domain-containing protein 18B OS=Homo sapiens GN=ANKRD18B PE=1 SV=1	2	1	1	1	1	1	1	0	1	1	1	1	1	0	1	1	1	1	1	0	1	1	1.2	1.2	1.2	115.6	992	992;1011	0.0035714	By matching	By matching	By matching	By matching
PGK1	0.589028	0.306005	0.872051	0.589028	6.35463	0.0062352	0.0194211	-2.87304	P00558-2;P00558;P07205	P00558-2;P00558;P07205	3;3;2	3;3;2	3;3;2	Phosphoglycerate kinase 1;Phosphoglycerate kinase 2	PGK1;PGK2	>sp|P00558-2|PGK1_HUMAN Isoform 2 of Phosphoglycerate kinase 1 OS=Homo sapiens GN=PGK1;>sp|P00558|PGK1_HUMAN Phosphoglycerate kinase 1 OS=Homo sapiens GN=PGK1 PE=1 SV=3;>sp|P07205|PGK2_HUMAN Phosphoglycerate kinase 2 OS=Homo sapiens GN=PGK2 PE=1 SV=3	3	3	3	3	1	0	1	2	1	1	1	0	1	2	1	1	1	0	1	2	1	1	12.9	12.9	12.9	41.428	389	389;417;417	0	By MS/MS	By matching	By MS/MS	By MS/MS
PGK2	0.589028	0.306005	0.872051	0.589028	6.35463	0.0062352	0.0194211	-2.87304	P00558-2;P00558;P07205	P00558-2;P00558;P07205	3;3;2	3;3;2	3;3;2	Phosphoglycerate kinase 1;Phosphoglycerate kinase 2	PGK1;PGK2	>sp|P00558-2|PGK1_HUMAN Isoform 2 of Phosphoglycerate kinase 1 OS=Homo sapiens GN=PGK1;>sp|P00558|PGK1_HUMAN Phosphoglycerate kinase 1 OS=Homo sapiens GN=PGK1 PE=1 SV=3;>sp|P07205|PGK2_HUMAN Phosphoglycerate kinase 2 OS=Homo sapiens GN=PGK2 PE=1 SV=3	3	3	3	3	1	0	1	2	1	1	1	0	1	2	1	1	1	0	1	2	1	1	12.9	12.9	12.9	41.428	389	389;417;417	0	By MS/MS	By matching	By MS/MS	By MS/MS
NUMA1	0.570071	0.355215	0.784928	0.570071	8.10134	0.0029494	0.0116747	-1.91352	Q14980-2;Q14980;Q14980-5;Q14980-4;Q14980-3	Q14980-2;Q14980;Q14980-5	24;24;18;11;11	24;24;18;11;11	24;24;18;11;11	Nuclear mitotic apparatus protein 1	NUMA1	>sp|Q14980-2|NUMA1_HUMAN Isoform 2 of Nuclear mitotic apparatus protein 1 OS=Homo sapiens GN=NUMA1;>sp|Q14980|NUMA1_HUMAN Nuclear mitotic apparatus protein 1 OS=Homo sapiens GN=NUMA1 PE=1 SV=2;>sp|Q14980-5|NUMA1_HUMAN Isoform 5 of Nuclear mitotic apparatus	5	24	24	24	23	5	23	4	15	15	23	5	23	4	15	15	23	5	23	4	15	15	13.9	13.9	13.9	236.51	2101	2101;2115;979;1763;1776	0	By MS/MS	By MS/MS	By MS/MS	By MS/MS
SRRT	0.564028	0.349065	0.778991	0.564028	8.01149	0.00305366	0.0118407	-1.95807	Q9BXP5-5;Q9BXP5-4;Q9BXP5-2;Q9BXP5-3;Q9BXP5	Q9BXP5-5;Q9BXP5-4;Q9BXP5-2;Q9BXP5-3;Q9BXP5	3;3;3;3;3	3;3;3;3;3	3;3;3;3;3	Serrate RNA effector molecule homolog	SRRT	>sp|Q9BXP5-5|SRRT_HUMAN Isoform 5 of Serrate RNA effector molecule homolog OS=Homo sapiens GN=SRRT;>sp|Q9BXP5-4|SRRT_HUMAN Isoform 4 of Serrate RNA effector molecule homolog OS=Homo sapiens GN=SRRT;>sp|Q9BXP5-2|SRRT_HUMAN Isoform 2 of Serrate RNA effector	5	3	3	3	2	0	2	0	0	0	2	0	2	0	0	0	2	0	2	0	0	0	3.8	3.8	3.8	96.221	839	839;871;872;875;876	0	By MS/MS	By matching	By MS/MS	By matching
SUPT16H	0.56257	0.282958	0.842182	0.56257	6.14324	0.00691011	0.0202765	-3.00458	Q9Y5B9	Q9Y5B9	3	3	3	FACT complex subunit SPT16	SUPT16H	>sp|Q9Y5B9|SP16H_HUMAN FACT complex subunit SPT16 OS=Homo sapiens GN=SUPT16H PE=1 SV=1	1	3	3	3	3	1	1	0	2	0	3	1	1	0	2	0	3	1	1	0	2	0	3	3	3	119.91	1047	1047	0	By MS/MS	By matching	By MS/MS	By matching
HDGFRP3	0.548135	0.334167	0.762103	0.548135	7.82194	0.00328976	0.0125011	-2.05357	Q9Y3E1	Q9Y3E1	1	1	1	Hepatoma-derived growth factor-related protein 3	HDGFRP3	>sp|Q9Y3E1|HDGR3_HUMAN Hepatoma-derived growth factor-related protein 3 OS=Homo sapiens GN=HDGFRP3 PE=1 SV=1	1	1	1	1	1	1	1	1	1	0	1	1	1	1	1	0	1	1	1	1	1	0	6.4	6.4	6.4	22.619	203	203	0.0068027	By MS/MS	By matching	By MS/MS	By matching
TOP1	0.546948	0.310196	0.7837	0.546948	7.05388	0.00452923	0.0165491	-2.46352	P11387;Q969P6-2;Q969P6	P11387	6;1;1	6;1;1	6;1;1	DNA topoisomerase 1	TOP1	>sp|P11387|TOP1_HUMAN DNA topoisomerase 1 OS=Homo sapiens GN=TOP1 PE=1 SV=2	3	6	6	6	6	1	6	1	3	1	6	1	6	1	3	1	6	1	6	1	3	1	7.6	7.6	7.6	90.725	765	765;503;601	0	By MS/MS	By matching	By MS/MS	By matching
XRN2	0.531036	0.264033	0.798039	0.531036	6.07273	0.007156	0.0206006	-3.04931	Q9H0D6-2;Q9H0D6	Q9H0D6-2;Q9H0D6	2;2	2;2	2;2	5-3 exoribonuclease 2	XRN2	>sp|Q9H0D6-2|XRN2_HUMAN Isoform 2 of 5-3 exoribonuclease 2 OS=Homo sapiens GN=XRN2;>sp|Q9H0D6|XRN2_HUMAN 5-3 exoribonuclease 2 OS=Homo sapiens GN=XRN2 PE=1 SV=1	2	2	2	2	2	1	2	1	1	1	2	1	2	1	1	1	2	1	2	1	1	1	2.7	2.7	2.7	99.96	874	874;950	0	By MS/MS	By matching	By MS/MS	By matching
MEN1	0.509868	0.169646	0.85009	0.509868	4.57584	0.0165462	0.0357247	-4.11728	O00255-3;O00255-2;O00255	O00255-3;O00255-2;O00255	1;1;1	1;1;1	1;1;1	Menin	MEN1	>sp|O00255-3|MEN1_HUMAN Isoform 3 of Menin OS=Homo sapiens GN=MEN1;>sp|O00255-2|MEN1_HUMAN Isoform 2 of Menin OS=Homo sapiens GN=MEN1;>sp|O00255|MEN1_HUMAN Menin OS=Homo sapiens GN=MEN1 PE=1 SV=4	3	1	1	1	1	0	1	0	0	0	1	0	1	0	0	0	1	0	1	0	0	0	2.4	2.4	2.4	63.747	575	575;610;615	0	By matching	By matching	By MS/MS	By matching
PRKDC	0.508382	0.26083	0.755933	0.508382	6.27047	0.00649323	0.0198986	-2.92495	P78527-2;P78527	P78527-2;P78527	5;5	5;5	5;5	DNA-dependent protein kinase catalytic subunit	PRKDC	>sp|P78527-2|PRKDC_HUMAN Isoform 2 of DNA-dependent protein kinase catalytic subunit OS=Homo sapiens GN=PRKDC;>sp|P78527|PRKDC_HUMAN DNA-dependent protein kinase catalytic subunit OS=Homo sapiens GN=PRKDC PE=1 SV=3	2	5	5	5	3	0	4	0	1	2	3	0	4	0	1	2	3	0	4	0	1	2	1.3	1.3	1.3	465.5	4097	4097;4128	0	By MS/MS	By matching	By MS/MS	By matching
HNRNPA1	0.505252	0.264854	0.74565	0.505252	6.41731	0.00605153	0.0191632	-2.83476	P09651-3;P09651-2;P09651	P09651-3;P09651-2;P09651	2;2;2	2;2;2	2;2;2	Heterogeneous nuclear ribonucleoprotein A1	HNRNPA1	>sp|P09651-3|ROA1_HUMAN Isoform 2 of Heterogeneous nuclear ribonucleoprotein A1 OS=Homo sapiens GN=HNRNPA1;>sp|P09651-2|ROA1_HUMAN Isoform A1-A of Heterogeneous nuclear ribonucleoprotein A1 OS=Homo sapiens GN=HNRNPA1;>sp|P09651|ROA1_HUMAN Heterogeneous nuc	3	2	2	2	2	2	2	2	2	2	2	2	2	2	2	2	2	2	2	2	2	2	12.7	12.7	12.7	29.386	267	267;320;372	0	By MS/MS	By MS/MS	By MS/MS	By MS/MS
APEX1	0.504315	0.266165	0.742465	0.504315	6.46588	0.005914	0.0191632	-2.80532	P27695	P27695	1	1	1	DNA-(apurinic or apyrimidinic site) lyase;DNA-(apurinic or apyrimidinic site) lyase, mitochondrial	APEX1	>sp|P27695|APEX1_HUMAN DNA-(apurinic or apyrimidinic site) lyase OS=Homo sapiens GN=APEX1 PE=1 SV=2	1	1	1	1	1	1	1	1	1	1	1	1	1	1	1	1	1	1	1	1	1	1	2.8	2.8	2.8	35.554	318	318	0	By MS/MS	By matching	By MS/MS	By matching
H2AFX	0.473837	0.258945	0.68873	0.473837	6.73263	0.00522641	0.0177325	-2.647	Q93077;Q7L7L0;P04908;Q96QV6;P16104;Q71UI9-2;Q71UI9;P0C0S5;Q71UI9-3;Q71UI9-4	Q93077;Q7L7L0;P04908;Q96QV6;P16104	5;5;5;3;3;2;2;2;1;1	1;1;1;0;0;0;0;0;0;0	1;1;1;0;0;0;0;0;0;0	Histone H2A type 1-C;Histone H2A type 3;Histone H2A type 1-B/E;Histone H2A type 1-A;Histone H2A.x	HIST1H2AC;HIST3H2A;HIST1H2AB;HIST1H2AA;H2AFX	>sp|Q93077|H2A1C_HUMAN Histone H2A type 1-C OS=Homo sapiens GN=HIST1H2AC PE=1 SV=3;>sp|Q7L7L0|H2A3_HUMAN Histone H2A type 3 OS=Homo sapiens GN=HIST3H2A PE=1 SV=3;>sp|P04908|H2A1B_HUMAN Histone H2A type 1-B/E OS=Homo sapiens GN=HIST1H2AB PE=1 SV=2;>sp|Q96QV	10	5	1	1	4	2	5	2	3	4	1	0	1	0	1	1	1	0	1	0	1	1	35.4	8.5	8.5	14.105	130	130;130;130;131;143;114;128;128;90;102	0	By MS/MS	By matching	By MS/MS	By matching
HIST1H2AA	0.473837	0.258945	0.68873	0.473837	6.73263	0.00522641	0.0177325	-2.647	Q93077;Q7L7L0;P04908;Q96QV6;P16104;Q71UI9-2;Q71UI9;P0C0S5;Q71UI9-3;Q71UI9-4	Q93077;Q7L7L0;P04908;Q96QV6;P16104	5;5;5;3;3;2;2;2;1;1	1;1;1;0;0;0;0;0;0;0	1;1;1;0;0;0;0;0;0;0	Histone H2A type 1-C;Histone H2A type 3;Histone H2A type 1-B/E;Histone H2A type 1-A;Histone H2A.x	HIST1H2AC;HIST3H2A;HIST1H2AB;HIST1H2AA;H2AFX	>sp|Q93077|H2A1C_HUMAN Histone H2A type 1-C OS=Homo sapiens GN=HIST1H2AC PE=1 SV=3;>sp|Q7L7L0|H2A3_HUMAN Histone H2A type 3 OS=Homo sapiens GN=HIST3H2A PE=1 SV=3;>sp|P04908|H2A1B_HUMAN Histone H2A type 1-B/E OS=Homo sapiens GN=HIST1H2AB PE=1 SV=2;>sp|Q96QV	10	5	1	1	4	2	5	2	3	4	1	0	1	0	1	1	1	0	1	0	1	1	35.4	8.5	8.5	14.105	130	130;130;130;131;143;114;128;128;90;102	0	By MS/MS	By matching	By MS/MS	By matching
HIST1H2AB	0.473837	0.258945	0.68873	0.473837	6.73263	0.00522641	0.0177325	-2.647	Q93077;Q7L7L0;P04908;Q96QV6;P16104;Q71UI9-2;Q71UI9;P0C0S5;Q71UI9-3;Q71UI9-4	Q93077;Q7L7L0;P04908;Q96QV6;P16104	5;5;5;3;3;2;2;2;1;1	1;1;1;0;0;0;0;0;0;0	1;1;1;0;0;0;0;0;0;0	Histone H2A type 1-C;Histone H2A type 3;Histone H2A type 1-B/E;Histone H2A type 1-A;Histone H2A.x	HIST1H2AC;HIST3H2A;HIST1H2AB;HIST1H2AA;H2AFX	>sp|Q93077|H2A1C_HUMAN Histone H2A type 1-C OS=Homo sapiens GN=HIST1H2AC PE=1 SV=3;>sp|Q7L7L0|H2A3_HUMAN Histone H2A type 3 OS=Homo sapiens GN=HIST3H2A PE=1 SV=3;>sp|P04908|H2A1B_HUMAN Histone H2A type 1-B/E OS=Homo sapiens GN=HIST1H2AB PE=1 SV=2;>sp|Q96QV	10	5	1	1	4	2	5	2	3	4	1	0	1	0	1	1	1	0	1	0	1	1	35.4	8.5	8.5	14.105	130	130;130;130;131;143;114;128;128;90;102	0	By MS/MS	By matching	By MS/MS	By matching
HIST1H2AC	0.473837	0.258945	0.68873	0.473837	6.73263	0.00522641	0.0177325	-2.647	Q93077;Q7L7L0;P04908;Q96QV6;P16104;Q71UI9-2;Q71UI9;P0C0S5;Q71UI9-3;Q71UI9-4	Q93077;Q7L7L0;P04908;Q96QV6;P16104	5;5;5;3;3;2;2;2;1;1	1;1;1;0;0;0;0;0;0;0	1;1;1;0;0;0;0;0;0;0	Histone H2A type 1-C;Histone H2A type 3;Histone H2A type 1-B/E;Histone H2A type 1-A;Histone H2A.x	HIST1H2AC;HIST3H2A;HIST1H2AB;HIST1H2AA;H2AFX	>sp|Q93077|H2A1C_HUMAN Histone H2A type 1-C OS=Homo sapiens GN=HIST1H2AC PE=1 SV=3;>sp|Q7L7L0|H2A3_HUMAN Histone H2A type 3 OS=Homo sapiens GN=HIST3H2A PE=1 SV=3;>sp|P04908|H2A1B_HUMAN Histone H2A type 1-B/E OS=Homo sapiens GN=HIST1H2AB PE=1 SV=2;>sp|Q96QV	10	5	1	1	4	2	5	2	3	4	1	0	1	0	1	1	1	0	1	0	1	1	35.4	8.5	8.5	14.105	130	130;130;130;131;143;114;128;128;90;102	0	By MS/MS	By matching	By MS/MS	By matching
HIST3H2A	0.473837	0.258945	0.68873	0.473837	6.73263	0.00522641	0.0177325	-2.647	Q93077;Q7L7L0;P04908;Q96QV6;P16104;Q71UI9-2;Q71UI9;P0C0S5;Q71UI9-3;Q71UI9-4	Q93077;Q7L7L0;P04908;Q96QV6;P16104	5;5;5;3;3;2;2;2;1;1	1;1;1;0;0;0;0;0;0;0	1;1;1;0;0;0;0;0;0;0	Histone H2A type 1-C;Histone H2A type 3;Histone H2A type 1-B/E;Histone H2A type 1-A;Histone H2A.x	HIST1H2AC;HIST3H2A;HIST1H2AB;HIST1H2AA;H2AFX	>sp|Q93077|H2A1C_HUMAN Histone H2A type 1-C OS=Homo sapiens GN=HIST1H2AC PE=1 SV=3;>sp|Q7L7L0|H2A3_HUMAN Histone H2A type 3 OS=Homo sapiens GN=HIST3H2A PE=1 SV=3;>sp|P04908|H2A1B_HUMAN Histone H2A type 1-B/E OS=Homo sapiens GN=HIST1H2AB PE=1 SV=2;>sp|Q96QV	10	5	1	1	4	2	5	2	3	4	1	0	1	0	1	1	1	0	1	0	1	1	35.4	8.5	8.5	14.105	130	130;130;130;131;143;114;128;128;90;102	0	By MS/MS	By matching	By MS/MS	By matching
CKB	0.465168	0.225097	0.70524	0.465168	5.91623	0.00774344	0.0218997	-3.1502	P12277	P12277	1	1	1	Creatine kinase B-type	CKB	>sp|P12277|KCRB_HUMAN Creatine kinase B-type OS=Homo sapiens GN=CKB PE=1 SV=1	1	1	1	1	1	0	1	0	1	1	1	0	1	0	1	1	1	0	1	0	1	1	2.9	2.9	2.9	42.644	381	381	0	By MS/MS	By matching	By MS/MS	By matching
PRPF8	0.46128	0.154879	0.767681	0.46128	4.59675	0.0163298	0.0356629	-4.1006	Q6P2Q9	Q6P2Q9	1	1	1	Pre-mRNA-processing-splicing factor 8	PRPF8	>sp|Q6P2Q9|PRP8_HUMAN Pre-mRNA-processing-splicing factor 8 OS=Homo sapiens GN=PRPF8 PE=1 SV=2	1	1	1	1	1	1	1	1	1	1	1	1	1	1	1	1	1	1	1	1	1	1	0.5	0.5	0.5	273.6	2335	2335	0	By MS/MS	By MS/MS	By MS/MS	By matching
NONO	0.45101	0.237084	0.664935	0.45101	6.43724	0.0059946	0.0191632	-2.82266	Q15233;Q15233-2	Q15233;Q15233-2	4;3	4;3	4;3	Non-POU domain-containing octamer-binding protein	NONO	>sp|Q15233|NONO_HUMAN Non-POU domain-containing octamer-binding protein OS=Homo sapiens GN=NONO PE=1 SV=4;>sp|Q15233-2|NONO_HUMAN Isoform 2 of Non-POU domain-containing octamer-binding protein OS=Homo sapiens GN=NONO	2	4	4	4	3	2	4	1	2	3	3	2	4	1	2	3	3	2	4	1	2	3	9.6	9.6	9.6	54.231	471	471;382	0	By MS/MS	By matching	By MS/MS	By matching
ZFR	0.447632	0.102654	0.79261	0.447632	3.96192	0.024903	0.0472315	-4.63346	Q96KR1	Q96KR1	2	2	2	Zinc finger RNA-binding protein	ZFR	>sp|Q96KR1|ZFR_HUMAN Zinc finger RNA-binding protein OS=Homo sapiens GN=ZFR PE=1 SV=2	1	2	2	2	2	0	2	0	2	2	2	0	2	0	2	2	2	0	2	0	2	2	2.6	2.6	2.6	117.01	1074	1074	0	By MS/MS	By matching	By MS/MS	By matching
BRD1	0.436792	0.185658	0.687926	0.436792	5.31062	0.010698	0.0273987	-3.56286	O95696;O95696-2	O95696;O95696-2	1;1	1;1	1;1	Bromodomain-containing protein 1	BRD1	>sp|O95696|BRD1_HUMAN Bromodomain-containing protein 1 OS=Homo sapiens GN=BRD1 PE=1 SV=1;>sp|O95696-2|BRD1_HUMAN Isoform 2 of Bromodomain-containing protein 1 OS=Homo sapiens GN=BRD1	2	1	1	1	1	0	1	0	0	0	1	0	1	0	0	0	1	0	1	0	0	0	0.9	0.9	0.9	119.52	1058	1058;1189	0	By MS/MS	By matching	By matching	By matching
KAT7	0.408397	0.15603	0.660764	0.408397	4.94112	0.0132338	0.0305713	-3.83369	O95251-2;O95251-4;O95251	O95251-2;O95251-4;O95251	1;1;1	1;1;1	1;1;1	Histone acetyltransferase KAT7	KAT7	>sp|O95251-2|KAT7_HUMAN Isoform 2 of Histone acetyltransferase KAT7 OS=Homo sapiens GN=KAT7;>sp|O95251-4|KAT7_HUMAN Isoform 4 of Histone acetyltransferase KAT7 OS=Homo sapiens GN=KAT7;>sp|O95251|KAT7_HUMAN Histone acetyltransferase KAT7 OS=Homo sapiens GN=	3	1	1	1	1	0	1	0	1	1	1	0	1	0	1	1	1	0	1	0	1	1	2.2	2.2	2.2	58.135	501	501;581;611	0.0095238	By MS/MS	By matching	By MS/MS	By matching
BPTF	0.405886	0.122142	0.68963	0.405886	4.3677	0.0189122	0.0378894	-4.28647	Q12830-4;Q12830-2;Q12830	Q12830-4;Q12830-2;Q12830	1;1;1	1;1;1	1;1;1	Nucleosome-remodeling factor subunit BPTF	BPTF	>sp|Q12830-4|BPTF_HUMAN Isoform 4 of Nucleosome-remodeling factor subunit BPTF OS=Homo sapiens GN=BPTF;>sp|Q12830-2|BPTF_HUMAN Isoform 2 of Nucleosome-remodeling factor subunit BPTF OS=Homo sapiens GN=BPTF;>sp|Q12830|BPTF_HUMAN Nucleosome-remodeling factor	3	1	1	1	1	0	1	0	0	0	1	0	1	0	0	0	1	0	1	0	0	0	0.5	0.5	0.5	322.21	2903	2903;2920;3046	0	By MS/MS	By matching	By MS/MS	By matching
HIST1H1E	0.387604	0.152709	0.622499	0.387604	5.03838	0.0124978	0.0300579	-3.7609	P10412	P10412	17	17	3	Histone H1.4	HIST1H1E	>sp|P10412|H14_HUMAN Histone H1.4 OS=Homo sapiens GN=HIST1H1E PE=1 SV=2	1	17	17	3	15	12	16	9	12	16	15	12	16	9	12	16	3	3	3	1	2	3	39.7	39.7	9.6	21.865	219	219	0	By MS/MS	By MS/MS	By MS/MS	By MS/MS
PTCD3	0.371152	0.156973	0.585331	0.371152	5.29115	0.0108153	0.0273987	-3.57675	Q96EY7	Q96EY7	1	1	1	Pentatricopeptide repeat domain-containing protein 3, mitochondrial	PTCD3	>sp|Q96EY7|PTCD3_HUMAN Pentatricopeptide repeat domain-containing protein 3, mitochondrial OS=Homo sapiens GN=PTCD3 PE=1 SV=3	1	1	1	1	1	0	1	0	0	0	1	0	1	0	0	0	1	0	1	0	0	0	1.5	1.5	1.5	78.549	689	689	0.0063898	By matching	By matching	By MS/MS	By matching
H2AFV	0.367145	0.118139	0.616151	0.367145	4.50198	0.0173402	0.0358114	-4.17666	Q8IUE6;Q71UI9-5	Q8IUE6;Q71UI9-5	2;1	1;0	1;0	Histone H2A type 2-B;Histone H2A.V	HIST2H2AB;H2AFV	>sp|Q8IUE6|H2A2B_HUMAN Histone H2A type 2-B OS=Homo sapiens GN=HIST2H2AB PE=1 SV=3;>sp|Q71UI9-5|H2AV_HUMAN Isoform 5 of Histone H2A.V OS=Homo sapiens GN=H2AFV	2	2	1	1	2	1	2	1	2	2	1	0	1	0	1	1	1	0	1	0	1	1	12.3	5.4	5.4	13.995	130	130;66	0	By MS/MS	By matching	By MS/MS	By matching
HIST2H2AB	0.367145	0.118139	0.616151	0.367145	4.50198	0.0173402	0.0358114	-4.17666	Q8IUE6;Q71UI9-5	Q8IUE6;Q71UI9-5	2;1	1;0	1;0	Histone H2A type 2-B;Histone H2A.V	HIST2H2AB;H2AFV	>sp|Q8IUE6|H2A2B_HUMAN Histone H2A type 2-B OS=Homo sapiens GN=HIST2H2AB PE=1 SV=3;>sp|Q71UI9-5|H2AV_HUMAN Isoform 5 of Histone H2A.V OS=Homo sapiens GN=H2AFV	2	2	1	1	2	1	2	1	2	2	1	0	1	0	1	1	1	0	1	0	1	1	12.3	5.4	5.4	13.995	130	130;66	0	By MS/MS	By matching	By MS/MS	By matching
H3F3A	0.366935	0.133554	0.600316	0.366935	4.80064	0.0143977	0.0320246	-3.94081	Q71DI3;Q16695;P84243;P68431;Q6NXT2	Q71DI3;Q16695;P84243;P68431;Q6NXT2	8;8;8;8;6	8;8;8;8;6	8;8;8;8;6	Histone H3.2;Histone H3.1t;Histone H3.3;Histone H3.1;Histone H3.3C	HIST2H3A;HIST3H3;H3F3A;HIST1H3A;H3F3C	>sp|Q71DI3|H32_HUMAN Histone H3.2 OS=Homo sapiens GN=HIST2H3A PE=1 SV=3;>sp|Q16695|H31T_HUMAN Histone H3.1t OS=Homo sapiens GN=HIST3H3 PE=1 SV=3;>sp|P84243|H33_HUMAN Histone H3.3 OS=Homo sapiens GN=H3F3A PE=1 SV=2;>sp|P68431|H31_HUMAN Histone H3.1 OS=Homo	5	8	8	8	7	8	7	8	6	7	7	8	7	8	6	7	7	8	7	8	6	7	33.1	33.1	33.1	15.388	136	136;136;136;136;135	0	By MS/MS	By MS/MS	By MS/MS	By MS/MS
H3F3C	0.366935	0.133554	0.600316	0.366935	4.80064	0.0143977	0.0320246	-3.94081	Q71DI3;Q16695;P84243;P68431;Q6NXT2	Q71DI3;Q16695;P84243;P68431;Q6NXT2	8;8;8;8;6	8;8;8;8;6	8;8;8;8;6	Histone H3.2;Histone H3.1t;Histone H3.3;Histone H3.1;Histone H3.3C	HIST2H3A;HIST3H3;H3F3A;HIST1H3A;H3F3C	>sp|Q71DI3|H32_HUMAN Histone H3.2 OS=Homo sapiens GN=HIST2H3A PE=1 SV=3;>sp|Q16695|H31T_HUMAN Histone H3.1t OS=Homo sapiens GN=HIST3H3 PE=1 SV=3;>sp|P84243|H33_HUMAN Histone H3.3 OS=Homo sapiens GN=H3F3A PE=1 SV=2;>sp|P68431|H31_HUMAN Histone H3.1 OS=Homo	5	8	8	8	7	8	7	8	6	7	7	8	7	8	6	7	7	8	7	8	6	7	33.1	33.1	33.1	15.388	136	136;136;136;136;135	0	By MS/MS	By MS/MS	By MS/MS	By MS/MS
HIST1H3A	0.366935	0.133554	0.600316	0.366935	4.80064	0.0143977	0.0320246	-3.94081	Q71DI3;Q16695;P84243;P68431;Q6NXT2	Q71DI3;Q16695;P84243;P68431;Q6NXT2	8;8;8;8;6	8;8;8;8;6	8;8;8;8;6	Histone H3.2;Histone H3.1t;Histone H3.3;Histone H3.1;Histone H3.3C	HIST2H3A;HIST3H3;H3F3A;HIST1H3A;H3F3C	>sp|Q71DI3|H32_HUMAN Histone H3.2 OS=Homo sapiens GN=HIST2H3A PE=1 SV=3;>sp|Q16695|H31T_HUMAN Histone H3.1t OS=Homo sapiens GN=HIST3H3 PE=1 SV=3;>sp|P84243|H33_HUMAN Histone H3.3 OS=Homo sapiens GN=H3F3A PE=1 SV=2;>sp|P68431|H31_HUMAN Histone H3.1 OS=Homo	5	8	8	8	7	8	7	8	6	7	7	8	7	8	6	7	7	8	7	8	6	7	33.1	33.1	33.1	15.388	136	136;136;136;136;135	0	By MS/MS	By MS/MS	By MS/MS	By MS/MS
HIST2H3A	0.366935	0.133554	0.600316	0.366935	4.80064	0.0143977	0.0320246	-3.94081	Q71DI3;Q16695;P84243;P68431;Q6NXT2	Q71DI3;Q16695;P84243;P68431;Q6NXT2	8;8;8;8;6	8;8;8;8;6	8;8;8;8;6	Histone H3.2;Histone H3.1t;Histone H3.3;Histone H3.1;Histone H3.3C	HIST2H3A;HIST3H3;H3F3A;HIST1H3A;H3F3C	>sp|Q71DI3|H32_HUMAN Histone H3.2 OS=Homo sapiens GN=HIST2H3A PE=1 SV=3;>sp|Q16695|H31T_HUMAN Histone H3.1t OS=Homo sapiens GN=HIST3H3 PE=1 SV=3;>sp|P84243|H33_HUMAN Histone H3.3 OS=Homo sapiens GN=H3F3A PE=1 SV=2;>sp|P68431|H31_HUMAN Histone H3.1 OS=Homo	5	8	8	8	7	8	7	8	6	7	7	8	7	8	6	7	7	8	7	8	6	7	33.1	33.1	33.1	15.388	136	136;136;136;136;135	0	By MS/MS	By MS/MS	By MS/MS	By MS/MS
HIST3H3	0.366935	0.133554	0.600316	0.366935	4.80064	0.0143977	0.0320246	-3.94081	Q71DI3;Q16695;P84243;P68431;Q6NXT2	Q71DI3;Q16695;P84243;P68431;Q6NXT2	8;8;8;8;6	8;8;8;8;6	8;8;8;8;6	Histone H3.2;Histone H3.1t;Histone H3.3;Histone H3.1;Histone H3.3C	HIST2H3A;HIST3H3;H3F3A;HIST1H3A;H3F3C	>sp|Q71DI3|H32_HUMAN Histone H3.2 OS=Homo sapiens GN=HIST2H3A PE=1 SV=3;>sp|Q16695|H31T_HUMAN Histone H3.1t OS=Homo sapiens GN=HIST3H3 PE=1 SV=3;>sp|P84243|H33_HUMAN Histone H3.3 OS=Homo sapiens GN=H3F3A PE=1 SV=2;>sp|P68431|H31_HUMAN Histone H3.1 OS=Homo	5	8	8	8	7	8	7	8	6	7	7	8	7	8	6	7	7	8	7	8	6	7	33.1	33.1	33.1	15.388	136	136;136;136;136;135	0	By MS/MS	By MS/MS	By MS/MS	By MS/MS
PHIP	0.366018	0.144482	0.587554	0.366018	5.04468	0.0124519	0.0300579	-3.75622	Q8WWQ0	Q8WWQ0	1	1	1	PH-interacting protein	PHIP	>sp|Q8WWQ0|PHIP_HUMAN PH-interacting protein OS=Homo sapiens GN=PHIP PE=1 SV=2	1	1	1	1	1	0	1	0	0	0	1	0	1	0	0	0	1	0	1	0	0	0	0.7	0.7	0.7	206.69	1821	1821	0	By matching	By matching	By MS/MS	By matching
REPIN1	0.360732	0.108402	0.613062	0.360732	4.36508	0.0189447	0.0378894	-4.28864	Q9BWE0;Q9BWE0-4	Q9BWE0;Q9BWE0-4	1;1	1;1	1;1	Replication initiator 1	REPIN1	>sp|Q9BWE0|REPI1_HUMAN Replication initiator 1 OS=Homo sapiens GN=REPIN1 PE=1 SV=1;>sp|Q9BWE0-4|REPI1_HUMAN Isoform 2 of Replication initiator 1 OS=Homo sapiens GN=REPIN1	2	1	1	1	1	0	1	0	0	0	1	0	1	0	0	0	1	0	1	0	0	0	2.6	2.6	2.6	63.574	567	567;624	0	By MS/MS	By matching	By MS/MS	By matching
CPSF6	0.358038	0.0743609	0.641715	0.358038	3.85373	0.0268925	0.0484931	-4.73001	Q16630-3;Q16630;Q16630-2	Q16630-3;Q16630;Q16630-2	1;1;1	1;1;1	1;1;1	Cleavage and polyadenylation specificity factor subunit 6	CPSF6	>sp|Q16630-3|CPSF6_HUMAN Isoform 3 of Cleavage and polyadenylation specificity factor subunit 6 OS=Homo sapiens GN=CPSF6;>sp|Q16630|CPSF6_HUMAN Cleavage and polyadenylation specificity factor subunit 6 OS=Homo sapiens GN=CPSF6 PE=1 SV=2;>sp|Q16630-2|CPSF6_	3	1	1	1	1	0	1	1	1	1	1	0	1	1	1	1	1	0	1	1	1	1	1.9	1.9	1.9	52.325	478	478;551;588	0	By MS/MS	By matching	By MS/MS	By matching
LMNA	0.348396	0.133318	0.563474	0.348396	4.94599	0.0131956	0.0305713	-3.83002	P02545-2;P02545-6;P02545-3;P02545;P02545-5;P02545-4	P02545-2;P02545-6;P02545-3;P02545;P02545-5;P02545-4	2;2;2;2;1;1	2;2;2;2;1;1	2;2;2;2;1;1	Prelamin-A/C;Lamin-A/C	LMNA	>sp|P02545-2|LMNA_HUMAN Isoform C of Prelamin-A/C OS=Homo sapiens GN=LMNA;>sp|P02545-6|LMNA_HUMAN Isoform 6 of Prelamin-A/C OS=Homo sapiens GN=LMNA;>sp|P02545-3|LMNA_HUMAN Isoform ADelta10 of Prelamin-A/C OS=Homo sapiens GN=LMNA;>sp|P02545|LMNA_HUMAN Prela	6	2	2	2	1	0	2	0	1	1	1	0	2	0	1	1	1	0	2	0	1	1	4.2	4.2	4.2	65.134	572	572;614;634;664;565;574	0	By MS/MS	By matching	By MS/MS	By matching
MIF	0.343475	0.125448	0.561502	0.343475	4.81018	0.0143146	0.0320246	-3.93346	P14174	P14174	1	1	1	Macrophage migration inhibitory factor	MIF	>sp|P14174|MIF_HUMAN Macrophage migration inhibitory factor OS=Homo sapiens GN=MIF PE=1 SV=4	1	1	1	1	1	0	1	0	0	0	1	0	1	0	0	0	1	0	1	0	0	0	9.6	9.6	9.6	12.476	115	115	0	By MS/MS	By matching	By matching	By matching
HP1BP3	0.3433	0.110532	0.576069	0.3433	4.50325	0.0173261	0.0358114	-4.17563	Q5SSJ5;Q5SSJ5-2;Q5SSJ5-3;Q5SSJ5-5	Q5SSJ5;Q5SSJ5-2;Q5SSJ5-3	19;16;14;3	19;16;14;3	19;16;14;3	Heterochromatin protein 1-binding protein 3	HP1BP3	>sp|Q5SSJ5|HP1B3_HUMAN Heterochromatin protein 1-binding protein 3 OS=Homo sapiens GN=HP1BP3 PE=1 SV=1;>sp|Q5SSJ5-2|HP1B3_HUMAN Isoform 2 of Heterochromatin protein 1-binding protein 3 OS=Homo sapiens GN=HP1BP3;>sp|Q5SSJ5-3|HP1B3_HUMAN Isoform 3 of Heteroc	4	19	19	19	15	2	18	2	9	10	15	2	18	2	9	10	15	2	18	2	9	10	28.8	28.8	28.8	61.206	553	553;515;401;133	0	By MS/MS	By MS/MS	By MS/MS	By MS/MS
TMPO	0.32808	0.0828806	0.57328	0.32808	4.08541	0.0228533	0.0443074	-4.52537	P42166;P42167-3;P42167-2;P42167	P42166;P42167-3;P42167-2;P42167	3;2;2;2	3;2;2;2	3;2;2;2	Lamina-associated polypeptide 2, isoform alpha;Thymopoietin;Thymopentin;Lamina-associated polypeptide 2, isoforms beta/gamma;Thymopoietin;Thymopentin	TMPO	>sp|P42166|LAP2A_HUMAN Lamina-associated polypeptide 2, isoform alpha OS=Homo sapiens GN=TMPO PE=1 SV=2;>sp|P42167-3|LAP2B_HUMAN Isoform Zeta of Lamina-associated polypeptide 2, isoforms beta/gamma OS=Homo sapiens GN=TMPO;>sp|P42167-2|LAP2B_HUMAN Isoform G	4	3	3	3	3	1	2	0	2	3	3	1	2	0	2	3	3	1	2	0	2	3	5.9	5.9	5.9	75.491	694	694;248;345;454	0	By MS/MS	By matching	By MS/MS	By matching
HMGN2	0.319316	0.1052	0.533431	0.319316	4.55353	0.016781	0.0358114	-4.13514	P05204;Q15651-2;Q15651	P05204	5;1;1	5;1;1	5;1;1	Non-histone chromosomal protein HMG-17	HMGN2	>sp|P05204|HMGN2_HUMAN Non-histone chromosomal protein HMG-17 OS=Homo sapiens GN=HMGN2 PE=1 SV=3	3	5	5	5	4	1	5	1	1	2	4	1	5	1	1	2	4	1	5	1	1	2	51.1	51.1	51.1	9.3926	90	90;77;99	0	By MS/MS	By matching	By MS/MS	By matching
H2AFJ	0.302775	0.0770864	0.528463	0.302775	4.09625	0.0226838	0.0443074	-4.51599	Q99878;Q96KK5;Q9BTM1;Q16777;Q6FI13;P20671;P0C0S8;Q9BTM1-2	Q99878;Q96KK5;Q9BTM1;Q16777;Q6FI13;P20671;P0C0S8;Q9BTM1-2	6;6;6;6;6;6;6;5	6;6;6;6;6;6;6;5	2;2;2;2;2;2;2;2	Histone H2A type 1-J;Histone H2A type 1-H;Histone H2A.J;Histone H2A type 2-C;Histone H2A type 2-A;Histone H2A type 1-D;Histone H2A type 1	HIST1H2AJ;HIST1H2AH;H2AFJ;HIST2H2AC;HIST2H2AA3;HIST1H2AD;HIST1H2AG	>sp|Q99878|H2A1J_HUMAN Histone H2A type 1-J OS=Homo sapiens GN=HIST1H2AJ PE=1 SV=3;>sp|Q96KK5|H2A1H_HUMAN Histone H2A type 1-H OS=Homo sapiens GN=HIST1H2AH PE=1 SV=3;>sp|Q9BTM1|H2AJ_HUMAN Histone H2A.J OS=Homo sapiens GN=H2AFJ PE=1 SV=1;>sp|Q16777|H2A2C_HU	8	6	6	2	4	2	6	2	3	4	4	2	6	2	3	4	1	0	2	0	1	1	35.9	35.9	14.1	13.936	128	128;128;129;129;130;130;130;151	0	By MS/MS	By MS/MS	By MS/MS	By MS/MS
HIST1H2AD	0.302775	0.0770864	0.528463	0.302775	4.09625	0.0226838	0.0443074	-4.51599	Q99878;Q96KK5;Q9BTM1;Q16777;Q6FI13;P20671;P0C0S8;Q9BTM1-2	Q99878;Q96KK5;Q9BTM1;Q16777;Q6FI13;P20671;P0C0S8;Q9BTM1-2	6;6;6;6;6;6;6;5	6;6;6;6;6;6;6;5	2;2;2;2;2;2;2;2	Histone H2A type 1-J;Histone H2A type 1-H;Histone H2A.J;Histone H2A type 2-C;Histone H2A type 2-A;Histone H2A type 1-D;Histone H2A type 1	HIST1H2AJ;HIST1H2AH;H2AFJ;HIST2H2AC;HIST2H2AA3;HIST1H2AD;HIST1H2AG	>sp|Q99878|H2A1J_HUMAN Histone H2A type 1-J OS=Homo sapiens GN=HIST1H2AJ PE=1 SV=3;>sp|Q96KK5|H2A1H_HUMAN Histone H2A type 1-H OS=Homo sapiens GN=HIST1H2AH PE=1 SV=3;>sp|Q9BTM1|H2AJ_HUMAN Histone H2A.J OS=Homo sapiens GN=H2AFJ PE=1 SV=1;>sp|Q16777|H2A2C_HU	8	6	6	2	4	2	6	2	3	4	4	2	6	2	3	4	1	0	2	0	1	1	35.9	35.9	14.1	13.936	128	128;128;129;129;130;130;130;151	0	By MS/MS	By MS/MS	By MS/MS	By MS/MS
HIST1H2AG	0.302775	0.0770864	0.528463	0.302775	4.09625	0.0226838	0.0443074	-4.51599	Q99878;Q96KK5;Q9BTM1;Q16777;Q6FI13;P20671;P0C0S8;Q9BTM1-2	Q99878;Q96KK5;Q9BTM1;Q16777;Q6FI13;P20671;P0C0S8;Q9BTM1-2	6;6;6;6;6;6;6;5	6;6;6;6;6;6;6;5	2;2;2;2;2;2;2;2	Histone H2A type 1-J;Histone H2A type 1-H;Histone H2A.J;Histone H2A type 2-C;Histone H2A type 2-A;Histone H2A type 1-D;Histone H2A type 1	HIST1H2AJ;HIST1H2AH;H2AFJ;HIST2H2AC;HIST2H2AA3;HIST1H2AD;HIST1H2AG	>sp|Q99878|H2A1J_HUMAN Histone H2A type 1-J OS=Homo sapiens GN=HIST1H2AJ PE=1 SV=3;>sp|Q96KK5|H2A1H_HUMAN Histone H2A type 1-H OS=Homo sapiens GN=HIST1H2AH PE=1 SV=3;>sp|Q9BTM1|H2AJ_HUMAN Histone H2A.J OS=Homo sapiens GN=H2AFJ PE=1 SV=1;>sp|Q16777|H2A2C_HU	8	6	6	2	4	2	6	2	3	4	4	2	6	2	3	4	1	0	2	0	1	1	35.9	35.9	14.1	13.936	128	128;128;129;129;130;130;130;151	0	By MS/MS	By MS/MS	By MS/MS	By MS/MS
HIST1H2AH	0.302775	0.0770864	0.528463	0.302775	4.09625	0.0226838	0.0443074	-4.51599	Q99878;Q96KK5;Q9BTM1;Q16777;Q6FI13;P20671;P0C0S8;Q9BTM1-2	Q99878;Q96KK5;Q9BTM1;Q16777;Q6FI13;P20671;P0C0S8;Q9BTM1-2	6;6;6;6;6;6;6;5	6;6;6;6;6;6;6;5	2;2;2;2;2;2;2;2	Histone H2A type 1-J;Histone H2A type 1-H;Histone H2A.J;Histone H2A type 2-C;Histone H2A type 2-A;Histone H2A type 1-D;Histone H2A type 1	HIST1H2AJ;HIST1H2AH;H2AFJ;HIST2H2AC;HIST2H2AA3;HIST1H2AD;HIST1H2AG	>sp|Q99878|H2A1J_HUMAN Histone H2A type 1-J OS=Homo sapiens GN=HIST1H2AJ PE=1 SV=3;>sp|Q96KK5|H2A1H_HUMAN Histone H2A type 1-H OS=Homo sapiens GN=HIST1H2AH PE=1 SV=3;>sp|Q9BTM1|H2AJ_HUMAN Histone H2A.J OS=Homo sapiens GN=H2AFJ PE=1 SV=1;>sp|Q16777|H2A2C_HU	8	6	6	2	4	2	6	2	3	4	4	2	6	2	3	4	1	0	2	0	1	1	35.9	35.9	14.1	13.936	128	128;128;129;129;130;130;130;151	0	By MS/MS	By MS/MS	By MS/MS	By MS/MS
HIST1H2AJ	0.302775	0.0770864	0.528463	0.302775	4.09625	0.0226838	0.0443074	-4.51599	Q99878;Q96KK5;Q9BTM1;Q16777;Q6FI13;P20671;P0C0S8;Q9BTM1-2	Q99878;Q96KK5;Q9BTM1;Q16777;Q6FI13;P20671;P0C0S8;Q9BTM1-2	6;6;6;6;6;6;6;5	6;6;6;6;6;6;6;5	2;2;2;2;2;2;2;2	Histone H2A type 1-J;Histone H2A type 1-H;Histone H2A.J;Histone H2A type 2-C;Histone H2A type 2-A;Histone H2A type 1-D;Histone H2A type 1	HIST1H2AJ;HIST1H2AH;H2AFJ;HIST2H2AC;HIST2H2AA3;HIST1H2AD;HIST1H2AG	>sp|Q99878|H2A1J_HUMAN Histone H2A type 1-J OS=Homo sapiens GN=HIST1H2AJ PE=1 SV=3;>sp|Q96KK5|H2A1H_HUMAN Histone H2A type 1-H OS=Homo sapiens GN=HIST1H2AH PE=1 SV=3;>sp|Q9BTM1|H2AJ_HUMAN Histone H2A.J OS=Homo sapiens GN=H2AFJ PE=1 SV=1;>sp|Q16777|H2A2C_HU	8	6	6	2	4	2	6	2	3	4	4	2	6	2	3	4	1	0	2	0	1	1	35.9	35.9	14.1	13.936	128	128;128;129;129;130;130;130;151	0	By MS/MS	By MS/MS	By MS/MS	By MS/MS
HIST2H2AA3	0.302775	0.0770864	0.528463	0.302775	4.09625	0.0226838	0.0443074	-4.51599	Q99878;Q96KK5;Q9BTM1;Q16777;Q6FI13;P20671;P0C0S8;Q9BTM1-2	Q99878;Q96KK5;Q9BTM1;Q16777;Q6FI13;P20671;P0C0S8;Q9BTM1-2	6;6;6;6;6;6;6;5	6;6;6;6;6;6;6;5	2;2;2;2;2;2;2;2	Histone H2A type 1-J;Histone H2A type 1-H;Histone H2A.J;Histone H2A type 2-C;Histone H2A type 2-A;Histone H2A type 1-D;Histone H2A type 1	HIST1H2AJ;HIST1H2AH;H2AFJ;HIST2H2AC;HIST2H2AA3;HIST1H2AD;HIST1H2AG	>sp|Q99878|H2A1J_HUMAN Histone H2A type 1-J OS=Homo sapiens GN=HIST1H2AJ PE=1 SV=3;>sp|Q96KK5|H2A1H_HUMAN Histone H2A type 1-H OS=Homo sapiens GN=HIST1H2AH PE=1 SV=3;>sp|Q9BTM1|H2AJ_HUMAN Histone H2A.J OS=Homo sapiens GN=H2AFJ PE=1 SV=1;>sp|Q16777|H2A2C_HU	8	6	6	2	4	2	6	2	3	4	4	2	6	2	3	4	1	0	2	0	1	1	35.9	35.9	14.1	13.936	128	128;128;129;129;130;130;130;151	0	By MS/MS	By MS/MS	By MS/MS	By MS/MS
HIST2H2AC	0.302775	0.0770864	0.528463	0.302775	4.09625	0.0226838	0.0443074	-4.51599	Q99878;Q96KK5;Q9BTM1;Q16777;Q6FI13;P20671;P0C0S8;Q9BTM1-2	Q99878;Q96KK5;Q9BTM1;Q16777;Q6FI13;P20671;P0C0S8;Q9BTM1-2	6;6;6;6;6;6;6;5	6;6;6;6;6;6;6;5	2;2;2;2;2;2;2;2	Histone H2A type 1-J;Histone H2A type 1-H;Histone H2A.J;Histone H2A type 2-C;Histone H2A type 2-A;Histone H2A type 1-D;Histone H2A type 1	HIST1H2AJ;HIST1H2AH;H2AFJ;HIST2H2AC;HIST2H2AA3;HIST1H2AD;HIST1H2AG	>sp|Q99878|H2A1J_HUMAN Histone H2A type 1-J OS=Homo sapiens GN=HIST1H2AJ PE=1 SV=3;>sp|Q96KK5|H2A1H_HUMAN Histone H2A type 1-H OS=Homo sapiens GN=HIST1H2AH PE=1 SV=3;>sp|Q9BTM1|H2AJ_HUMAN Histone H2A.J OS=Homo sapiens GN=H2AFJ PE=1 SV=1;>sp|Q16777|H2A2C_HU	8	6	6	2	4	2	6	2	3	4	4	2	6	2	3	4	1	0	2	0	1	1	35.9	35.9	14.1	13.936	128	128;128;129;129;130;130;130;151	0	By MS/MS	By MS/MS	By MS/MS	By MS/MS
POLR2B	0.302387	0.0624796	0.542294	0.302387	3.84854	0.0269929	0.0484931	-4.73468	P30876	P30876	1	1	1	DNA-directed RNA polymerase II subunit RPB2	POLR2B	>sp|P30876|RPB2_HUMAN DNA-directed RNA polymerase II subunit RPB2 OS=Homo sapiens GN=POLR2B PE=1 SV=1	1	1	1	1	1	0	1	0	0	0	1	0	1	0	0	0	1	0	1	0	0	0	0.8	0.8	0.8	133.9	1174	1174	0	By MS/MS	By matching	By MS/MS	By matching
[truncated: 123 more columns]
