# Supplementary material for: Chromatin-directed proteomics-identified network of endogenous androgen receptor in prostate cancer cells
Source: Oncogene. 2021 Jun 14;40(27):4567–79. doi: 10.1038/s41388-021-01887-2 (PMC8266679; doi:10.1038/s41388-021-01887-2)
Supplement: Supplementary file 5 — Supplementary Table 4 [file 41388_2021_1887_MOESM5_ESM.xlsx]

## Sheet: info 
		sheet name	Combined Lisa models based on CistromeDB TR ChIP-seq	genes in total	genes in LISA analysis (limitation to max 500 genes)
	siSIM2-regulated genes, no androgen-regulated	1	siSIM2 down-regulated genes in DHT	1522	top500 by fold change
		2	siSIM2 down-regulated genes in vehicle and DHT	73	all
		3	siSIM2 down-regulated genes in vehicle	869	top500 by fold change
		4	siSIM2 up-regulated genes in DHT	1081	top500 by fold change
		5	siSIM2 up-regulated genes in vehicle and DHT	119	all
		6	siSIM2 up-regulated genes in vehicle	458	all
	siSIM2-regulated and androgen-regulated genes	A	Androgen-regulated; siSIM2 up-regulated in DHT	1003	top500 by fold change
		B	Androgen-regulated; siSIM2 up-regulated in DHT and in vehicle	465	all
		C	Androgen-regulated; siSIM2 up-regulated in vehicle	120	all
		D	Androgen-regulated; siSIM2 down-regulated in DHT	754	top500 by fold change
		E	Androgen-regulated; siSIM2 down-regulated in DHT and in vehicle	715	top500 by fold change
		F	Androgen-regulated; siSIM2 down-regulated in vehicle	138	all
		I	top500 androgen up-regulated; siSIM2 no change	500	500
		II	top500 androgen down-regulated; siSIM2 no change	500	500

## Sheet: 1
Lisa for siSIM2 down-regulated genes in DHT conditions without an androgen-regulation
Transcription Factor	rank	1st Sample p-value	2nd Sample p-value	3rd Sample p-value	4th Sample p-value	5th Sample p-value
KDM2B	1	6.07E-51	5.44E-23	1.74E-22	3.05E-22	1.46E-17
KLF9	2	2.27E-50	9.06E-37	6.50E-33	4.19E-30	9.13E-26
SP1	3	3.38E-50	1.50E-47	2.97E-45	1.48E-41	7.76E-37
SPI1	4	3.44E-48	9.85E-31	3.24E-28	2.92E-27	5.80E-27
TRIM24	5	4.20E-48	3.44E-22	1.11E-20	3.75E-17	3.67E-14
MYC	6	1.59E-47	1.55E-46	4.40E-45	1.35E-44	1.49E-43
MAZ	7	2.57E-47	2.41E-45	5.38E-44	6.51E-44	3.01E-32
EGR1	8	3.28E-47	1.23E-33	1.43E-33	5.99E-32	8.43E-27
EGR3	9	5.41E-47
MAX	10	3.11E-46	8.48E-46	1.42E-45	2.74E-44	3.94E-44
CTCF	11	1.56E-45	5.17E-39	5.29E-39	1.45E-38	1.16E-37
NFYA	12	2.22E-45	4.38E-30	1.22E-21	2.32E-21	1.52E-19
GLIS1	13	3.03E-45	4.15E-34	1.04E-25	5.49E-02
E2F6	14	2.45E-44	8.75E-37	5.29E-24	4.02E-22	8.19E-18
IRF1	15	5.29E-44	1.33E-32	3.13E-32	6.38E-31	1.16E-22
TERC	16	6.88E-44	4.42E-39	6.13E-34	1.37E-33
KDM5B	17	1.31E-43	2.56E-37	1.29E-30	2.15E-30	1.08E-28
SP2	18	1.47E-43	9.35E-42	9.95E-41	2.81E-24	1.47E-23
HIF1A	19	2.58E-43	1.18E-39	4.00E-09	6.00E-09	1.52E-05
USF1	20	4.22E-43	1.40E-35	1.61E-31	1.57E-29	4.26E-27
SP4	21	4.67E-43	5.78E-41	5.41E-19	1.92E-06
MBD2	22	6.76E-43	9.50E-43	1.86E-37	2.34E-28	5.65E-27
TFAP4	23	9.19E-43	2.09E-35	6.59E-25	1.13E-12
ERG	24	1.99E-42	9.74E-41	2.56E-38	7.19E-38	1.36E-36
CREB1	25	2.15E-42	4.38E-39	7.09E-39	1.45E-38	6.73E-38
E2F1	26	2.78E-42	9.48E-35	1.00E-33	1.67E-33	1.33E-32
TP53	27	3.95E-42	2.12E-37	1.07E-17	1.95E-17	3.78E-16
SP3	28	6.74E-42	9.15E-41	8.77E-01
ATF1	29	8.56E-42	1.54E-38	9.07E-30	1.35E-28	2.54E-28
NR2C2	30	1.63E-41	9.09E-38	6.05E-32	4.50E-30	5.79E-24
RAG2	31	1.73E-41
USF2	32	2.49E-41	1.80E-29	1.82E-25	2.64E-22	4.92E-17
IKZF2	33	5.33E-41	1.19E-31
KLF11	34	1.95E-40	2.27E-37	4.10E-35	8.54E-35	8.59E-01
NRF1	35	2.09E-40	8.59E-40	5.69E-39	2.96E-38	1.56E-37
YY1	36	2.69E-40	4.63E-40	5.75E-32	1.09E-31	2.34E-30
GATA1	37	2.76E-40	5.02E-29	4.71E-28	2.50E-26	3.19E-21
KAT5	38	4.83E-40	2.62E-32	6.54E-13
EGR2	39	5.26E-40	1.87E-39	1.34E-30	5.09E-28	2.57E-17
PHF8	40	6.36E-40	4.10E-39	1.99E-38	2.22E-37	4.40E-31
GABPA	41	9.08E-40	1.88E-37	9.73E-37	2.19E-36	4.99E-36
ZNF143	42	1.06E-39	8.54E-38	1.36E-37	2.11E-35	1.57E-33
JUND	43	1.43E-39	2.46E-36	1.02E-24	8.63E-20	4.50E-19
ZBTB33	44	2.27E-39	6.79E-32	1.48E-24	7.60E-23	2.04E-22
CBX8	45	2.50E-39	7.73E-05	6.51E-03	8.32E-01	8.99E-01
HDAC1	46	2.82E-39	6.06E-38	2.59E-36	2.39E-29	2.12E-27
5MC	47	2.84E-39	2.75E-32	4.05E-32	1.00E+00
L3MBTL2	48	2.99E-39	1.33E-31	5.20E-05	5.91E-05
EPC1	49	4.42E-39	3.25E-22
ELF1	50	6.35E-39	6.21E-37	2.09E-35	2.43E-32	2.73E-32
MED1	51	7.70E-39	1.98E-34	1.17E-31	1.81E-31	3.12E-31
NR2F1	52	1.16E-38	1.83E-25	2.83E-25	1.11E-23	6.76E-13
POLR3D	53	1.74E-38	4.43E-17	1.79E-08	4.20E-08	6.99E-01
MXI1	54	1.99E-38	1.46E-37	1.20E-36	4.99E-35	1.09E-30
MBTD1	55	3.64E-38
SAP30	56	9.41E-38	4.45E-37	2.46E-23	1.32E-14	1.32E-14
GABP	57	9.65E-38	1.51E-36
KLF15	58	1.07E-37	2.89E-23	1.08E-21	7.77E-01
BRD4	59	2.41E-37	4.89E-37	2.60E-34	2.76E-34	3.54E-34
KMT2A	60	3.36E-37	4.33E-27	2.86E-23	4.78E-16	3.06E-14
BMI1	61	3.61E-37	2.57E-11	3.21E-07	3.27E-02	1.58E-01
KLF1	62	3.71E-37	1.72E-36	9.84E-29	3.28E-28	2.54E-19
H2AFZ	63	5.14E-37	9.79E-37	2.14E-33	3.21E-33	9.51E-32
HCFC1	64	5.46E-37	1.64E-34	1.16E-32	1.16E-30	1.46E-27
RUNX1	65	5.69E-37	1.44E-34	1.31E-30	1.31E-30	5.47E-28
TAF1	66	6.11E-37	4.58E-35	8.85E-32	9.59E-31	3.44E-29
FLI1	67	7.29E-37	1.91E-33	1.50E-32	7.16E-24	5.37E-23
MBD3	68	8.12E-37	8.68E-14	1.35E-11	9.04E-11	6.29E-08
SIN3A	69	9.62E-37	7.05E-35	2.18E-32	1.18E-31	3.94E-31
LEF1	70	1.87E-36	5.59E-27	2.62E-18	2.69E-18	3.83E-08
SCML2	71	3.24E-36	1.54E-05	3.03E-05	8.23E-05	1.15E-02
WDR5	72	3.28E-36	1.16E-25	2.24E-24	6.40E-24	4.80E-22
TCF12	73	3.79E-36	3.54E-20	7.34E-20	8.52E-20	1.10E-17
CTCFL	74	4.06E-36	8.80E-30	2.38E-29	2.54E-27	1.82E-26
CCNT2	75	4.46E-36
NKRF	76	5.97E-36	2.36E-22
CHD2	77	1.01E-35	1.05E-25	1.14E-25	5.43E-19	9.26E-18
TFAP2A	78	1.16E-35	3.02E-33	6.76E-31	1.23E-23	6.47E-22
ZFX	79	1.27E-35	4.14E-34	3.18E-19	1.85E-16	1.03E-06
STAG1	80	1.46E-35	4.06E-35	8.12E-35	2.10E-34	1.45E-33
CDK7	81	1.73E-35	4.51E-32	8.03E-32	2.61E-31	8.11E-31
TRIM25	82	2.28E-35	2.70E-27	2.00E-14	4.04E-10	1.00E+00
POLR2AphosphoS5	83	2.31E-35	5.48E-35	1.19E-27	2.92E-26
KDM4A	84	2.71E-35	2.71E-35
OGT	85	3.88E-35	5.83E-18	4.42E-13
SIX5	86	5.31E-35	1.95E-34	8.82E-33	8.56E-31	7.09E-29
BCL3	87	6.31E-35	5.98E-33	1.45E-32	2.49E-32	1.15E-31
FAIRE	88	8.84E-35	2.39E-32	1.32E-30	8.09E-30	7.07E-28
VDR	89	1.02E-34	3.72E-22	1.61E-21	4.28E-19	4.39E-19
HEY1	90	1.26E-34	1.92E-28	1.00E+00
TBP	91	1.31E-34	2.42E-34	1.14E-31	1.28E-29	1.08E-24
ETS1	92	1.55E-34	2.71E-31	1.06E-29	8.99E-29	2.29E-27
BRD9	93	1.84E-34	2.71E-21
GTF2E2	94	2.06E-34	3.25E-01
RARA	95	2.13E-34	9.00E-26	2.88E-23	1.46E-21	1.95E-12
ZNF639	96	2.19E-34	1.39E-30	1.35E-21	5.24E-17	1.26E-13
MAF	97	2.82E-34	3.42E-21	1.30E-19	4.97E-01
SMARCA4	98	3.15E-34	2.00E-28	3.59E-27	7.31E-26	2.62E-24
KLF10	99	5.18E-34	2.32E-25	1.35E-08	2.63E-07	6.12E-07
ZNF335	100	5.50E-34	6.34E-34	1.73E-10	2.12E-05	8.53E-01
KAT8	101	5.97E-34	2.79E-13	7.54E-13
STAT1	102	6.62E-34	8.46E-26	1.75E-23	9.81E-22	6.26E-21
PAX5	103	6.79E-34	2.42E-16	1.60E-14	6.60E-14	6.96E-14
ELK1	104	7.82E-34	7.69E-32	1.36E-28	3.59E-28	2.66E-25
GMEB2	105	7.94E-34	7.90E-30
CHD1	106	8.03E-34	9.45E-30	9.00E-29	3.93E-27	1.43E-26
AFF4	107	1.25E-33	1.94E-30	3.04E-29	1.33E-21	3.65E-20
TET2	108	2.19E-33	5.94E-33	4.32E-20	7.17E-13	4.30E-03
ZBTB7A	109	2.20E-33	1.43E-29	8.27E-29	1.26E-26	7.16E-24
BRD3	110	2.37E-33	3.37E-29	4.28E-27	5.07E-26	1.43E-20
CEBPA	111	2.39E-33	9.71E-33	1.98E-29	1.36E-25	2.67E-24
JUN	112	2.56E-33	4.88E-29	1.15E-28	1.15E-28	2.84E-20
PRAME	113	4.24E-33
KDM5A	114	4.52E-33	1.77E-27	1.16E-26	8.19E-01
TFAP2C	115	5.35E-33	2.95E-30	6.02E-25	2.68E-24	2.68E-24
REL	116	5.49E-33	3.30E-23
GTF2B	117	6.22E-33	5.58E-28	9.68E-26	3.17E-22	4.04E-21
BRD2	118	7.73E-33	3.57E-31	5.53E-31	2.98E-28	3.02E-26
NFYB	119	1.31E-32	6.27E-17	8.28E-17	1.03E-14	2.64E-07
NOTCH1	120	1.39E-32	3.65E-32	5.83E-32	6.14E-30	1.17E-21
BHLHE40	121	1.49E-32	1.17E-30	4.29E-27	9.28E-24	3.15E-18
MYB	122	1.72E-32	2.64E-31	2.70E-31	4.08E-30	8.23E-30
AR	123	1.76E-32	5.98E-19	1.68E-14	2.49E-13	7.04E-13
SUMO1	124	1.92E-32	4.76E-27	2.69E-26	7.47E-25	1.26E-22
SREBF2	125	2.14E-32	7.92E-03	8.03E-01	8.43E-01	8.78E-01
NFE2	126	2.36E-32	8.98E-30	3.07E-28	4.19E-13	7.15E-07
ZBTB40	127	2.89E-32	4.49E-30	1.48E-29	1.18E-20	1.06E-18
CBFB	128	3.03E-32	9.43E-32	2.40E-29	4.39E-29	2.40E-24
CDK9	129	3.10E-32	5.36E-32	2.55E-31	1.44E-30	3.66E-30
PARP1	130	5.74E-32	4.08E-30	7.63E-30	2.85E-27	7.34E-04
SOX9	131	6.44E-32	4.72E-15	1.66E-02	2.13E-01	6.50E-01
MEN1	132	6.57E-32	5.33E-31	9.00E-01	9.26E-01
JMJD6	133	7.40E-32	2.83E-28	3.70E-27	1.94E-25	3.37E-24
MYH11	134	8.46E-32	8.29E-29	9.64E-18	8.31E-01
RBCK1	135	1.22E-31
MLLT1	136	1.29E-31	1.10E-24	4.43E-22	1.19E-19	4.11E-19
NELFE	137	1.46E-31	2.04E-30	9.33E-29	2.60E-28	4.64E-27
BATF	138	1.93E-31	4.04E-04	8.89E-02	8.94E-02
RBPJ	139	2.17E-31	8.54E-31	8.07E-29	2.01E-27	4.74E-26
POLR2B	140	2.24E-31	3.86E-19
FOXK1	141	2.56E-31	9.85E-12	1.24E-06	8.45E-01
NELFA	142	2.91E-31	3.19E-27	6.12E-25	6.36E-23	1.49E-18
KMT2D	143	3.10E-31	8.66E-29	1.44E-24	2.87E-23	5.90E-23
SUPT5H	144	3.55E-31	1.92E-21	5.27E-18	4.67E-14	2.10E-12
SREBF1	145	3.92E-31	8.99E-15	7.77E-10	1.67E-09	6.28E-05
RELA	146	4.32E-31	6.56E-30	2.63E-28	4.48E-28	1.37E-26
LMO1	147	5.13E-31	8.11E-01	1.00E+00
E2F5	148	5.68E-31	4.64E-30
SIX1	149	9.26E-31	2.09E-30	5.90E-02	7.41E-02	6.12E-01
TAF3	150	9.27E-31
FOXP2	151	9.29E-31	6.88E-24	1.00E+00
E2F4	152	1.12E-30	7.20E-29	3.05E-28	3.48E-18	3.57E-14
REST	153	1.45E-30	5.90E-27	3.56E-25	1.37E-24	1.11E-23
ICE1	154	1.48E-30	6.24E-28	2.92E-05
UBTF	155	1.57E-30	2.39E-26	8.59E-07	9.13E-03	2.47E-02
KLF13	156	2.06E-30	9.45E-19	8.49E-01
KLF5	157	2.68E-30	8.92E-27	6.11E-24	3.88E-17	4.88E-14
RXRA	158	3.99E-30	4.59E-24	2.19E-23	2.93E-14	1.22E-10
EPO	159	4.24E-30	5.81E-24	6.92E-04	1.71E-02
TBL1XR1	160	4.31E-30	4.29E-23	1.07E-15
ZNF197	161	6.12E-30	6.03E-24	3.87E-01
ZNF740	162	6.90E-30	9.13E-21	8.69E-01	9.04E-01
CCND2	163	7.10E-30	1.43E-21
RCOR1	164	7.48E-30	1.12E-27	3.61E-17	3.52E-16	1.15E-14
SUMO2	165	1.05E-29	2.82E-26	2.82E-21	7.01E-21	9.41E-21
CREM	166	1.14E-29	1.17E-29	6.35E-07
ZTA	167	1.23E-29	8.49E-13
552-SKD	168	1.28E-29	9.53E-29	8.74E-25	9.24E-24	1.37E-01
RBBP5	169	1.39E-29	1.10E-26	3.41E-21	1.78E-15	9.29E-12
ZNF574	170	1.52E-29
CDK8	171	1.84E-29	4.76E-23	9.02E-23	1.96E-22	4.36E-22
KLF12	172	1.87E-29
SRF	173	2.08E-29	6.16E-28	1.34E-27	5.07E-26	1.56E-25
IRF5	174	2.26E-29	7.15E-01	8.15E-01	8.49E-01	8.61E-01
SRC	175	2.28E-29	1.14E-19	3.43E-03	1.42E-02	8.54E-01
BRPF3	176	2.31E-29	1.84E-25	2.09E-15
RAD21	177	2.45E-29	2.45E-29	9.04E-26	1.72E-25	7.39E-25
CNOT3	178	2.60E-29	8.27E-23	7.45E-01
ZBTB11	179	2.91E-29	4.93E-27	5.76E-27	1.12E-21	2.83E-21
ESRRA	180	3.15E-29	2.85E-12	9.15E-11	4.94E-07
SETD1A	181	3.45E-29	2.60E-23
T	182	4.11E-29	8.79E-28	6.28E-25	6.89E-22	4.03E-09
DDX21	183	5.20E-29
CPSF3L	184	6.55E-29	7.99E-24	1.02E-20	1.45E-10	3.81E-08
HMGN3	185	7.28E-29
ADNP	186	8.48E-29	2.71E-25	1.31E-02
GLI2	187	8.93E-29	3.44E-15	9.96E-01
ETV4	188	1.49E-28	1.79E-25	3.57E-02	8.31E-01
C17orf49	189	1.79E-28	2.41E-17
ZBTB6	190	1.86E-28	6.11E-22	2.71E-17
GATAD2B	191	1.97E-28	7.35E-03	7.00E-01
BCL6	192	1.99E-28	2.30E-14	1.21E-10	2.54E-10	6.26E-10
TCF7L1	193	2.13E-28	3.83E-20	1.21E-19	4.08E-14	1.94E-08
NFRKB	194	2.90E-28	5.24E-22
TAL1	195	3.09E-28	4.97E-25	1.34E-20	1.15E-19	3.53E-18
JMJD1C	196	3.15E-28	3.19E-14	2.08E-12	7.08E-07
RPE	197	3.39E-28
ZNF75A	198	4.07E-28	7.79E-01
EGLN2	199	4.39E-28
BPTF	200	5.30E-28
CHD8	201	5.64E-28	5.01E-18	1.37E-11	4.68E-03	1.52E-02
RNF2	202	6.32E-28	4.25E-24	9.29E-21	1.44E-16	7.19E-14
ASXL1	203	6.44E-28
SOX2	204	6.51E-28	4.44E-08	9.93E-08	1.91E-05	1.33E-04
BCLAF1	205	7.06E-28	2.12E-19
HOXA6	206	7.19E-28
ZNF436	207	7.60E-28
TARDBP	208	7.71E-28	1.43E-27	1.54E-27	1.69E-22
ELK4	209	7.74E-28	4.44E-27	8.09E-27	1.49E-24	2.52E-22
ZNF121	210	8.06E-28	5.46E-23	3.27E-21	2.00E-14
ASCL1	211	9.51E-28	1.32E-22	4.91E-22	5.03E-21	9.82E-17
RFX5	212	9.97E-28	4.27E-23	4.38E-23	1.09E-21	7.03E-19
GTF3C2	213	1.16E-27	5.97E-22
MBD1_isoform1	214	1.16E-27	3.72E-27
NBN	215	1.28E-27	3.62E-25	4.61E-19	2.26E-08	4.55E-08
ZNF687	216	1.38E-27	9.54E-22
POLR2H	217	2.38E-27	1.50E-25
ZC3H8	218	2.61E-27	5.46E-26	1.87E-08
RBP2	219	3.31E-27	2.57E-18	3.59E-14	2.96E-13
PAF1	220	4.31E-27	1.37E-26	1.31E-22	4.05E-21	2.22E-19
NPAT	221	4.77E-27	3.21E-09	4.46E-09	8.85E-06
HNF4A	222	7.10E-27	2.15E-24	9.37E-21	1.48E-20	9.21E-20
SMC1A	223	8.97E-27	4.12E-23	1.47E-20	1.68E-20	5.49E-17
H2AFX	224	9.59E-27	3.30E-06	1.21E-04	1.70E-02	5.61E-01
BARX2	225	1.03E-26
TCF7L2	226	1.17E-26	1.77E-19	3.84E-18	2.99E-13	7.19E-12
ZNF24	227	1.29E-26	2.93E-15	2.40E-14	1.48E-13	4.56E-13
NCAPG	228	1.38E-26	3.16E-18	2.22E-08	9.54E-06	2.51E-05
NFYC	229	1.39E-26
KLF16	230	2.07E-26	2.97E-25
HSF1	231	2.25E-26	1.60E-21	4.82E-20	1.65E-18	1.96E-17
BCOR	232	2.30E-26	5.16E-25	5.05E-23	1.32E-11
ZEB2	233	2.63E-26	3.04E-25	4.59E-24	8.51E-21	7.04E-16
CREBBP	234	2.85E-26	1.22E-21	2.13E-17	5.16E-15	3.46E-14
FOS	235	3.38E-26	3.38E-26	4.46E-22	6.15E-20	1.26E-17
STAT3	236	3.56E-26	5.77E-26	8.29E-26	1.54E-23	1.59E-22
ZBTB2	237	4.85E-26	1.85E-20	5.20E-04	2.76E-02
NR2F2	238	5.71E-26	9.78E-23	4.13E-22	6.92E-19	2.15E-18
TAF7	239	6.02E-26	2.62E-22	3.81E-21	1.83E-18
E2F3	240	6.26E-26	4.55E-08
ATF3	241	6.37E-26	1.48E-21	2.74E-21	1.52E-20	5.32E-17
TCF4	242	6.96E-26	5.53E-24	2.52E-19	2.52E-05	4.94E-04
FOXK2	243	7.30E-26	2.63E-25	2.62E-22	7.72E-20	6.28E-13
CD34	244	8.66E-26	5.08E-24	1.12E-15	4.43E-12
ZNF770	245	8.97E-26
STAT4	246	9.65E-26	1.13E-06	1.09E-02	3.93E-01	5.37E-01
STAT2	247	1.12E-25	1.89E-15	8.92E-11	8.48E-10
HDAC2	248	1.40E-25	1.77E-24	6.60E-21	1.62E-20	3.72E-20
SUZ12	249	1.50E-25	5.79E-24	8.54E-22	5.73E-18	6.95E-18
FOXD2	250	1.71E-25
KDM1A	251	1.89E-25	9.29E-25	2.10E-21	4.54E-20	1.19E-17
STAT5B	252	2.09E-25	8.92E-21	1.08E-20	1.01E-19	8.07E-19
TAFII	253	2.12E-25	2.53E-14
DEAF1	254	2.17E-25
RFX2	255	2.25E-25	1.92E-08	8.15E-01
EZH1	256	2.67E-25	7.58E-13	1.03E-06	5.89E-02
SMC3	257	2.71E-25	1.17E-22	7.69E-22	1.37E-21	2.31E-21
PRDM10	258	2.79E-25	1.77E-20
MNT	259	3.05E-25	1.54E-17	1.73E-17
GTF2F1	260	3.14E-25	1.00E-24	2.07E-20
RFX1	261	4.05E-25	7.38E-25	2.27E-24	6.53E-23	1.05E-22
KAT2B	262	4.30E-25	3.39E-24	3.39E-24	6.35E-23	8.04E-17
NIPBL	263	4.65E-25	1.31E-24	1.31E-24	1.83E-17	1.73E-14
HBP1	264	4.86E-25	1.20E-19	3.59E-07
CHRM2	265	5.26E-25	6.03E-20	5.38E-19	1.97E-12	6.15E-03
NR3C2	266	5.35E-25	8.58E-08	8.33E-01
KAT7	267	5.66E-25
ZMIZ1	268	5.93E-25	1.31E-17	1.63E-04
ESR1	269	7.44E-25	1.26E-21	2.76E-21	3.88E-21	7.84E-19
EBF1	270	7.85E-25	9.41E-22	4.47E-18	2.49E-16	2.88E-03
WDHD1	271	8.06E-25	5.85E-17
SPIN1	272	9.25E-25
BRDU	273	1.13E-24	2.95E-12	5.21E-10	2.35E-05	9.10E-01
ZNF281	274	1.18E-24	3.91E-03
PML	275	1.84E-24	1.42E-21	3.05E-20	2.52E-17	1.74E-13
IRF4	276	2.67E-24	1.59E-08	4.26E-07	3.60E-06	2.70E-05
CSDE1	277	2.96E-24	1.95E-19	2.44E-11	1.64E-10
E2F7	278	3.82E-24	1.24E-11	1.05E-10	3.99E-10	1.92E-09
NEUROD1	279	4.12E-24	1.11E-23	1.82E-22	2.28E-22	2.49E-19
ZNF766	280	4.18E-24	4.60E-23	8.87E-01
ZNF83	281	4.68E-24	1.33E-19	2.69E-15
TFDP1	282	4.68E-24	2.74E-21	7.99E-18	2.94E-13	6.27E-04
CDK12	283	4.84E-24
PMEL	284	4.92E-24	3.37E-18	2.61E-02	8.45E-01	8.49E-01
ZMYM3	285	5.55E-24	5.96E-23	6.02E-21	1.72E-20	1.22E-19
SMARCA5	286	5.84E-24	1.58E-14	8.63E-01
ETV1	287	5.96E-24	7.61E-23	1.37E-20	1.84E-18	2.19E-02
NFAT5	288	8.07E-24	8.08E-01
MED12	289	8.84E-24	1.34E-20	1.32E-11	8.48E-05	2.16E-01
KDM5C	290	8.90E-24	5.25E-14	5.11E-13	1.89E-06	6.52E-04
BRCA1	291	9.02E-24	3.68E-23	4.87E-20	7.56E-20	2.62E-17
ELL2	292	9.26E-24	2.78E-21	9.94E-21	5.57E-19	9.31E-19
CIITA	293	9.49E-24	2.58E-10	2.17E-07	2.22E-07	9.06E-07
ZSCAN22	294	1.14E-23	1.45E-20	1.13E-04
ZNF76	295	1.15E-23	1.56E-21	1.51E-19	1.45E-11
ZNF467	296	1.16E-23
GATA2	297	1.30E-23	2.02E-23	1.68E-22	8.55E-12	8.55E-12
DLX1	298	1.32E-23
ZKSCAN1	299	1.39E-23	1.39E-23	2.83E-21	4.29E-06	3.81E-05
ZNF589	300	2.07E-23	3.60E-23
ZNF341	301	2.07E-23	1.37E-22	7.49E-15
CCDC101	302	2.20E-23	1.70E-14
HMGN1	303	2.35E-23
PKNOX1	304	2.41E-23	1.38E-22
ZBTB8A	305	2.66E-23	2.84E-23
ARNTL	306	2.84E-23	1.50E-11	2.33E-08	5.09E-04	8.45E-01
RAD51	307	3.85E-23	2.42E-21	1.69E-09	7.11E-04	8.45E-01
HNF4G	308	4.28E-23	2.92E-15	8.96E-10	8.43E-01	1.00E+00
TRAF7	309	4.63E-23	6.73E-20	4.30E-16	2.49E-14
ZNF554	310	6.41E-23
NFATC1	311	6.45E-23	3.04E-22	1.09E-11	8.23E-01
FOXA1	312	6.56E-23	1.02E-15	3.78E-14	6.60E-12	1.57E-11
ZFP2	313	6.85E-23	1.12E-15
ZNF644	314	7.18E-23	1.03E-20	8.53E-01
KLF8	315	7.96E-23	2.82E-20
TRRAP	316	8.85E-23	4.45E-19
RARG	317	9.35E-23	5.96E-19	1.77E-15	1.89E-08	1.48E-04
GATAD1	318	1.05E-22	1.10E-18	1.00E+00
RUNX1T1	319	1.09E-22	1.36E-10	1.32E-09	4.30E-09	4.42E-05
CLOCK	320	1.11E-22	1.27E-12	7.60E-05	5.66E-02	8.84E-01
NR2F6	321	1.16E-22	5.38E-21	6.46E-21	8.10E-15	7.12E-01
HEXIM1	322	1.17E-22	1.17E-22	3.63E-21	3.63E-21	7.40E-11
ZEB1	323	2.44E-22	6.68E-11	6.53E-10	7.36E-09	3.13E-07
NR1H3	324	2.64E-22	3.81E-18	1.30E-15	1.98E-10	5.87E-01
E2F8	325	2.79E-22	7.71E-01
FOXJ2	326	3.14E-22	3.79E-21	8.59E-01
ETV5	327	3.15E-22	2.39E-04
ZNF384	328	3.21E-22	4.06E-11	9.25E-05
CEBPZ	329	3.28E-22	1.03E-17	2.08E-13	8.06E-01
TRIM28	330	4.10E-22	1.97E-18	5.67E-18	3.58E-16	4.22E-13
XBP1	331	4.34E-22	5.02E-20	4.65E-19	4.39E-05	4.74E-02
TRIM22	332	4.84E-22	3.97E-20
ZNF701	333	5.02E-22	7.69E-01
CD74	334	5.16E-22	3.44E-09	1.01E-06	1.82E-04	1.07E-02
ORC1	335	6.15E-22
ZNF692	336	6.96E-22	5.63E-17
ASCL2	337	7.77E-22
GATA3	338	8.34E-22	1.58E-20	1.73E-18	2.54E-12	2.75E-10
POLR2M	339	8.55E-22	9.90E-13	2.22E-04
FOSL1	340	1.12E-21	5.81E-18	1.07E-17	1.26E-14	3.56E-11
ETS2	341	1.13E-21	8.66E-03	1.83E-02
DNMT3B	342	1.20E-21	5.45E-20	4.03E-13	9.28E-11	7.57E-01
CEBPD	343	1.36E-21	4.92E-10
FOXM1	344	1.37E-21	3.88E-20	6.09E-19	6.40E-19	1.29E-17
BARX1	345	1.41E-21	8.33E-01
HINFP	346	1.59E-21	4.77E-16	4.58E-11	6.20E-03	6.99E-02
SMAD1	347	1.77E-21	9.80E-12	1.61E-09	1.91E-07	3.85E-07
ZNF580	348	1.78E-21	7.33E-17
KDM4B	349	1.89E-21	2.54E-12
HDAC4	350	2.10E-21
HDAC6	351	2.13E-21	2.37E-06	5.06E-06	1.20E-04	3.26E-03
TGIF2	352	2.21E-21	6.77E-21
EZH2	353	2.54E-21	9.65E-19	3.87E-17	2.61E-15	1.09E-14
GATA4	354	2.99E-21	1.79E-14	5.98E-11	2.62E-08	6.75E-04
ZNF175	355	3.09E-21	1.69E-15	2.60E-02	6.35E-02	3.04E-01
SMAD4	356	3.27E-21	1.88E-12	3.71E-10	1.11E-07	4.00E-06
KLF6	357	3.35E-21	2.58E-01
ZNF768	358	3.51E-21
REPIN1	359	4.16E-21	9.29E-16	1.04E-12	5.65E-10	2.97E-09
IRF3	360	4.50E-21	1.80E-19	5.50E-17	8.49E-01
ATF2	361	4.82E-21	1.69E-10	1.37E-09	1.15E-07	1.40E-07
PPARG	362	5.37E-21	9.36E-17	1.51E-16	5.38E-15	6.16E-14
OTX2	363	6.23E-21	2.57E-18	9.73E-12	5.49E-09	7.12E-09
ZXDB	364	6.66E-21	1.41E-20
MBD1_isoform2	365	6.93E-21	1.81E-19
NCOA1	366	7.04E-21	4.88E-16	1.49E-05	1.79E-02	2.46E-02
NFIA	367	8.07E-21	7.05E-01
BACH1	368	9.86E-21	2.86E-16	8.29E-08	3.24E-06	2.52E-02
NFE2L2	369	1.06E-20	5.71E-10	3.36E-06	2.55E-04	3.02E-04
ELK3	370	1.09E-20
GTF2I	371	1.29E-20	9.78E-19	2.88E-18	5.34E-16	6.76E-16
SNAI2	372	1.45E-20	2.68E-17	6.64E-17	1.53E-16	6.88E-14
RBL2	373	1.90E-20	4.11E-15	1.11E-10	8.11E-10	1.55E-05
ZNF18	374	2.05E-20	3.59E-18	2.59E-17	9.11E-16	3.40E-12
RB1	375	2.68E-20	4.10E-17	1.17E-14	4.38E-09	2.84E-08
DDX20	376	3.21E-20	3.64E-19	9.06E-05	1.81E-03
IKZF1	377	5.90E-20	3.65E-17	4.93E-16	1.13E-14	2.11E-12
TTF2	378	7.75E-20	7.21E-01	8.83E-01
ETV7	379	1.01E-19
SMAD5	380	1.06E-19	1.23E-16	1.00E+00
BRD1	381	1.06E-19	4.95E-03	2.83E-02	6.76E-01	8.45E-01
PAX6	382	1.21E-19	1.32E-05	3.55E-03	7.74E-01
HDAC3	383	1.73E-19	2.71E-16	7.95E-01	8.64E-01
CBX1	384	2.08E-19	4.35E-19	2.50E-16	1.24E-14	8.65E-01
RUNX2	385	2.18E-19	6.11E-19	4.67E-09	2.46E-06
PBX2	386	2.36E-19	2.18E-17	1.86E-12	2.42E-11	1.45E-10
NR3C1	387	2.54E-19	3.33E-18	1.20E-15	1.09E-14	3.82E-14
HES1	388	2.78E-19	5.34E-10	1.48E-09	9.45E-01
PATZ1	389	2.90E-19	1.82E-16	2.19E-16	3.82E-01
VEZF1	390	3.35E-19	2.31E-06	1.48E-02
C11orf30	391	3.88E-19	2.31E-15
ARNT	392	4.06E-19	6.11E-18	1.67E-11	1.86E-01	8.68E-01
ZNF282	393	4.32E-19	1.58E-18
598-SKD	394	5.93E-19	1.51E-12	8.96E-11	2.87E-08	1.24E-03
RELB	395	8.78E-19	2.41E-12	5.04E-10	1.26E-09	7.55E-01
ZFP69B	396	1.08E-18	1.88E-15	3.14E-01
JUNB	397	1.14E-18	1.03E-16	2.84E-09	4.41E-06	1.28E-03
MYOD1	398	1.29E-18	3.75E-13	2.87E-09	1.92E-01
TDRD3	399	1.37E-18
ELF2	400	1.39E-18	1.88E-05
MTA2	401	1.42E-18	1.44E-15	9.38E-15	4.52E-13	5.83E-11
5HMC	402	1.43E-18	2.17E-16	1.02E-09	2.26E-04	1.75E-03
ZNF460	403	1.55E-18
LYL1	404	2.04E-18	1.02E-04	1.33E-02	6.22E-02	1.24E-01
KLF4	405	2.04E-18	1.77E-13	3.34E-12	1.72E-11	2.81E-10
TET3	406	2.42E-18	4.51E-13	1.34E-10
CASP8AP2	407	2.49E-18	2.62E-04	3.93E-03	1.00E+00
ZNF610	408	2.52E-18	1.62E-14	2.51E-05
CTBP1	409	3.63E-18	5.61E-12	4.46E-07	8.21E-01	1.00E+00
ZNF263	410	4.11E-18	4.97E-11	1.07E-09	1.46E-08	5.25E-06
NFIC	411	4.47E-18	2.16E-10	2.36E-10	1.13E-06
KDM4C	412	5.65E-18	7.91E-01	8.61E-01	8.64E-01
FOXP1	413	6.92E-18	3.44E-15	9.99E-14	3.55E-11	1.25E-07
NFKB1	414	8.30E-18	1.34E-13	9.25E-13	8.78E-10	8.27E-01
MECP2	415	1.01E-17	1.22E-15	1.85E-07	6.86E-06	6.85E-05
DR1	416	1.10E-17
NR1H2	417	1.13E-17	3.44E-15	2.91E-14	6.24E-12	3.52E-11
CREB3	418	1.18E-17	4.33E-15	3.94E-05
DPF1	419	1.25E-17	2.42E-01
ZNF92	420	1.54E-17
ZNF584	421	1.56E-17	3.23E-14	9.22E-01
ZNF324	422	1.71E-17	2.53E-16	2.73E-16	1.92E-04
ZBTB7B	423	1.76E-17
XRN2	424	2.01E-17	7.74E-16	2.21E-15	9.38E-15	1.22E-13
IL1B	425	2.23E-17	1.98E-14	8.72E-14	1.31E-11	2.52E-10
CBX3	426	2.43E-17	6.06E-08	8.77E-03	8.77E-03	4.23E-02
CDX2	427	3.47E-17	1.23E-09	7.16E-08	6.16E-04	8.10E-01
MEF2A	428	3.64E-17	5.42E-13	8.24E-06	7.80E-01
EBF3	429	3.82E-17	6.29E-02	8.33E-01	8.61E-01	8.66E-01
ZBTB48	430	3.90E-17	9.64E-01	9.65E-01	9.77E-01	9.78E-01
DROSHA	431	3.94E-17	6.92E-09	3.80E-04	1.31E-02	7.48E-01
ZNF16	432	4.23E-17	1.34E-14
PRKDC	433	4.73E-17	3.38E-16	2.18E-09	1.09E-03	8.19E-01
KRAB	434	6.37E-17	2.79E-14	2.63E-12	2.66E-12	3.51E-08
MIER1	435	6.69E-17	1.97E-11
ZNF362	436	7.49E-17	1.85E-14
FUS	437	7.51E-17	1.88E-13	1.00E+00
ZNF101	438	9.78E-17	1.16E-09	8.62E-01
ZSCAN29	439	1.02E-16	1.09E-12	6.50E-01
INO80	440	1.16E-16	2.80E-12	2.53E-07	4.91E-01	8.49E-01
DCP1A	441	1.17E-16	1.09E-13
CDK6	442	1.66E-16
ZBTB14	443	1.88E-16
CEBPB	444	3.06E-16	6.45E-11	2.55E-10	1.66E-09	1.34E-08
DEK	445	3.14E-16	7.69E-09	9.39E-01	9.47E-01
RXRG	446	3.30E-16	6.26E-11	1.82E-04	5.27E-04	4.55E-01
PCGF1	447	3.59E-16	4.86E-01
MYNN	448	4.14E-16	1.03E-14	4.84E-09	2.56E-06	1.10E-03
NR5A2	449	4.22E-16	1.23E-06	2.00E-02	8.75E-01
CBX6	450	4.32E-16	2.75E-09
SUPT20H	451	4.48E-16	2.16E-12	3.92E-12	6.99E-05
DRAP1	452	4.69E-16	4.86E-01
ZNF318	453	4.72E-16	1.55E-14	5.40E-06
SPIB	454	4.78E-16	2.85E-07	3.71E-03	8.98E-03	2.23E-01
ZKSCAN5	455	6.31E-16
TP63	456	7.49E-16	1.81E-13	7.84E-11	1.11E-10	9.33E-10
E2F2	457	8.71E-16	1.00E+00
ZBTB17	458	1.16E-15	8.60E-13	1.03E-12	1.15E-11	2.18E-11
ARID3A	459	1.25E-15	3.67E-08	1.18E-03
ID3	460	1.29E-15	1.86E-13	7.39E-04
SMAD3	461	1.43E-15	1.96E-15	1.53E-14	6.93E-11	1.10E-08
PRPF4	462	1.44E-15	6.24E-07	1.19E-05	3.74E-04
NR4A1	463	1.46E-15	2.61E-15	3.42E-11	5.06E-08	1.52E-07
MTA3	464	1.65E-15	7.18E-10	1.77E-08	1.85E-01
DPPA2	465	1.66E-15
PRDM11	466	1.73E-15	3.45E-11
TEAD2	467	1.75E-15	9.64E-06	1.98E-05
SMARCB1	468	2.00E-15	8.11E-04	8.11E-04	1.32E-03	5.86E-03
HOXA1	469	2.25E-15
PBX1	470	2.75E-15	6.41E-01
MEF2C	471	3.44E-15	8.28E-01	8.45E-01	8.59E-01
LHX2	472	3.44E-15	9.54E-01
NCOR1	473	3.44E-15	3.10E-14	4.71E-11	1.37E-10	2.84E-10
YBX3	474	4.72E-15	1.89E-07	1.00E+00
RBBP4	475	4.72E-15
FEV	476	4.94E-15
GMEB1	477	5.38E-15
HAP1	478	5.77E-15
ZNF518A	479	7.05E-15	6.44E-13
ZBTB26	480	7.49E-15	1.67E-07
ZZZ3	481	7.49E-15	4.26E-09	7.78E-01
POU5F1	482	8.55E-15	8.01E-08	2.67E-07	5.98E-06	6.51E-06
GLIS2	483	8.55E-15	5.67E-13	8.45E-01
TEAD4	484	8.99E-15	5.72E-08	1.90E-07	5.11E-07	5.14E-07
ZNF35	485	8.99E-15
KMT2B	486	1.19E-14	7.78E-01
PR	487	1.47E-14	4.15E-09	3.05E-08	5.44E-08	8.36E-08
SND1	488	1.74E-14	3.47E-10	6.17E-04
HNF1A	489	2.13E-14	1.17E-08	8.53E-01
BRD7	490	2.15E-14	7.50E-01
FOSL2	491	2.15E-14	1.84E-07	8.63E-07	4.34E-05	5.87E-05
DNMT1	492	2.19E-14	2.21E-07	8.91E-02	2.23E-01	8.51E-01
ZNF322	493	2.53E-14
HDGF	494	2.59E-14	1.01E-13	1.41E-11	4.49E-08	9.49E-08
STAT5	495	2.68E-14	6.55E-08	2.65E-07	2.97E-06	3.81E-02
KLF7	496	2.91E-14	6.83E-08	3.64E-03
ZNF501	497	3.28E-14	1.60E-09
MITF	498	3.34E-14	7.76E-09	1.42E-05	9.81E-05	1.35E-04
ZBTB10	499	3.44E-14
TBX21	500	4.08E-14	1.02E-11	4.09E-09
SP7	501	6.11E-14	1.87E-09
ZFP64	502	6.24E-14	5.94E-13	1.55E-01	1.79E-01	8.49E-01
ZNF592	503	7.37E-14	2.15E-05	5.39E-04	3.87E-02
ZXDC	504	8.45E-14
HOXA4	505	1.19E-13
CBX5	506	1.20E-13	9.42E-13	8.49E-01	8.61E-01	9.52E-01
ZKSCAN8	507	1.30E-13	1.39E-09
ORC2	508	1.59E-13	8.45E-01
NFKB2	509	1.65E-13	1.14E-10	8.91E-03
THAP1	510	1.68E-13	1.04E-08
PBX3	511	1.97E-13	2.51E-10	2.46E-06	9.99E-01	1.00E+00
ZBTB42	512	2.04E-13
MECOM	513	2.13E-13
HDAC8	514	2.14E-13	9.68E-13	4.91E-06
BCAT1	515	2.26E-13	3.22E-12
FOXO3	516	2.50E-13	8.15E-02	4.85E-01	9.14E-01	9.48E-01
ZNF750	517	4.55E-13
t-IgG-control	518	4.99E-13	3.63E-02
FOXP3	519	5.08E-13	4.38E-08	8.68E-01	8.81E-01	1.00E+00
WRNIP1	520	5.24E-13
STAT5A	521	5.24E-13	3.61E-06	5.51E-05	5.05E-04	2.94E-02
ZNF414	522	5.28E-13	1.71E-09
KLF17	523	5.45E-13	3.40E-12
THAP11	524	5.61E-13	7.49E-01
DAXX	525	5.62E-13	1.53E-08
LANA	526	5.78E-13	2.88E-11	2.78E-10	6.82E-06	7.21E-05
HLTF	527	5.81E-13	5.54E-12
MRE11A	528	6.11E-13	1.77E-11
ZBTB16	529	8.03E-13
ZNF654	530	9.52E-13	3.98E-12
GRHL3	531	9.52E-13	9.04E-01	1.00E+00
ATOH1	532	1.03E-12
POLR3A	533	1.21E-12	3.88E-09	7.74E-06	9.06E-02	7.74E-01
TIAM1	534	1.23E-12
SIRT6	535	1.38E-12	1.62E-11	1.62E-11	6.66E-04	6.66E-04
ZNF346	536	1.77E-12	4.99E-07
ZMYND8	537	1.93E-12	1.44E-08	1.18E-04	4.50E-01	9.40E-01
GRP20	538	1.95E-12
ELF3	539	2.14E-12	4.29E-09	7.65E-01
CBX4	540	2.15E-12
ZFP57	541	2.30E-12	7.29E-09
ERCC6	542	2.34E-12	8.99E-08	1.04E-04	4.14E-01	4.80E-01
EHMT2	543	2.43E-12	1.25E-01	8.29E-01	8.49E-01	8.60E-01
TSC22D4	544	2.60E-12	1.61E-07	2.12E-03	5.70E-03	7.56E-03
ZNF320	545	2.64E-12	8.18E-09	7.89E-06
SNRNP70	546	2.97E-12	1.09E-09	4.78E-03	2.49E-01
ZNF382	547	3.66E-12	1.02E-09	2.06E-05	2.17E-03	3.70E-03
DIDO1	548	3.75E-12	7.78E-11
ZNF284	549	3.94E-12
MCM3	550	4.08E-12	6.11E-12	2.03E-03
HEYL	551	4.34E-12
MGEA5	552	5.11E-12
EHF	553	7.18E-12	1.37E-08	7.71E-04	3.56E-01	6.50E-01
NEUROG2	554	8.64E-12	2.60E-10	3.28E-09	3.99E-09	4.98E-08
SCRT1	555	8.91E-12	5.05E-07	1.53E-02
SETDB1	556	9.33E-12	1.23E-11	1.23E-11	1.57E-05	1.66E-05
ARNT2	557	9.56E-12
PROX1	558	1.02E-11	7.22E-01	9.46E-01
ZNF202	559	1.11E-11	8.53E-02	1.48E-01
AEBP2	560	1.32E-11	4.76E-03	5.64E-03
ZNF623	561	1.43E-11	4.16E-11
HNRNPLL	562	1.44E-11	8.66E-08	1.47E-05	1.02E-04
CDK2	563	1.62E-11	1.22E-05	6.90E-01
SMARCE1	564	1.63E-11	1.58E-10	8.27E-04	7.69E-01
ZNF441	565	1.64E-11
TCF7	566	1.71E-11	6.94E-10	7.25E-06	1.17E-02	5.82E-01
CUX1	567	1.75E-11	2.53E-10	2.74E-10	3.51E-07	4.23E-07
ZNF407	568	1.79E-11
YBX1	569	1.94E-11	1.73E-08	6.40E-05	7.06E-04	1.01E-03
ZFP42	570	2.71E-11	1.19E-07	3.43E-03
POU2F2	571	2.81E-11	1.19E-01
CDC5L	572	2.93E-11	6.44E-08	8.45E-01
NANOG	573	3.45E-11	2.40E-08	2.14E-04	1.03E-02	1.10E-02
KLF3	574	3.52E-11
ZNF22	575	4.44E-11	3.38E-06	6.92E-05	6.94E-04	8.61E-01
AUTS2	576	5.48E-11
SNAPC1	577	5.89E-11	9.11E-01
MAFB	578	6.00E-11	8.05E-01
ZNF264	579	6.07E-11	1.66E-06	1.71E-03	7.42E-01
PHF2	580	8.46E-11	2.16E-08
MEF2D	581	8.54E-11	4.62E-07	8.70E-01
ZNF189	582	8.61E-11
ZNF257	583	9.25E-11	1.59E-06	6.96E-05
EMX1	584	9.69E-11	8.79E-07	1.68E-03	2.83E-02	6.17E-01
ZNF2	585	9.74E-11	1.22E-08	4.45E-07
SON	586	9.78E-11
BCL11B	587	9.85E-11	4.04E-09
NKX2-1	588	1.03E-10	1.22E-09	3.56E-09	3.67E-08	6.87E-05
SLC22A2	589	1.48E-10	1.02E-03
ZNF141	590	1.54E-10
WT1	591	1.71E-10	3.05E-10
NKX2-2	592	1.82E-10
ZNF391	593	1.87E-10	6.91E-07
TP73	594	1.88E-10	1.25E-06	1.17E-03	7.85E-02	9.36E-02
ATF4	595	2.20E-10	2.61E-10	4.22E-02	1.36E-01	6.90E-01
BCL11A	596	2.21E-10	7.91E-09	6.87E-04	4.40E-02	4.44E-02
JARID2	597	2.34E-10	1.02E-08	2.94E-08	4.08E-03	3.41E-02
PPARD	598	2.67E-10	2.43E-09	4.48E-07	3.23E-04	1.14E-01
SIX2	599	2.72E-10	2.72E-10	1.84E-07	2.51E-03	5.26E-01
ZNF329	600	3.79E-10
PITX3	601	3.82E-10
PHF6	602	4.31E-10
FOXO1	603	4.44E-10	1.24E-02	1.48E-02	7.27E-01	9.67E-01
ZNF711	604	4.74E-10
SMARCC1	605	5.20E-10	7.19E-07	7.19E-07	1.08E-06	2.17E-06
ARID1A	606	5.80E-10	8.30E-01
H3F3A	607	6.22E-10	9.42E-08	7.55E-07	9.31E-07	6.20E-06
GTF2A2	608	7.14E-10	6.19E-07
ZNF423	609	7.73E-10	5.64E-09
PCGF2	610	7.92E-10	3.82E-05	3.54E-02	3.09E-01
RUNX3	611	8.38E-10
CHAMP1	612	8.60E-10	1.15E-07
DPF2	613	9.65E-10	1.40E-09	5.90E-06	8.45E-01
FOXG1	614	1.11E-09
GRHL2	615	1.24E-09	1.54E-07	3.93E-07	7.39E-07	1.83E-06
RAC3	616	1.27E-09
LARP7	617	1.31E-09	1.40E-09	1.35E-01	7.62E-01	9.62E-01
RUVBL1	618	1.59E-09
ZNF84	619	1.59E-09	9.58E-01
HIC1	620	1.97E-09	1.58E-08
ZBTB18	621	2.01E-09
OSR2	622	2.09E-09	4.16E-05	4.39E-04
ZNF778	623	2.10E-09	9.93E-05
L3MBTL4	624	2.26E-09
ESCO2	625	2.60E-09	1.88E-02	7.61E-01	1.00E+00
DNMT3A	626	2.74E-09	6.70E-07	4.83E-01	7.42E-01	7.62E-01
TCF21	627	3.28E-09	1.01E-08	1.90E-02	3.50E-01
SPDEF	628	3.33E-09	5.52E-09	1.04E-07	3.56E-02	9.84E-01
ZBTB1	629	3.40E-09	1.14E-08
NCOR2	630	3.95E-09	4.22E-07	2.37E-05	5.23E-01
ZFP3	631	4.08E-09	6.66E-09
ZNF366	632	4.71E-09	2.91E-04
GREB1	633	4.98E-09	1.07E-07	1.14E-06	1.13E-04	1.56E-04
BACH2	634	5.85E-09	4.84E-03	5.80E-02
DBP	635	6.16E-09
ZNF28	636	6.85E-09
GATA6	637	8.29E-09	1.55E-07	4.41E-05	4.20E-03	1.91E-01
MAFK	638	1.07E-08	3.47E-07	1.52E-06	1.08E-03	1.73E-03
ZNF445	639	1.15E-08
ZNF597	640	1.18E-08
HOTAIR	641	1.28E-08	5.18E-08	1.05E-06	1.61E-06
KDM6B	642	1.36E-08	1.69E-07	5.10E-04	8.85E-02
HIRA	643	1.48E-08	1.26E-05	1.38E-05	5.75E-04	3.39E-03
CREB3L4	644	1.52E-08
ZMYND11	645	1.55E-08	3.38E-03	6.18E-01	8.84E-01
SOX13	646	1.60E-08	3.54E-01
GLIS3	647	1.77E-08
ZNF394	648	1.81E-08	5.09E-07	8.12E-01
ZBED1	649	1.95E-08	1.43E-05
ZNF664	650	2.34E-08	1.93E-06
MCM7	651	2.43E-08	4.60E-04	3.67E-03	1.45E-02
ZNF563	652	2.70E-08
ZNF479	653	2.76E-08
CSNK2A1	654	2.87E-08
ARRB1	655	3.12E-08	3.98E-07	8.49E-01	8.59E-01
ERF	656	3.21E-08
GLI4	657	3.95E-08	5.13E-06	6.08E-02
TERF2	658	4.13E-08	3.03E-04	1.73E-01	8.05E-01	8.15E-01
OVOL2	659	4.16E-08	8.05E-01	8.16E-01
SMAD2	660	5.69E-08	3.76E-04	7.15E-03	7.89E-03	3.53E-02
CEBPG	661	5.75E-08	3.89E-06	5.34E-05	2.61E-01	5.56E-01
HJURP	662	5.82E-08	1.24E-06
PHF20	663	6.00E-08
LMO2	664	6.06E-08	7.14E-08	1.95E-05	1.35E-04	1.03E-03
HOXA10	665	6.72E-08
SMARCC2	666	6.89E-08	6.89E-08
ZNF134	667	6.97E-08
ZNF12	668	7.06E-08	2.70E-05
PPARGC1A	669	7.73E-08
BARHL1	670	8.41E-08
MXD3	671	8.96E-08
LDB1	672	1.01E-07
ZNF280A	673	1.06E-07
FANCD2	674	1.23E-07	9.87E-02
ZNF71	675	1.50E-07
SRSF3	676	1.76E-07	6.89E-06	1.86E-03	4.32E-02
MYBL2	677	2.18E-07	4.30E-06	5.53E-06	1.39E-02	7.82E-01
ALKBH3	678	2.53E-07
POU3F2	679	2.58E-07	2.65E-06	3.63E-01	5.17E-01
TTF1	680	2.78E-07	8.85E-07
CHD5	681	3.01E-07
SETX	682	3.24E-07	1.03E-01
ELF5	683	3.43E-07	8.37E-01
BIRA	684	3.43E-07	3.93E-07	1.07E-03	2.20E-03
ZNF280D	685	3.53E-07	4.31E-03	5.32E-03
SCRT2	686	3.85E-07	1.00E-04
YAP1	687	3.92E-07	4.11E-06	2.37E-04	2.82E-03	1.79E-01
INSM2	688	4.09E-07	2.64E-04
ZNF528	689	4.68E-07	4.94E-04	3.61E-01	8.67E-01
GRHL1	690	4.91E-07
EPAS1	691	6.15E-07	2.05E-06	8.76E-05	3.80E-02	1.45E-01
TERF1	692	6.51E-07	2.07E-01	8.27E-01
DUX4	693	6.56E-07	7.46E-01	1.00E+00	1.00E+00
ZNF239	694	6.60E-07	8.31E-06
ZNF519	695	8.36E-07
RING1	696	9.14E-07	5.61E-05	1.00E+00
CAMTA2	697	1.14E-06
ASH2L	698	1.23E-06	2.35E-05
HOXC9	699	1.37E-06	1.92E-04
ZNF792	700	1.41E-06	4.60E-03	6.92E-01
MXD1	701	1.43E-06
ZNF488	702	1.72E-06	4.02E-02
CBFA2T3	703	2.08E-06
None	704	2.29E-06	7.42E-05	3.14E-03	3.72E-01
ZNF273	705	2.49E-06
IRF9	706	2.84E-06	7.88E-03	1.00E+00
DLX4	707	3.20E-06
FOXA2	708	3.33E-06	1.15E-05	2.12E-02	2.92E-02	6.92E-02
GCSAM	709	3.44E-06	3.43E-05
SSU72	710	3.45E-06
ARID2	711	3.70E-06	8.16E-01
KDM3A	712	4.01E-06	4.17E-03	5.99E-02
USP49	713	4.11E-06	1.72E-04
ZNF333	714	4.12E-06
ZSCAN5A	715	4.37E-06	3.78E-02	8.64E-01	9.35E-01
EOMES	716	4.56E-06	3.80E-01	8.49E-01	9.62E-01
OVOL3	717	4.65E-06	8.89E-06
ZNF671	718	4.80E-06
ZSCAN20	719	4.82E-06	6.06E-05
POU2F1	720	4.86E-06	1.77E-03	4.11E-03	2.08E-02	8.90E-02
ZSCAN16	721	5.07E-06	1.49E-05	1.94E-05	7.02E-02	6.38E-01
C17orf96	722	5.86E-06	3.05E-04
ZNF783	723	6.26E-06
ZNF350	724	6.97E-06	1.11E-05
PRDM14	725	8.09E-06	6.23E-03
MYF5	726	8.42E-06
MBD4	727	9.80E-06
ZNF547	728	9.91E-06	2.23E-04	5.85E-04	8.32E-03
SSRP1	729	1.18E-05	7.86E-05	1.97E-04	7.62E-04	2.16E-03
ZNF468	730	1.20E-05
ZNF707	731	1.21E-05	1.42E-05	6.09E-05
PIAS4	732	1.36E-05	5.05E-02
BANF1	733	1.51E-05	1.34E-03	3.17E-01
PDX1	734	1.66E-05	3.63E-01	9.24E-01
UBE2I	735	1.71E-05	1.87E-01
ZNF534	736	1.93E-05
TOP1	737	1.98E-05	7.84E-03	5.39E-02	3.64E-01	6.10E-01
ETV6	738	2.04E-05	3.06E-04	8.49E-01
AFF1	739	2.08E-05	8.53E-05	1.88E-03	8.49E-01	9.88E-01
ZNF682	740	2.18E-05	2.82E-04
PRDM1	741	2.31E-05	1.25E-02	9.15E-02	1.29E-01	1.58E-01
ZFHX3	742	2.41E-05
TEAD1 | TEAD4	743	2.77E-05
SRCAP	744	3.01E-05
GTF3C1	745	3.16E-05	3.67E-01
ZNF641	746	3.57E-05	8.41E-03	8.49E-01
CTNNB1	747	4.46E-05	2.04E-04	9.24E-04	4.26E-03	1.11E-01
ZNF674	748	4.47E-05
NONO	749	4.59E-05	1.05E-04
SMAD2/3	750	4.76E-05	9.93E-05	1.89E-02	4.26E-01	6.37E-01
ICE2	751	5.29E-05
HSF2	752	5.47E-05	2.56E-03	7.06E-01	7.45E-01	1.00E+00
MYCN	753	5.87E-05	5.12E-03
ZNF777	754	6.07E-05
ZNF484	755	6.24E-05
ZNF558	756	6.38E-05	2.11E-01	8.10E-01
ZNF774	757	6.41E-05
ATF7IP	758	6.47E-05	1.00E+00
XRCC4	759	6.79E-05
ZNF449	760	7.01E-05
HOXC11	761	7.09E-05	6.31E-02	1.00E+00
MDM2	762	7.23E-05	1.00E+00
ZFP37	763	7.27E-05	9.04E-03
SFMBT1	764	8.52E-05	4.86E-01	1.00E+00
ZNF8	765	9.09E-05	3.24E-04	7.28E-01	8.12E-01
HOXC6	766	1.07E-04
TALE	767	1.17E-04	2.66E-01	7.22E-01	8.45E-01	8.53E-01
AGO2	768	1.52E-04	3.13E-03	5.46E-01	5.49E-01	8.52E-01
HMG20A	769	1.52E-04	7.09E-01
ZNF571	770	1.79E-04
CRY1	771	1.79E-04
TSHZ1	772	1.85E-04	7.44E-02	8.49E-01
ZNF512	773	1.92E-04	3.65E-04
ZNF611	774	1.99E-04
ZNF217	775	2.00E-04	1.42E-01
ZNF695	776	2.40E-04
TEAD1	777	2.57E-04	4.26E-03	2.23E-02	5.77E-02	6.29E-01
NR0B2	778	2.60E-04
PTTG1	779	2.73E-04	9.52E-04
ZNF250	780	2.75E-04	6.37E-01
ZSCAN2	781	2.78E-04	2.69E-03
ZNF697	782	2.78E-04	5.58E-01
MYOG	783	2.89E-04
TLX1	784	3.06E-04
CD59	785	3.35E-04
FEZF1	786	3.38E-04	2.18E-02	9.47E-02
PYGO2	787	3.54E-04	3.09E-03
SF1	788	3.55E-04	4.52E-04	7.33E-04	1.72E-01
SNAI1	789	3.58E-04	5.78E-01	7.63E-01	8.56E-01
LIN9	790	3.76E-04	8.24E-02	8.56E-01
ZNF33A	791	3.82E-04	3.66E-03	8.47E-01
HES4	792	3.93E-04	3.43E-01
LMNB1	793	4.20E-04	1.25E-02	9.54E-02	2.50E-01	6.06E-01
NFIL3	794	4.42E-04	8.05E-01
HECTD1	795	5.17E-04	1.85E-03
ZNF837	796	5.57E-04	1.60E-03
ELL	797	5.77E-04
APOBEC3B	798	5.79E-04	1.32E-01
INTS3	799	6.12E-04
CHD7	800	6.50E-04	6.50E-04	6.57E-03	6.57E-03	3.40E-02
ZNF274	801	7.00E-04	3.02E-01	7.76E-01	7.99E-01	8.14E-01
PCF11	802	7.12E-04
ZNF180	803	7.55E-04
RORA	804	7.78E-04
ZNF793	805	8.16E-04	1.39E-03
PTRF	806	8.24E-04	2.69E-03
ZNF714	807	8.37E-04
HP1BP3	808	8.93E-04
ZNF784	809	9.00E-04
NCAPG2	810	9.26E-04	8.53E-01
TBX5	811	9.32E-04	1.80E-03	1.80E-03	9.17E-01	9.19E-01
PIAS1	812	9.62E-04	1.14E-03	3.38E-02	9.52E-02	9.68E-02
ARID1B	813	9.82E-04	7.36E-01
RYBP	814	1.04E-03	5.97E-02
WWTR1	815	1.09E-03	6.20E-03	8.17E-01
ZNF566	816	1.13E-03
HHEX	817	1.14E-03	2.30E-02	1.48E-01
ATF5	818	1.14E-03
RLF	819	1.15E-03
ZNF41	820	1.24E-03	1.61E-02
HNF1B	821	1.34E-03	7.20E-03	5.96E-01	7.19E-01	8.79E-01
HMBOX1	822	1.47E-03
ZFP14	823	1.50E-03
ZNF543	824	1.61E-03
ZNF10	825	1.67E-03
TBL1X	826	1.80E-03
BDP1	827	2.00E-03	9.00E-03	5.08E-01	6.05E-01	7.20E-01
ZNF207	828	2.03E-03	1.46E-01	8.61E-01
LMNA	829	2.04E-03	7.10E-02	9.24E-02	1.79E-01	2.43E-01
ZNF681	830	2.06E-03
FOXR2	831	2.13E-03	8.22E-01
ZNF44	832	2.17E-03
CBX7	833	2.35E-03	1.73E-02	8.13E-01
STAT6	834	2.36E-03	8.10E-01	8.35E-01	8.87E-01	8.92E-01
ZNF506	835	2.52E-03
ZC3H11A	836	2.53E-03
HBG1 | HBG2	837	2.59E-03	7.69E-01	8.53E-01
CARM1	838	2.71E-03	1.00E+00
RAX2	839	2.77E-03
MLLT3	840	2.81E-03	5.52E-01	7.69E-01	8.33E-01	9.39E-01
ZNF816	841	3.08E-03	8.40E-01
ZNF600	842	3.12E-03	7.12E-03
DACOR1	843	3.17E-03
ZNF669	844	3.39E-03	4.74E-01
ZNF786	845	3.72E-03
ILK	846	3.90E-03	9.10E-01
ZNF135	847	3.93E-03
COPS2	848	3.97E-03
ZNF398	849	3.98E-03
OLFM2	850	4.39E-03	4.14E-01
ZBTB12	851	4.44E-03	8.17E-02	4.40E-01	7.99E-01	8.62E-01
ZSCAN23	852	4.73E-03	6.57E-03
ZNF425	853	5.29E-03
ZNF354C	854	5.55E-03	6.29E-01
ING2	855	5.70E-03
DYRK1A	856	5.78E-03	1.99E-01	2.28E-01
ZBTB49	857	5.93E-03	7.18E-01
ATF7	858	6.25E-03	8.45E-01
CALU	859	6.73E-03	6.89E-03
ZNF165	860	7.03E-03
MAFF	861	7.07E-03	8.09E-02	8.45E-01
NFE2L1	862	7.23E-03	1.25E-01	4.59E-01	5.69E-01	8.69E-01
ZNF292	863	7.39E-03	3.93E-02
GLYR1	864	8.31E-03	7.19E-01
LMTK3	865	8.75E-03	1.08E-01
HOXA5	866	8.76E-03
MAPK1	867	8.78E-03	3.87E-02
GFI1B	868	8.86E-03	3.28E-02	7.51E-01
IRAK4	869	8.92E-03	4.86E-01
TCFL5	870	9.21E-03
BAHD1	871	1.01E-02	1.76E-01	1.00E+00
NKX3-1	872	1.04E-02	9.23E-01	9.72E-01	1.00E+00
MZF1	873	1.07E-02	6.90E-01
ZNF619	874	1.14E-02
ZNF114	875	1.18E-02
HOXB4	876	1.18E-02
BANP	877	1.38E-02	4.41E-01
ZNF587	878	1.40E-02
ZNF667	879	1.41E-02	7.96E-01
ZNF266	880	1.47E-02	8.01E-01
HOXB13	881	1.51E-02	1.00E+00	1.00E+00	1.00E+00	1.00E+00
ZNF549	882	1.52E-02	6.15E-02	6.09E-01
ZNF530	883	1.56E-02
ZNF395	884	1.62E-02
DLX6	885	1.65E-02
ZNF764	886	1.68E-02
ZNF19	887	1.76E-02
COIL	888	1.77E-02
ZNF780A	889	1.79E-02
ZNF7	890	1.80E-02
BRF2	891	1.82E-02	7.29E-01	7.90E-01	8.01E-01
EED	892	1.83E-02	2.10E-02	8.04E-01	9.95E-01	9.95E-01
LHX3	893	1.87E-02
ZBTB4	894	1.88E-02	5.49E-01
ZNF343	895	1.95E-02
ZNF616	896	1.98E-02
SVIL	897	1.99E-02	8.55E-01
CTBP2	898	2.15E-02	6.37E-02	8.13E-01
ZNF383	899	2.20E-02
ZIM2	900	2.29E-02
7SK	901	2.30E-02	1.65E-01	1.74E-01	2.11E-01	2.51E-01
HOXC8	902	2.30E-02
BTAF1	903	2.30E-02
ZNF214	904	2.35E-02	8.29E-01
ZNF182	905	2.36E-02
HOXA13	906	2.39E-02	1.22E-01
ZNF48	907	2.40E-02	3.75E-02
MEIS1	908	2.45E-02	7.59E-01	7.74E-01	8.60E-01	8.74E-01
CHD4	909	2.60E-02	7.05E-01
ZNF222	910	2.64E-02
ZNF3	911	2.85E-02	1.00E+00
TOP2B	912	2.91E-02	7.19E-01
ZNF596	913	2.92E-02
ZNF100	914	2.94E-02	5.97E-01	8.91E-01
PALB2	915	3.06E-02
ZFP41	916	3.25E-02	4.11E-01
HOXA7	917	3.47E-02
ZNF140	918	3.88E-02	1.00E-01	4.14E-01
RBAK	919	4.07E-02
ZNF304	920	4.17E-02
GLI3	921	4.27E-02
ZIC2	922	4.31E-02
TLE3	923	4.34E-02
PLRG1	924	5.15E-02	2.19E-01
ZNF585A	925	5.27E-02
ZNF429	926	5.29E-02
ZNF454	927	5.42E-02	6.54E-01
ZNF337	928	5.52E-02
HOXB7	929	5.53E-02	4.86E-01	8.18E-01	8.38E-01	8.86E-01
ZNF800	930	5.64E-02	1.72E-01
CTRL	931	5.78E-02	7.79E-01	9.44E-01
HLF	932	5.89E-02	7.58E-02
FOXH1	933	6.19E-02	6.59E-01
ZNF582	934	6.23E-02	5.74E-01	7.13E-01
GUCY1B3	935	6.23E-02
ZNF529	936	6.25E-02
DOT1L	937	6.48E-02
ZNF235	938	6.53E-02
TAT	939	6.63E-02	9.14E-01
CDKN1B	940	6.63E-02	8.64E-01
LEO1	941	6.68E-02	4.45E-01
HIST1H1B	942	6.68E-02	1.61E-01	8.69E-01
C10orf12	943	6.91E-02	8.49E-01
ZSCAN31	944	7.60E-02
SMARCA1	945	7.61E-02
ZNF805	946	7.66E-02
ZNF212	947	8.74E-02
BBX	948	8.76E-02
NCOA3	949	9.03E-02
NFIB	950	9.24E-02
HOXA9	951	9.66E-02	3.99E-01	7.60E-01	8.45E-01
SMN1	952	1.00E-01	7.59E-01
CCNT1	953	1.01E-01	3.23E-01	3.92E-01	5.08E-01	6.07E-01
EGFR	954	1.05E-01	8.18E-01
MEIS2	955	1.07E-01
MAFG	956	1.17E-01	5.75E-01	9.25E-01
ZKSCAN3	957	1.27E-01
ASH1L	958	1.31E-01	1.00E+00
ATRX	959	1.31E-01	1.50E-01	7.29E-01	8.54E-01
RAG1	960	1.37E-01	6.77E-01	6.92E-01
PRDM12	961	1.44E-01	7.14E-01
MEF2B	962	1.45E-01	2.45E-01	3.27E-01	5.30E-01	7.18E-01
EBNA1BP2	963	1.50E-01
BRF1	964	1.60E-01	5.54E-01	6.86E-01	7.34E-01
SFPQ	965	1.63E-01	6.58E-01	8.85E-01
ZNF776	966	1.79E-01
ZNF287	967	1.82E-01
CASZ1	968	1.88E-01
ZNF675	969	1.99E-01
ZNF224	970	2.00E-01	6.68E-01	9.50E-01
ZNF439	971	2.08E-01
STAG2	972	2.12E-01
ZNF317	973	2.15E-01	2.82E-01	9.18E-01
ZNF788	974	2.17E-01	5.03E-01
ZNF417	975	2.20E-01
NFATC3	976	2.21E-01	1.00E+00
ZNF25	977	2.22E-01
ZNF680	978	2.24E-01	4.83E-01	5.38E-01	5.71E-01	6.27E-01
ZNF157	979	2.27E-01
NR4A2	980	2.28E-01
ZNF138	981	2.29E-01	2.29E-01
PRDM2	982	2.40E-01	8.82E-01
ZNF781	983	2.43E-01	5.81E-01
ZNF124	984	2.61E-01
ZNF565	985	2.63E-01
ZNF236	986	2.65E-01
DDX5	987	2.72E-01	6.55E-01
ZNF418	988	2.75E-01	7.92E-01
PSIP1	989	2.76E-01	1.00E+00
HSF4	990	3.10E-01
HES2	991	3.10E-01	3.47E-01	3.58E-01	3.98E-01	4.72E-01
CENPT	992	3.15E-01	7.62E-01	7.98E-01	8.06E-01	8.24E-01
ZNF75D	993	3.18E-01	4.71E-01
CBFA2T2	994	3.25E-01
AGO1	995	3.28E-01	8.45E-01	8.46E-01	8.79E-01	8.79E-01
ZFAT	996	3.35E-01
ID2	997	3.43E-01
ZNF808	998	3.52E-01
WHSC1	999	3.74E-01	3.74E-01	8.45E-01
ZNF93	1000	3.82E-01
AHR	1001	3.85E-01
TOX4	1002	3.88E-01
RFX7	1003	4.07E-01
POLR3G	1004	4.22E-01	5.74E-01	6.44E-01	6.97E-01	7.13E-01
ZNF823	1005	4.34E-01
ZNF581	1006	4.53E-01
ZNF85	1007	4.66E-01	8.45E-01
ZNF765	1008	4.68E-01
ZNF438	1009	4.68E-01	6.25E-01
FOXF2	1010	4.86E-01
ZBTB39	1011	4.86E-01
HOXB1	1012	4.86E-01
HOXD9	1013	4.86E-01
ZNF74	1014	4.92E-01
RPA1	1015	4.92E-01
HKR1	1016	5.02E-01
EBNA2	1017	5.02E-01
ZNF605	1018	5.12E-01
HOXB6	1019	5.15E-01
KAT2A	1020	5.15E-01	8.26E-01
ZNF585B	1021	5.30E-01	7.03E-01
HIVEP3	1022	5.39E-01
SOX10	1023	5.39E-01
SMC4	1024	5.40E-01
ZNF860	1025	5.41E-01
WIZ	1026	5.50E-01
ZNF440	1027	5.58E-01
ZNF564	1028	5.61E-01
SIRT3	1029	5.63E-01	7.81E-01	8.45E-01	1.00E+00
ZNF785	1030	5.68E-01
EBNA3	1031	5.84E-01
ZNF30	1032	5.88E-01	8.42E-01	8.58E-01	9.03E-01
TFAM	1033	6.01E-01	7.33E-01	7.99E-01	8.67E-01	1.00E+00
ZNF613	1034	6.05E-01
DLX2	1035	6.11E-01
ZNF662	1036	6.13E-01
SRPK1	1037	6.22E-01	8.12E-01
MAP2K1	1038	6.26E-01	7.97E-01
EBNA3C	1039	6.26E-01	7.78E-01	8.06E-01
FOXQ1	1040	6.34E-01
SNAPC4	1041	6.48E-01	7.78E-01	8.14E-01
ZNF548	1042	6.50E-01
PCGF6	1043	6.58E-01
NUP98	1044	6.60E-01	7.91E-01	8.08E-01	8.45E-01	8.56E-01
MYF6	1045	6.60E-01
H3Pan	1046	6.67E-01
ZIM3	1047	6.67E-01	1.00E+00
ZFP69	1048	6.68E-01
MAML3	1049	6.68E-01	7.80E-01	8.72E-01	9.16E-01
ZNF561	1050	6.73E-01
ZNF527	1051	6.78E-01
SNAPC5	1052	6.87E-01
IRAK1	1053	6.89E-01
FERD3L	1054	6.91E-01
ZNF260	1055	6.91E-01
SRPK2	1056	6.91E-01	8.21E-01
LHX6	1057	6.98E-01
ZNF573	1058	6.98E-01
ZNF34	1059	6.98E-01
JDP2	1060	7.00E-01
ZNF430	1061	7.02E-01
HAND1	1062	7.03E-01
CHD3	1063	7.05E-01
ZNF486	1064	7.05E-01	9.88E-01	1.00E+00
SMARCA2	1065	7.07E-01
TERT	1066	7.07E-01	7.14E-01	7.14E-01	7.22E-01	7.58E-01
GLI1	1067	7.07E-01
MEIS3	1068	7.08E-01
EP400	1069	7.11E-01	8.84E-01	9.20E-01
MSX1	1070	7.12E-01
ZNF737	1071	7.13E-01
MIXL1	1072	7.14E-01
TBX3	1073	7.15E-01
ZNF736	1074	7.17E-01
RPA2	1075	7.17E-01	8.51E-01
SOX4	1076	7.19E-01	8.58E-01	1.00E+00	1.00E+00	1.00E+00
ZNF483	1077	7.19E-01
ZNF567	1078	7.23E-01
USP7	1079	7.24E-01	8.03E-01
FOXO4	1080	7.26E-01	8.31E-01
ZNF749	1081	7.27E-01
ZNF555	1082	7.30E-01
MSC	1083	7.31E-01
SOX11	1084	7.32E-01	8.50E-01
PAX3	1085	7.34E-01	8.32E-01	8.34E-01	8.49E-01
ZNF557	1086	7.36E-01
ZSCAN5B	1087	7.36E-01	7.57E-01	7.82E-01	8.37E-01
ZFP90	1088	7.39E-01
ZNF431	1089	7.39E-01
ZNF184	1090	7.44E-01	8.50E-01
DDIT3	1091	7.45E-01
HOXC13	1092	7.46E-01
LOXL1	1093	7.47E-01	1.00E+00
GAPDH	1094	7.49E-01
NKX6-1	1095	7.50E-01
ZFP82	1096	7.53E-01
ZNF223	1097	7.56E-01
PAX8	1098	7.57E-01	7.76E-01	8.53E-01	8.79E-01
ZKSCAN2	1099	7.60E-01
ZNF285	1100	7.64E-01
EGFA-T1	1101	7.65E-01	8.11E-01	8.18E-01
POLR3GL	1102	7.66E-01
MCM5	1103	7.67E-01	8.17E-01
ZNF782	1104	7.71E-01
ZNF419	1105	7.71E-01	8.07E-01	8.41E-01
ZIK1	1106	7.72E-01
LMX1B	1107	7.75E-01
FOXD3	1108	7.77E-01
SALL4	1109	7.78E-01	8.60E-01
ZNF45	1110	7.78E-01
IRF2	1111	7.79E-01	8.18E-01	8.42E-01
SNAPC2	1112	7.82E-01	8.48E-01	9.74E-01
ZNF706	1113	7.87E-01
TFE3	1114	7.88E-01
NFKBIA	1115	7.90E-01
NEUROD2	1116	7.91E-01
ZNF26	1117	7.94E-01
ZNF211	1118	7.95E-01	9.09E-01
DKK1	1119	7.96E-01	8.49E-01
PRDM4	1120	7.96E-01
EBNA3A	1121	7.97E-01	8.45E-01	8.45E-01	8.59E-01
ZNF181	1122	7.98E-01
MTF1	1123	7.99E-01
ZNF302	1124	8.01E-01
ZNF331	1125	8.02E-01	8.46E-01	9.26E-01
ZNF37A	1126	8.04E-01
ZNF311	1127	8.05E-01
ZNF562	1128	8.06E-01
SKI	1129	8.07E-01
PITX1	1130	8.08E-01
ZNF705G	1131	8.08E-01
ZNF570	1132	8.11E-01
H3K18me1	1133	8.11E-01	1.00E+00
SOX15	1134	8.14E-01
CCR5	1135	8.15E-01
ZNF169	1136	8.16E-01	8.97E-01
MBOAT4	1137	8.17E-01	1.00E+00
ZNF708	1138	8.18E-01	9.22E-01
CBX2	1139	8.19E-01	8.73E-01	8.87E-01	8.87E-01	9.70E-01
ZNF730	1140	8.21E-01
ZNF496	1141	8.22E-01
NEUROG3	1142	8.23E-01
ZNF789	1143	8.23E-01
ZFP28	1144	8.23E-01	8.44E-01
ZNF540	1145	8.24E-01
ZNF891	1146	8.24E-01
PPARA	1147	8.26E-01
H2AK119ub	1148	8.27E-01	8.49E-01
GTF3A	1149	8.27E-01
ZNF300	1150	8.28E-01
ZNF90	1151	8.28E-01
ZNF716	1152	8.31E-01
LHX5	1153	8.31E-01
HIVEP1	1154	8.33E-01
LRWD1	1155	8.33E-01	8.65E-01	9.09E-01	9.39E-01
ZNF614	1156	8.36E-01
ZNF354A	1157	8.38E-01	9.00E-01
PRDM9	1158	8.38E-01
NME2	1159	8.38E-01	9.08E-01
ZNF17	1160	8.38E-01
ZNF146	1161	8.41E-01	9.77E-01	9.92E-01
PGR	1162	8.43E-01
GCG	1163	8.43E-01
ZFP1	1164	8.43E-01
ZNF283	1165	8.44E-01
ZNF525	1166	8.44E-01
IL1RN	1167	8.44E-01	8.49E-01	8.49E-01
ELF4	1168	8.45E-01
ID4	1169	8.45E-01
HOXD1	1170	8.45E-01
HNRNPL	1171	8.45E-01	1.00E+00
BATF3	1172	8.45E-01	9.99E-01
FOXF1	1173	8.45E-01
CGGBP1	1174	8.45E-01	8.56E-01
FOXC1	1175	8.45E-01
PLAG1	1176	8.45E-01
HOXD11	1177	8.45E-01	8.54E-01
HOXA11	1178	8.45E-01
EVX1	1179	8.45E-01
MEOX2	1180	8.45E-01
HOXB8	1181	8.45E-01
ZNF324B	1182	8.45E-01
ZNF552	1183	8.46E-01
SIX4	1184	8.46E-01	9.25E-01
ZNF684	1185	8.47E-01
SOX3	1186	8.48E-01
EWSR1	1187	8.49E-01	8.56E-01
HOXD13	1188	8.49E-01
IKZF5	1189	8.49E-01
ARNTL2	1190	8.49E-01
TOE1	1191	8.49E-01
ISL2	1192	8.49E-01
HOXD4	1193	8.49E-01
KCMF1	1194	8.49E-01
NR1I2	1195	8.49E-01
BTF3	1196	8.49E-01
PCGF5	1197	8.49E-01
CDX1	1198	8.49E-01
TFDP2	1199	8.49E-01
F2RL1	1200	8.49E-01
HOXB5	1201	8.49E-01
DMRT2	1202	8.49E-01
ZNF620	1203	8.49E-01
ZNF799	1204	8.50E-01
ZNF132	1205	8.53E-01
SATB1	1206	8.53E-01	9.63E-01	9.98E-01
POLB	1207	8.53E-01	1.00E+00
MSX2	1208	8.53E-01
MYBL1	1209	8.53E-01
ZNF354B	1210	8.53E-01
ZNF69	1211	8.54E-01
OTX1	1212	8.56E-01
CIC	1213	8.56E-01
NFE2L3	1214	8.56E-01
HESX1	1215	8.56E-01
ZNF267	1216	8.57E-01
ZNF513	1217	8.58E-01
ZNF205	1218	8.58E-01
HOXB2	1219	8.59E-01
ADNP2	1220	8.59E-01
IRX3	1221	8.59E-01
LHX4	1222	8.60E-01
DDX11	1223	8.61E-01	8.64E-01
NUP98-HOXA9	1224	8.62E-01	1.00E+00
ZNF791	1225	8.62E-01
MAP1LC3A	1226	8.64E-01	8.69E-01
ZNF33B	1227	8.66E-01
CENPC	1228	8.66E-01	8.73E-01	8.82E-01
THAP4	1229	8.67E-01
NHLH1	1230	8.67E-01
ZNF154	1231	8.67E-01
ARID3B	1232	8.69E-01
ZNF442	1233	8.70E-01
PTPN11	1234	8.71E-01	8.93E-01
ZNF516	1235	8.72E-01
ZNF485	1236	8.72E-01
ZNF595	1237	8.73E-01
ZNF880	1238	8.74E-01
ZNF615	1239	8.74E-01
ZNF410	1240	8.74E-01	8.90E-01
ZBED4	1241	8.75E-01
ZNF225	1242	8.77E-01
ATF6	1243	8.77E-01
NKX2-5	1244	8.79E-01
MBD3L2	1245	8.80E-01
DICER1	1246	8.80E-01
ALX4	1247	8.81E-01
ZNF433	1248	8.81E-01
ZNF136	1249	8.81E-01	1.00E+00
TFCP2	1250	8.85E-01
NKX2-8	1251	8.89E-01
ZNF432	1252	8.90E-01
GZF1	1253	8.91E-01
ZNF502	1254	8.92E-01	9.15E-01
ZNF846	1255	8.93E-01
DMRT1	1256	8.94E-01
ZNF790	1257	8.98E-01
CHAT	1258	9.01E-01	9.15E-01
ZNF480	1259	9.02E-01
ISL1	1260	9.05E-01
ZNF492	1261	9.11E-01
CREB3L2	1262	9.11E-01
ZNF879	1263	9.12E-01
ZNF550	1264	9.20E-01
ZNF626	1265	9.24E-01
ZNF334	1266	9.35E-01
ZNF627	1267	9.45E-01
HOXA2	1268	9.53E-01
KDM1B	1269	9.53E-01
ZNF81	1270	9.58E-01
ERCC2	1271	9.59E-01
ZNF586	1272	9.69E-01
ZNF133	1273	9.75E-01
ZNF618	1274	9.78E-01
UHRF2	1275	9.79E-01
ZNF649	1276	9.80E-01
ZNF254	1277	9.84E-01
ZNF248	1278	9.85E-01
ING5	1279	9.91E-01
SP140	1280	9.95E-01	1.00E+00
H3F3B	1281	9.95E-01
PSMA7	1282	9.96E-01	9.98E-01
GPS2	1283	9.99E-01
ZNF490	1284	1.00E+00
PRDM6	1285	1.00E+00
ERCC3	1286	1.00E+00
RBL1	1287	1.00E+00
CDCA2	1288	1.00E+00
IGF1R	1289	1.00E+00
TAF15	1290	1.00E+00
TFEB	1291	1.00E+00
BHLHE41	1292	1.00E+00
CREB3L1	1293	1.00E+00
ID1	1294	1.00E+00
NKX2-3	1295	1.00E+00
HES7	1296	1.00E+00
PAX2	1297	1.00E+00
IRX2	1298	1.00E+00
HIC2	1299	1.00E+00
PGBD5	1300	1.00E+00
HMGA1	1301	1.00E+00
HES5	1302	1.00E+00
TRPS1	1303	1.00E+00
NR2E3	1304	1.00E+00
TGIF1	1305	1.00E+00
JAZF1	1306	1.00E+00
CREBL2	1307	1.00E+00
IRF8	1308	1.00E+00
AHCTF1	1309	1.00E+00
UBP1	1310	1.00E+00
CAMTA1	1311	1.00E+00	1.00E+00
CEBPE	1312	1.00E+00
NFATC4	1313	1.00E+00
IRX5	1314	1.00E+00
NR1D1	1315	1.00E+00
LCOR	1316	1.00E+00	1.00E+00

## Sheet: 2
Lisa for siSIM2 down-regulated genes in DHT and in vehicle conditions, without an androgen-regulation
Transcription Factor	rank	1st Sample p-value	2nd Sample p-value	3rd Sample p-value	4th Sample p-value	5th Sample p-value
TERC	1	7.42E-64	3.57E-62	3.91E-49	4.63E-42
ERG	2	1.26E-63	2.36E-50	4.40E-49	2.46E-47	6.26E-44
SP2	3	1.14E-60	8.75E-51	4.68E-50	8.04E-25	1.20E-22
KLF9	4	2.07E-59	5.17E-41	1.98E-36	1.56E-33	2.59E-25
EGR3	5	1.34E-57
SP4	6	4.37E-57	1.03E-54	6.66E-20	1.78E-05
SP1	7	1.36E-56	1.76E-56	4.94E-53	8.54E-50	1.14E-47
GLIS1	8	2.03E-56	5.00E-45	6.85E-35	9.69E-01
MAZ	9	5.22E-53	5.83E-51	3.81E-48	4.17E-48	1.39E-41
MAX	10	1.13E-52	1.26E-49	2.41E-46	6.21E-46	1.02E-45
IKZF2	11	2.06E-51	2.60E-50
E2F6	12	4.81E-51	6.50E-40	2.74E-33	1.32E-31	8.75E-27
FLI1	13	6.16E-50	1.57E-47	9.17E-33	1.88E-27	4.50E-24
TRIM24	14	6.92E-50	4.06E-20	1.35E-17	1.36E-16	1.00E-14
MYC	15	7.68E-50	1.17E-43	4.72E-40	1.00E-39	1.63E-39
EGR2	16	1.03E-49	4.82E-49	3.86E-39	8.00E-36	1.08E-18
ELF1	17	1.13E-49	2.27E-37	1.14E-32	2.07E-29	4.65E-26
TFAP2A	18	1.42E-49	1.63E-48	5.96E-47	1.39E-27	2.92E-26
MYH11	19	1.75E-49	1.27E-32	1.86E-15	9.15E-01
EGR1	20	2.17E-49	1.60E-47	7.18E-37	1.01E-36	2.14E-27
HIF1A	21	3.40E-49	7.01E-48	6.00E-15	1.77E-14	2.67E-09
RARA	22	3.76E-49	2.50E-22	3.31E-21	1.07E-19	1.84E-19
TAL1	23	5.60E-49	8.98E-27	2.73E-19	4.51E-17	5.98E-17
KDM2B	24	8.87E-49	1.42E-36	4.21E-33	6.07E-33	2.13E-30
KLF15	25	1.46E-48	7.28E-34	4.43E-22	2.35E-02
RUNX1	26	9.29E-48	7.45E-41	8.06E-36	8.06E-36	7.64E-28
WDR5	27	1.28E-47	3.62E-27	6.28E-27	2.23E-21	1.54E-17
LEF1	28	2.76E-47	1.81E-38	1.59E-24	1.89E-19	3.83E-09
TCF12	29	1.53E-46	9.32E-24	4.25E-23	1.93E-20	1.65E-19
SP3	30	4.05E-46	8.94E-44	4.09E-01
TET2	31	9.27E-46	1.34E-42	9.73E-19	5.25E-07	5.34E-04
RAG2	32	1.15E-45
NRF1	33	2.37E-45	2.40E-43	3.75E-42	1.67E-41	3.84E-41
TRIM25	34	2.54E-45	4.87E-32	3.89E-15	1.91E-12	1.00E+00
ZBTB33	35	3.68E-45	1.26E-35	3.08E-25	3.53E-24	1.32E-21
MXI1	36	7.77E-45	1.69E-40	1.08E-39	1.66E-38	1.25E-36
CTCFL	37	3.06E-44	5.76E-41	4.22E-31	5.33E-31	3.94E-27
CNOT3	38	8.96E-44	2.85E-07	1.00E+00
CBFB	39	2.70E-43	7.85E-41	1.22E-33	9.69E-31	3.08E-28
E2F1	40	3.81E-43	2.69E-42	5.30E-42	1.69E-40	9.87E-40
SPI1	41	6.07E-43	5.18E-37	1.51E-34	1.98E-33	1.91E-30
KDM5B	42	7.09E-43	7.52E-30	9.81E-28	1.72E-25	2.09E-22
CTCF	43	2.12E-42	9.30E-41	2.90E-40	5.74E-39	6.52E-37
KDM4A	44	2.21E-42	2.21E-42
GATA1	45	2.58E-42	2.80E-27	1.46E-20	5.39E-20	1.28E-18
MBD2	46	4.15E-42	6.30E-42	1.47E-27	3.32E-22	1.53E-21
TFAP4	47	7.96E-42	1.68E-30	1.09E-26	6.53E-22
552-SKD	48	1.01E-41	5.43E-36	1.13E-28	2.79E-24	9.57E-02
HDAC1	49	1.04E-41	4.79E-34	3.11E-31	9.29E-31	1.04E-28
POLR3D	50	2.78E-41	2.20E-10	1.25E-05	9.25E-03	1.38E-02
SRF	51	1.95E-40	1.04E-26	1.78E-26	4.64E-25	1.66E-24
YY1	52	3.03E-40	6.00E-40	3.27E-38	7.74E-37	8.51E-34
CREB1	53	3.53E-40	1.00E-39	1.40E-36	3.42E-36	1.10E-35
5MC	54	3.59E-40	1.32E-25	9.86E-23	1.00E+00
BRD3	55	6.03E-40	9.69E-28	1.93E-27	2.16E-25	3.87E-21
USF2	56	8.92E-40	1.37E-31	3.99E-31	7.79E-22	2.61E-21
ZNF335	57	9.64E-40	4.29E-38	1.59E-12	5.48E-05	7.25E-01
MBD3	58	9.69E-40	4.02E-24	9.56E-24	4.97E-14	2.39E-12
NR2F1	59	1.46E-39	5.25E-30	2.64E-24	1.54E-21	6.21E-21
ZNF143	60	1.58E-39	6.14E-38	1.67E-37	2.14E-35	6.31E-33
IRF1	61	1.89E-39	1.13E-31	3.50E-27	6.55E-25	2.48E-15
KLF11	62	2.58E-39	2.77E-38	3.42E-37	2.12E-36	7.07E-01
KLF1	63	2.81E-39	3.13E-39	6.29E-27	1.83E-26	1.31E-18
PAX5	64	8.11E-39	1.27E-23	3.27E-18	1.08E-16	9.61E-16
SIN3A	65	9.16E-39	1.94E-33	3.00E-33	1.17E-32	1.09E-31
EPO	66	1.65E-38	3.12E-34	5.18E-09	3.64E-07
L3MBTL2	67	2.68E-38	4.00E-34	1.68E-09	4.41E-07
TFAP2C	68	3.32E-38	6.77E-38	2.12E-31	6.83E-27	6.83E-27
KLF12	69	3.61E-38
BRD9	70	3.95E-38	1.47E-26
NFYA	71	4.97E-38	5.21E-27	6.96E-20	1.57E-19	3.28E-18
MYB	72	5.00E-38	1.07E-36	1.46E-34	1.71E-31	4.28E-31
TBP	73	5.11E-38	7.59E-32	4.69E-27	5.01E-24	2.67E-23
USF1	74	5.51E-38	8.39E-35	1.63E-34	5.02E-32	4.15E-30
PHF8	75	6.25E-38	2.18E-34	2.43E-34	2.68E-32	5.93E-28
OGT	76	6.29E-38	9.77E-22	5.98E-16
MBTD1	77	1.00E-37
BRD4	78	1.24E-37	2.11E-37	1.30E-36	1.00E-35	4.96E-35
KAT5	79	2.16E-37	2.17E-23	1.07E-18
UBTF	80	2.33E-37	1.63E-27	1.06E-09	5.90E-04	4.05E-03
SMARCA4	81	9.14E-37	3.08E-34	8.30E-32	8.44E-32	3.10E-31
POLR2AphosphoS5	82	9.73E-37	1.38E-33	2.70E-32	3.64E-32
GABPA	83	1.05E-36	3.02E-36	1.14E-33	6.75E-33	1.85E-30
ATF1	84	1.55E-36	8.47E-36	2.03E-29	5.60E-24	8.55E-24
TP53	85	1.61E-36	3.45E-35	6.81E-21	1.02E-16	1.12E-15
CDK9	86	1.66E-36	1.11E-35	7.13E-30	3.69E-28	4.30E-28
TAF1	87	1.86E-36	1.26E-33	9.19E-32	3.22E-29	4.90E-29
BHLHE40	88	5.38E-36	2.15E-34	4.67E-28	4.07E-26	9.79E-26
CCNT2	89	6.94E-36
IRF5	90	6.97E-36	4.27E-01	6.49E-01	6.87E-01	7.88E-01
ZBTB7A	91	7.44E-36	1.97E-32	2.01E-30	7.41E-28	2.43E-23
ZNF467	92	1.31E-35
ZBTB14	93	1.92E-35
ESR1	94	2.37E-35	5.43E-28	1.68E-27	3.11E-27	3.96E-27
CDK7	95	2.42E-35	8.45E-34	6.71E-33	1.10E-28	1.14E-27
H2AFZ	96	2.54E-35	8.42E-34	3.34E-32	2.09E-30	4.65E-30
RAD21	97	3.12E-35	1.30E-34	1.30E-34	1.22E-32	1.22E-32
KMT2A	98	6.59E-35	4.01E-28	1.69E-25	2.87E-22	1.52E-20
NOTCH1	99	6.69E-35	2.11E-31	7.02E-29	4.00E-24	2.52E-23
ZNF639	100	1.56E-34	2.61E-34	4.43E-19	1.62E-14	4.57E-11
HCFC1	101	1.81E-34	3.05E-32	4.26E-25	3.75E-22	3.89E-20
BMI1	102	1.83E-34	1.28E-14	5.51E-06	1.49E-05	4.96E-05
JMJD6	103	1.98E-34	2.27E-33	1.72E-26	1.33E-25	1.06E-18
SAP30	104	5.91E-34	3.80E-28	7.01E-23	1.26E-15	1.26E-15
CHD2	105	7.16E-34	6.91E-32	1.73E-23	1.34E-18	3.46E-13
RELA	106	1.10E-33	4.20E-33	6.08E-31	9.12E-30	1.78E-29
NIPBL	107	1.16E-33	2.93E-28	8.57E-26	7.72E-15	7.99E-13
GATA3	108	1.31E-33	2.55E-28	8.73E-28	1.15E-14	7.28E-08
KMT2D	109	2.51E-33	6.41E-24	2.25E-22	4.43E-22	8.24E-20
BRD2	110	3.07E-33	3.18E-33	2.30E-30	1.17E-21	1.02E-20
T	111	3.45E-33	3.77E-33	1.08E-26	7.98E-17	1.51E-14
NR2C2	112	3.90E-33	9.54E-27	2.75E-26	1.58E-23	3.83E-22
MED1	113	5.73E-33	8.55E-33	3.93E-32	3.04E-31	3.21E-31
TCF4	114	6.61E-33	5.78E-28	4.28E-26	5.06E-06	1.04E-04
LMO1	115	6.97E-33	7.52E-01	1.00E+00
CBX8	116	7.31E-33	2.17E-05	5.53E-05	1.13E-04	9.44E-01
JUN	117	9.35E-33	2.30E-29	2.30E-29	1.33E-23	5.99E-16
SMC1A	118	1.03E-32	4.37E-22	8.50E-21	4.74E-20	1.80E-16
PATZ1	119	1.21E-32	2.76E-15	3.05E-15	7.38E-01
ZNF740	120	1.55E-32	3.72E-29	9.03E-03	4.12E-01
ASCL1	121	1.62E-32	7.09E-31	5.48E-27	8.89E-27	2.44E-22
TARDBP	122	1.76E-32	6.56E-27	1.98E-26	8.67E-25
E2F4	123	1.87E-32	7.45E-32	5.37E-29	2.82E-24	1.12E-22
STAT1	124	1.89E-32	9.20E-24	2.08E-22	2.61E-22	8.47E-22
EPC1	125	5.82E-32	1.08E-27
KLF5	126	6.11E-32	7.39E-23	4.29E-22	9.21E-15	8.28E-12
ELK1	127	7.81E-32	3.10E-30	2.19E-27	2.62E-26	1.64E-24
IRF4	128	8.24E-32	2.19E-14	2.47E-11	8.64E-09	8.10E-08
NFE2	129	9.26E-32	2.84E-30	1.88E-29	5.73E-20	2.65E-13
STAG1	130	9.80E-32	4.85E-31	1.06E-30	1.81E-30	2.39E-30
SIX1	131	1.09E-31	1.36E-31	4.43E-05	2.16E-04	6.03E-01
ZTA	132	1.25E-31	4.84E-16
ICE1	133	1.28E-31	9.36E-27	1.15E-03
HINFP	134	1.87E-31	1.20E-25	2.94E-11	1.30E-04	3.35E-02
BRPF3	135	1.87E-31	2.04E-31	1.95E-30
JUND	136	2.68E-31	1.16E-28	2.08E-25	5.16E-15	8.55E-15
ZBTB40	137	2.96E-31	2.07E-27	8.42E-26	4.94E-13	7.59E-12
REST	138	3.01E-31	1.90E-29	5.85E-29	1.44E-24	2.14E-23
SETD1A	139	3.08E-31	5.42E-22
ZFP2	140	3.35E-31	8.55E-15
AFF4	141	4.10E-31	1.18E-27	9.57E-26	2.99E-19	1.79E-18
ASXL1	142	4.81E-31
GABP	143	8.55E-31	4.61E-25
ZNF281	144	9.21E-31	2.76E-03
NELFA	145	9.79E-31	3.28E-25	4.21E-14	2.01E-12	9.07E-08
RCOR1	146	9.80E-31	4.30E-30	1.44E-18	1.94E-18	4.94E-15
ATF3	147	1.09E-30	9.35E-24	1.18E-23	3.58E-23	2.69E-20
ORC1	148	1.25E-30
ZFX	149	1.26E-30	6.25E-30	2.72E-26	4.88E-14	1.29E-10
SUMO1	150	1.48E-30	3.04E-23	3.88E-21	3.30E-20	3.83E-19
ZBTB2	151	1.54E-30	1.90E-19	7.46E-12	1.54E-05
ETS1	152	1.70E-30	7.91E-29	3.99E-27	1.24E-22	1.40E-22
HEY1	153	1.85E-30	1.82E-28	1.00E+00
SPIN1	154	2.17E-30
ZNF282	155	2.29E-30	1.83E-25
ZNF436	156	2.29E-30
STAT4	157	2.77E-30	1.75E-07	4.11E-01	5.90E-01	7.80E-01
REL	158	3.81E-30	1.51E-27
GTF2E2	159	4.42E-30	7.82E-01
GATA2	160	9.75E-30	5.45E-24	1.77E-23	6.09E-13	1.85E-12
TCF7L1	161	1.17E-29	6.34E-26	6.10E-22	2.27E-18	4.21E-13
TAF3	162	1.17E-29
FAIRE	163	1.44E-29	6.36E-29	6.66E-28	1.00E-26	5.24E-26
NFYB	164	1.47E-29	2.02E-19	6.36E-18	2.22E-16	2.96E-10
RELB	165	1.83E-29	1.55E-18	2.64E-18	1.98E-16	7.44E-02
SRC	166	2.20E-29	1.11E-18	1.25E-05	8.41E-05	1.37E-04
ARNT	167	3.28E-29	2.86E-21	2.97E-15	1.60E-01	7.73E-01
ETV1	168	3.52E-29	2.15E-28	4.40E-21	2.51E-19	9.44E-05
BRCA1	169	4.68E-29	1.46E-21	4.77E-21	3.85E-18	9.60E-15
KDM5C	170	6.06E-29	1.09E-17	1.90E-11	4.98E-08	3.65E-07
IRF3	171	1.02E-28	2.74E-23	4.67E-23	2.85E-02
RBPJ	172	1.23E-28	1.08E-25	2.79E-25	2.87E-25	5.98E-25
RFX5	173	1.28E-28	3.34E-27	4.94E-26	1.48E-22	7.56E-21
SUMO2	174	1.39E-28	1.29E-25	1.06E-24	1.23E-23	6.20E-23
TBL1XR1	175	1.47E-28	5.53E-28	1.12E-22
CD34	176	1.48E-28	6.22E-25	6.16E-24	9.31E-16
STAT3	177	1.99E-28	3.46E-26	1.46E-25	4.13E-21	4.24E-21
BCOR	178	2.07E-28	1.06E-20	5.79E-18	1.16E-09
FOXP2	179	2.09E-28	6.41E-23	2.60E-03
ESRRA	180	2.53E-28	7.11E-19	2.67E-08	2.36E-02
ZBTB26	181	2.55E-28	5.13E-05
CHD1	182	2.76E-28	1.07E-26	3.63E-25	1.76E-21	4.38E-19
PRAME	183	3.30E-28
TFDP1	184	3.48E-28	1.99E-26	2.91E-15	4.59E-13	1.62E-05
BRDU	185	3.71E-28	1.46E-20	1.84E-18	3.66E-15	2.03E-02
ZEB1	186	4.52E-28	1.81E-16	2.06E-10	6.75E-08	9.53E-04
RNF2	187	4.93E-28	3.75E-24	1.38E-21	1.65E-15	4.04E-14
MLLT1	188	5.03E-28	6.70E-24	9.01E-22	1.66E-18	3.43E-18
BCL3	189	5.40E-28	5.86E-24	1.01E-23	1.12E-23	1.21E-23
EBF1	190	5.70E-28	8.27E-27	5.63E-21	2.83E-16	2.03E-05
ZNF770	191	5.76E-28
ZNF574	192	5.84E-28
PRDM10	193	6.45E-28	7.18E-27
SIX5	194	7.05E-28	3.10E-27	1.85E-24	2.78E-24	3.79E-17
ZBTB11	195	8.03E-28	3.28E-27	1.77E-26	7.73E-25	7.44E-22
RAD51	196	1.25E-27	6.14E-27	8.41E-17	2.10E-16	2.60E-03
DEAF1	197	1.40E-27
MBD1_isoform1	198	1.73E-27	2.81E-23
TRRAP	199	1.91E-27	2.68E-16
RPE	200	2.18E-27
E2F5	201	2.20E-27	7.68E-27
CCND2	202	2.24E-27	1.58E-26
AR	203	2.33E-27	3.57E-22	2.40E-17	6.86E-16	1.52E-15
JMJD1C	204	2.36E-27	8.90E-19	1.31E-16	1.97E-06
SCML2	205	4.44E-27	4.42E-07	1.05E-06	5.49E-06	9.86E-06
FOXK1	206	4.76E-27	2.10E-23	1.13E-17	7.42E-03
PKNOX1	207	5.31E-27	4.92E-23
NKRF	208	6.49E-27	2.32E-16
TCF7L2	209	6.55E-27	1.76E-18	2.45E-14	3.54E-13	3.31E-12
SUPT5H	210	6.61E-27	2.08E-10	2.20E-09	1.20E-08	1.63E-05
HEXIM1	211	7.11E-27	7.11E-27	2.64E-24	2.64E-24	6.92E-06
CHRM2	212	1.20E-26	9.52E-25	2.21E-19	2.09E-12	1.04E-02
CREB3	213	1.20E-26	7.06E-19	9.02E-06
STAT5B	214	1.36E-26	9.27E-20	2.70E-19	3.54E-19	2.46E-17
CDK8	215	1.46E-26	7.77E-26	2.85E-24	9.61E-22	1.51E-20
KLF13	216	1.56E-26	1.06E-25	2.85E-02
GATAD2B	217	1.62E-26	8.91E-04	3.88E-01
ELL2	218	1.75E-26	2.94E-20	8.39E-20	5.29E-18	1.12E-17
PML	219	1.75E-26	4.17E-21	1.22E-18	2.10E-15	5.83E-11
RXRA	220	2.21E-26	1.87E-25	2.57E-20	1.30E-15	7.66E-09
KAT8	221	2.25E-26	7.48E-12	3.50E-07
KLF16	222	3.20E-26	1.92E-22
MEF2A	223	4.82E-26	1.03E-14	4.68E-08	7.84E-01
SNAI2	224	5.47E-26	9.40E-25	8.16E-24	8.20E-23	1.46E-22
ZNF92	225	5.81E-26
BATF	226	6.23E-26	1.72E-03	4.26E-03	9.41E-02
VDR	227	6.90E-26	1.80E-21	1.68E-20	4.63E-19	5.21E-17
KAT7	228	6.92E-26
KLF10	229	6.93E-26	3.37E-18	1.29E-04	6.43E-04	3.59E-03
GTF2B	230	7.87E-26	2.05E-25	3.63E-25	9.87E-18	2.40E-10
MAF	231	8.12E-26	1.24E-18	1.15E-13	5.40E-07
BPTF	232	1.07E-25
SMC3	233	1.22E-25	3.95E-23	1.58E-22	1.95E-22	4.32E-20
KLF8	234	1.38E-25	7.17E-23
SOX9	235	1.44E-25	1.39E-07	7.29E-07	8.09E-06	8.15E-01
NBN	236	1.55E-25	3.61E-22	7.24E-18	2.10E-10	8.22E-05
HSF1	237	1.63E-25	2.57E-21	2.23E-20	1.13E-19	2.07E-13
ZSCAN22	238	2.29E-25	2.54E-23	8.94E-04
ADNP	239	2.76E-25	9.93E-23	1.57E-04
BCLAF1	240	3.05E-25	2.92E-17
SREBF1	241	3.10E-25	5.01E-12	2.81E-11	3.79E-10	1.02E-07
C17orf49	242	3.35E-25	6.37E-12
SREBF2	243	3.71E-25	2.61E-06	1.01E-03	4.86E-02	4.91E-01
ZNF197	244	4.34E-25	1.08E-24	6.05E-02
KDM5A	245	4.49E-25	4.39E-24	2.98E-22	3.86E-01
PCGF1	246	5.39E-25	1.90E-08
HMGN3	247	5.51E-25
ZFP69B	248	5.86E-25	3.02E-19	1.98E-02
KAT2B	249	6.20E-25	6.20E-25	4.34E-19	5.89E-12	9.97E-08
ZXDB	250	7.55E-25	3.22E-23
HDAC2	251	8.84E-25	3.94E-22	6.12E-22	6.15E-22	4.25E-21
FOXA1	252	1.04E-24	1.04E-14	3.08E-13	1.19E-11	3.99E-08
HNF4A	253	1.23E-24	8.15E-24	1.17E-22	6.73E-22	4.86E-16
ZBTB42	254	1.37E-24
ZNF76	255	1.58E-24	2.79E-21	3.27E-21	5.21E-12
SUZ12	256	1.62E-24	5.77E-22	2.64E-18	2.64E-18	4.16E-18
CEBPA	257	1.82E-24	2.46E-24	1.82E-23	3.61E-22	2.75E-21
FOSL1	258	2.34E-24	2.16E-17	3.44E-15	1.31E-13	8.81E-13
MEN1	259	2.43E-24	3.67E-23	8.11E-01	8.52E-01
ZEB2	260	2.55E-24	5.48E-23	2.68E-20	2.93E-18	1.33E-17
SMARCA5	261	2.70E-24	8.45E-23	4.46E-09
CHD8	262	3.10E-24	5.79E-17	8.84E-07	1.18E-05	1.80E-05
CREBBP	263	3.21E-24	8.34E-24	8.33E-15	5.01E-14	3.50E-13
BACH1	264	3.32E-24	4.07E-18	6.92E-14	1.54E-11	1.31E-04
RFX1	265	3.44E-24	7.22E-23	2.38E-21	8.10E-21	4.42E-19
NCOA1	266	3.44E-24	1.59E-17	2.72E-05	1.65E-04	5.12E-03
FOS	267	3.98E-24	5.15E-22	5.15E-22	2.25E-21	5.11E-18
EBF3	268	4.33E-24	6.92E-03	3.17E-01	7.42E-01	8.53E-01
RBCK1	269	4.94E-24
KRAB	270	6.42E-24	7.73E-21	3.91E-20	5.28E-17	3.28E-09
ZC3H8	271	6.67E-24	1.97E-19	1.69E-04
FOXJ2	272	6.88E-24	6.23E-18	7.73E-02
KDM4B	273	6.91E-24	3.33E-08
NR2F6	274	8.73E-24	1.89E-23	2.33E-23	7.89E-20	7.14E-06
HDGF	275	8.96E-24	4.16E-13	9.93E-13	1.57E-12	2.62E-10
FOXM1	276	9.32E-24	1.17E-23	1.75E-23	3.37E-22	9.11E-21
HES1	277	1.31E-23	2.20E-08	1.92E-04	8.53E-01
HNF4G	278	1.38E-23	1.81E-15	1.53E-09	2.26E-02	1.00E+00
SMAD1	279	1.46E-23	1.28E-11	3.91E-11	3.09E-09	3.85E-09
NEUROD1	280	1.47E-23	5.85E-22	3.63E-20	6.23E-19	1.83E-15
RUNX1T1	281	1.62E-23	1.92E-14	5.18E-13	2.09E-11	8.93E-07
MITF	282	1.85E-23	5.89E-18	6.97E-12	6.54E-11	1.09E-10
ZNF341	283	1.86E-23	9.97E-22	1.21E-19
ELK4	284	1.91E-23	7.05E-21	1.07E-19	7.82E-19	4.27E-18
GMEB2	285	2.45E-23	1.81E-19
ZNF692	286	2.57E-23	1.21E-21
ZKSCAN1	287	4.03E-23	5.27E-17	6.00E-15	3.53E-06	5.68E-06
ZNF589	288	4.57E-23	2.18E-22
RARG	289	4.64E-23	2.06E-19	1.81E-15	1.66E-08	6.31E-05
CCDC101	290	4.66E-23	2.23E-14
YBX3	291	4.89E-23	1.37E-22	1.00E+00
HDAC4	292	4.93E-23
H2AFX	293	5.18E-23	5.58E-07	9.02E-05	4.64E-04	1.18E-02
POLR2B	294	5.29E-23	1.82E-16
EZH2	295	5.75E-23	6.33E-22	7.51E-22	1.25E-20	1.63E-19
TET3	296	6.47E-23	2.57E-15	8.71E-10
NFKB1	297	6.81E-23	6.55E-21	3.88E-18	5.21E-16	7.49E-01
ZMYM3	298	7.56E-23	4.06E-21	6.06E-21	8.94E-21	1.22E-19
BCL6	299	8.23E-23	1.51E-14	1.92E-14	4.55E-14	1.32E-12
MIER1	300	9.38E-23	5.77E-15
ZNF24	301	9.51E-23	3.44E-18	3.14E-16	2.83E-15	2.12E-13
ZBTB8A	302	1.17E-22	2.44E-22
EGLN2	303	1.59E-22
REPIN1	304	1.61E-22	2.98E-19	7.98E-12	7.99E-11	9.81E-11
XBP1	305	1.70E-22	2.56E-21	3.51E-19	4.96E-06	1.19E-03
MNT	306	1.71E-22	7.68E-20	7.82E-20
MYOD1	307	1.73E-22	5.03E-18	1.59E-10	2.39E-06
EHMT2	308	1.98E-22	7.39E-03	3.18E-02	3.30E-01	6.77E-01
KDM4C	309	2.59E-22	3.07E-07	8.10E-01	8.15E-01
CREM	310	2.70E-22	7.28E-22	1.27E-04
NR2F2	311	3.16E-22	1.03E-20	8.07E-20	2.09E-17	7.58E-17
ZNF324	312	3.25E-22	5.58E-21	2.32E-06	4.96E-01
BRD1	313	3.26E-22	5.19E-04	1.13E-03	1.73E-03	5.97E-02
ZKSCAN8	314	3.50E-22	3.50E-18
EZH1	315	4.89E-22	7.64E-12	3.94E-10	1.11E-02
FOXK2	316	5.11E-22	6.39E-22	6.84E-22	7.99E-21	5.01E-14
NFIC	317	5.18E-22	1.45E-09	4.98E-09	6.13E-07
FOXP1	318	5.37E-22	7.22E-18	6.25E-13	2.01E-11	9.48E-11
GTF3C2	319	5.54E-22	3.00E-20
ZNF644	320	5.78E-22	7.15E-19	2.80E-02
ZNF623	321	5.78E-22	1.82E-15
ZNF121	322	6.40E-22	7.66E-22	3.27E-17	5.71E-17
CPSF3L	323	6.72E-22	5.48E-14	1.03E-12	2.67E-08	5.93E-07
HDAC3	324	7.13E-22	5.48E-17	9.02E-01	9.04E-01
ZNF175	325	7.21E-22	2.34E-20	3.84E-06	3.11E-03	7.68E-01
KLF6	326	7.35E-22	1.68E-02
PRKDC	327	7.58E-22	1.10E-19	1.27E-08	6.42E-06	4.71E-05
ZNF584	328	8.13E-22	1.28E-16	7.76E-01
TGIF2	329	8.57E-22	2.16E-18
GLIS2	330	8.89E-22	6.24E-14	8.67E-02
ZNF445	331	1.07E-21
TAF7	332	1.24E-21	1.69E-10	1.63E-09	3.21E-08
PBX3	333	2.34E-21	5.11E-09	6.88E-08	1.00E+00	1.00E+00
TRAF7	334	2.35E-21	6.85E-17	3.36E-11	5.13E-11
DDX21	335	2.59E-21
ZNF554	336	3.05E-21
ZMIZ1	337	3.33E-21	5.23E-20	4.91E-05
CBX6	338	3.37E-21	4.29E-14
RBBP5	339	3.62E-21	5.50E-21	1.42E-17	1.67E-06	3.18E-06
KMT2B	340	3.72E-21	1.46E-01
CDK12	341	4.20E-21
MED12	342	4.58E-21	8.59E-17	1.97E-12	1.22E-04	2.90E-03
ZFP64	343	4.74E-21	4.33E-15	2.23E-03	2.75E-02	3.99E-01
ZNF83	344	5.35E-21	7.08E-19	1.15E-14
DPPA2	345	5.40E-21
NR3C1	346	6.46E-21	9.12E-21	7.52E-19	1.28E-16	2.17E-15
ZNF766	347	7.47E-21	3.50E-19	9.99E-01
CSDE1	348	9.60E-21	1.09E-20	7.13E-05	2.44E-04
ETV4	349	1.10E-20	4.50E-15	2.42E-01	7.55E-01
RXRG	350	1.13E-20	3.05E-16	9.58E-06	1.17E-04	4.37E-04
MEF2C	351	1.20E-20	8.88E-02	4.32E-01	7.12E-01
E2F7	352	1.36E-20	3.10E-14	2.64E-12	1.49E-11	1.59E-08
ZNF580	353	1.49E-20	9.21E-16
ZNF75A	354	1.49E-20	7.77E-01
t-IgG-control	355	2.08E-20	3.05E-04
HBP1	356	2.36E-20	8.35E-17	8.95E-12
PBX2	357	2.66E-20	4.24E-16	1.19E-15	4.72E-15	1.44E-12
DNMT1	358	2.81E-20	1.63E-09	1.29E-02	2.14E-02	7.91E-01
CLOCK	359	2.94E-20	5.71E-06	1.19E-04	2.24E-03	6.50E-01
ZNF384	360	3.08E-20	2.75E-10	1.76E-02
ZNF687	361	3.11E-20	1.95E-19
KDM1A	362	3.19E-20	9.53E-18	3.77E-17	1.32E-15	1.59E-15
CEBPD	363	3.56E-20	7.81E-09
ZNF768	364	6.35E-20
RB1	365	6.47E-20	6.75E-19	9.10E-19	2.10E-15	5.26E-09
FOXD2	366	7.23E-20
HMGN1	367	7.69E-20
ZNF592	368	8.46E-20	7.27E-10	8.92E-06	1.07E-01
C11orf30	369	9.84E-20	6.06E-12
SUPT20H	370	9.98E-20	3.99E-19	3.28E-15	3.83E-12
NR4A1	371	1.00E-19	2.36E-19	2.69E-19	2.34E-12	7.73E-11
PPARD	372	1.10E-19	1.49E-11	1.78E-05	5.09E-03	1.97E-02
GTF2I	373	1.19E-19	3.54E-19	4.32E-19	1.35E-18	3.51E-17
ZBTB6	374	1.39E-19	7.20E-19	5.41E-17
ZNF239	375	1.47E-19	1.17E-12
5HMC	376	1.69E-19	7.71E-17	1.82E-14	1.67E-06	3.29E-05
GTF2F1	377	1.92E-19	9.49E-17	3.89E-15
PMEL	378	2.12E-19	8.43E-09	3.16E-04	6.03E-01	7.80E-01
ZNF18	379	2.40E-19	4.18E-18	3.26E-16	2.85E-14	1.32E-11
ZBTB16	380	2.96E-19
TRIM28	381	3.03E-19	2.45E-18	4.58E-17	1.15E-14	2.94E-13
MBD1_isoform2	382	3.94E-19	9.96E-17
PAF1	383	3.96E-19	1.94E-16	2.21E-16	3.49E-16	1.81E-11
TRIM22	384	4.37E-19	8.02E-19
NELFE	385	4.59E-19	5.64E-16	5.38E-15	1.74E-14	3.29E-14
ZBTB48	386	4.80E-19	1.00E+00	1.00E+00	1.00E+00	1.00E+00
CBX3	387	4.99E-19	1.52E-10	2.36E-10	9.01E-07	9.01E-07
FOSL2	388	6.00E-19	3.80E-07	3.84E-07	5.76E-06	1.90E-05
NFRKB	389	6.10E-19	4.43E-18
NFYC	390	6.62E-19
WDHD1	391	6.77E-19	8.81E-16
KLF4	392	6.86E-19	2.42E-15	4.11E-15	1.47E-14	3.95E-10
RBP2	393	7.18E-19	4.94E-12	1.62E-11	3.96E-11
VEZF1	394	7.58E-19	1.57E-10	1.60E-06
GATAD1	395	8.11E-19	8.77E-15	1.00E+00
JUNB	396	8.47E-19	2.72E-16	3.27E-16	2.18E-12	1.89E-06
INO80	397	9.42E-19	3.32E-07	1.21E-03	1.77E-03	7.29E-01
598-SKD	398	9.63E-19	2.40E-13	6.86E-12	1.48E-11	2.65E-11
ID3	399	1.19E-18	5.67E-18	1.22E-05
RAC3	400	1.40E-18
ZNF134	401	1.59E-18
ZFP3	402	1.62E-18	1.00E-14
CBFA2T3	403	1.65E-18
HOXA6	404	2.22E-18
DDX20	405	2.44E-18	1.44E-17	1.79E-07	4.48E-06
ZBTB17	406	3.12E-18	2.08E-15	5.16E-15	6.88E-15	1.26E-14
DR1	407	3.69E-18
PRPF4	408	3.97E-18	5.43E-11	6.65E-10	1.37E-07
E2F3	409	4.11E-18	1.06E-05
DNMT3B	410	5.02E-18	2.99E-16	1.34E-09	4.79E-08	5.80E-08
ZFP57	411	5.60E-18	8.63E-10
GLI2	412	6.56E-18	8.26E-18	1.00E+00
TSC22D4	413	7.35E-18	5.93E-11	5.43E-07	1.13E-06	1.31E-01
CUX1	414	7.75E-18	1.79E-15	8.68E-14	7.11E-09	1.27E-08
ZNF202	415	8.35E-18	8.40E-05	1.10E-02
PCGF2	416	9.11E-18	1.58E-12	1.35E-08	5.29E-02
RFX2	417	9.93E-18	1.14E-10	2.76E-03
SPIB	418	1.01E-17	2.62E-09	1.91E-08	1.91E-02	6.98E-01
RUNX2	419	1.12E-17	3.63E-17	1.78E-09	8.55E-04
CDK2	420	1.14E-17	2.13E-14	3.64E-06
GRHL3	421	1.39E-17	8.86E-01	1.00E+00
ZNF610	422	1.41E-17	4.09E-12	5.72E-08
ZNF101	423	1.52E-17	1.93E-12	4.62E-02
NCAPG	424	1.72E-17	2.34E-14	3.31E-14	1.28E-12	1.89E-12
RING1	425	1.98E-17	1.56E-05	1.00E+00
MECP2	426	2.01E-17	1.13E-14	1.19E-07	5.05E-06	1.98E-04
STAT2	427	2.58E-17	5.33E-14	8.75E-13	6.20E-08
HJURP	428	2.63E-17	1.33E-04
AEBP2	429	2.77E-17	1.34E-08	1.31E-06
ELK3	430	2.82E-17
SMAD3	431	2.97E-17	6.41E-14	1.66E-08	1.15E-07	3.83E-07
ARNT2	432	3.06E-17
PHF6	433	4.12E-17
ZNF16	434	4.85E-17	1.68E-15
NR1H3	435	4.85E-17	3.59E-13	2.12E-10	1.58E-09	3.11E-01
ZNF394	436	5.04E-17	4.50E-15	5.75E-01
POLR2H	437	5.51E-17	1.36E-15
STAT5	438	6.10E-17	2.67E-16	1.41E-07	2.28E-03	4.38E-01
NCOR1	439	6.34E-17	1.90E-13	4.09E-12	1.83E-09	3.87E-09
IKZF1	440	7.88E-17	2.11E-16	4.03E-16	8.19E-16	1.68E-14
HOXA1	441	1.03E-16
NEUROG2	442	1.15E-16	9.70E-16	2.14E-13	2.32E-13	1.34E-12
E2F8	443	1.39E-16	7.69E-02
OTX2	444	1.43E-16	1.03E-15	7.20E-10	1.24E-06	3.25E-06
CBX5	445	2.24E-16	3.00E-11	2.79E-01	3.99E-01	8.04E-01
ZNF263	446	2.31E-16	6.63E-16	1.60E-13	1.19E-12	1.25E-06
SCRT1	447	2.70E-16	1.55E-12	1.92E-02
DROSHA	448	2.86E-16	3.28E-12	5.47E-05	1.93E-03	3.59E-03
ZNF2	449	3.18E-16	1.31E-11	8.43E-10
RBL2	450	3.64E-16	2.78E-15	1.65E-11	1.00E-07	2.93E-07
CD74	451	3.94E-16	1.02E-15	4.33E-09	7.66E-04	6.13E-02
PRDM11	452	3.96E-16	5.16E-15
DEK	453	3.99E-16	2.74E-09	8.60E-01	9.25E-01
NFKB2	454	4.03E-16	7.88E-13	8.30E-01
STAT5A	455	4.56E-16	3.75E-12	1.49E-07	2.06E-02	1.75E-01
HLTF	456	6.54E-16	6.02E-06
ERCC6	457	7.09E-16	1.39E-11	8.24E-10	4.74E-08	1.21E-01
ZNF318	458	7.22E-16	8.02E-14	1.23E-11
LARP7	459	7.43E-16	6.76E-09	2.28E-02	9.99E-01	1.00E+00
ZNF701	460	8.06E-16	8.46E-01
MTA2	461	9.26E-16	4.50E-15	2.13E-14	2.19E-12	7.96E-11
FUS	462	1.05E-15	6.18E-14	1.00E+00
SP7	463	1.42E-15	1.43E-14
ZFHX3	464	1.67E-15
DNMT3A	465	1.87E-15	1.00E-11	2.75E-06	4.83E-01	7.80E-01
MCM3	466	1.91E-15	6.17E-09	3.73E-03
THAP11	467	1.93E-15	8.07E-01
NFATC1	468	1.99E-15	1.18E-13	1.37E-11	1.21E-01
ZNF35	469	2.02E-15
DPF1	470	2.40E-15	7.57E-01
POLR2M	471	2.49E-15	3.50E-08	4.94E-03
TEAD4	472	2.49E-15	6.93E-10	3.85E-09	2.31E-08	7.06E-05
PARP1	473	2.74E-15	2.76E-14	8.52E-11	4.52E-09	1.12E-08
ZMYND11	474	3.28E-15	3.67E-14	7.30E-14	5.57E-01
FEV	475	4.11E-15
PAX6	476	5.61E-15	2.02E-02	4.87E-02	7.77E-01
NFE2L2	477	6.22E-15	1.09E-08	6.79E-05	1.27E-04	4.90E-04
SOX2	478	6.66E-15	3.22E-07	2.03E-05	1.86E-04	4.88E-04
ZNF257	479	6.66E-15	6.77E-06	1.14E-02
SMAD4	480	6.66E-15	5.84E-13	6.91E-12	1.56E-09	4.15E-08
ZNF597	481	7.05E-15
CIITA	482	8.10E-15	2.54E-04	7.38E-04	6.67E-01	6.89E-01
GREB1	483	8.77E-15	8.06E-13	3.27E-06	2.63E-05	7.39E-05
ARNTL	484	9.21E-15	3.89E-14	3.14E-11	1.24E-06	7.42E-03
HNRNPLL	485	9.83E-15	9.67E-07	1.20E-06	6.59E-05
ETV7	486	1.00E-14
NCOR2	487	1.04E-14	1.90E-08	3.52E-01	5.29E-01
IL1B	488	1.09E-14	1.93E-13	3.47E-11	3.69E-11	1.92E-10
NPAT	489	1.13E-14	3.98E-12	1.84E-04	1.24E-02
KLF7	490	1.13E-14	2.29E-10	6.06E-05
SMARCB1	491	1.26E-14	1.24E-10	2.28E-10	7.11E-02	7.80E-01
HDAC8	492	1.28E-14	2.38E-13	4.84E-09
GATA4	493	1.34E-14	4.73E-10	2.72E-05	2.76E-05	7.62E-05
ZNF423	494	1.37E-14	6.76E-13
ZNF391	495	1.53E-14	1.52E-11
DAXX	496	1.68E-14	5.90E-13
ZNF346	497	1.73E-14	1.04E-07
CEBPZ	498	1.83E-14	7.30E-14	3.36E-13	8.66E-03
NR5A2	499	1.83E-14	3.92E-09	4.02E-01	4.09E-01
POLR3A	500	1.87E-14	2.13E-10	9.38E-06	3.45E-03	4.67E-03
TIAM1	501	1.89E-14
ZNF414	502	1.96E-14	9.83E-14
ZFP42	503	2.38E-14	2.49E-06	6.75E-03
HDAC6	504	2.70E-14	6.85E-13	4.88E-08	1.64E-07	2.16E-06
THAP1	505	2.85E-14	1.50E-08
LYL1	506	4.65E-14	1.86E-09	3.48E-07	6.61E-04	7.40E-04
SMARCE1	507	5.25E-14	2.41E-09	3.02E-07	2.30E-05
CTBP1	508	5.27E-14	2.51E-09	9.05E-09	5.92E-08	1.00E+00
MRE11A	509	6.41E-14	1.76E-09
ZNF264	510	6.52E-14	5.09E-07	7.50E-04	2.54E-01
TP63	511	6.96E-14	3.77E-12	1.15E-09	1.83E-07	2.04E-07
SND1	512	7.17E-14	2.50E-12	7.08E-04
ZNF28	513	7.19E-14
ATOH1	514	7.34E-14
GRP20	515	7.34E-14
KLF17	516	7.92E-14	3.70E-13
ZNF366	517	9.51E-14	5.17E-09
LMNA	518	1.05E-13	8.31E-10	3.08E-09	1.93E-07	3.56E-07
CEBPB	519	1.08E-13	2.22E-12	2.61E-11	2.84E-11	6.11E-10
BCL11A	520	1.14E-13	5.52E-13	7.98E-04	1.65E-03	2.60E-03
CDC5L	521	1.18E-13	3.34E-11	7.80E-01
HIRA	522	1.18E-13	9.23E-10	1.52E-07	3.70E-06	4.33E-03
ZBTB7B	523	1.19E-13
PBX1	524	1.26E-13	6.98E-01
CHD5	525	1.27E-13
WT1	526	1.35E-13	4.32E-11
CDK6	527	1.43E-13
HIC1	528	1.47E-13	1.67E-10
ZNF501	529	1.53E-13	1.18E-09
CHAMP1	530	1.56E-13	4.15E-07
ATF4	531	1.79E-13	3.30E-11	2.38E-04	2.33E-02	8.92E-01
ZSCAN29	532	1.81E-13	7.83E-10	6.52E-05
SMAD5	533	1.86E-13	1.68E-09	1.00E+00
EGFA-T1	534	1.90E-13	2.43E-06	1.40E-03
ZKSCAN5	535	1.91E-13
FOXP3	536	2.41E-13	1.34E-08	1.40E-03	2.60E-03	7.41E-01
PPARG	537	2.46E-13	2.58E-13	3.28E-11	5.26E-11	1.34E-10
BARX1	538	2.60E-13	7.02E-06
CBX1	539	2.76E-13	6.63E-13	1.37E-11	3.91E-07	7.39E-01
ARID3A	540	2.78E-13	1.54E-05	2.96E-01
CRY1	541	3.80E-13
MAFK	542	4.05E-13	6.01E-10	1.06E-06	5.23E-06	6.26E-05
ZNF362	543	5.23E-13	1.20E-11
TEAD2	544	5.28E-13	8.01E-11	7.25E-07
POU5F1	545	5.32E-13	9.51E-10	8.70E-08	1.39E-07	2.41E-06
ZNF783	546	5.45E-13
BCAT1	547	5.78E-13	6.80E-12
NFAT5	548	5.82E-13	4.91E-02
ZBTB1	549	5.97E-13	1.96E-09
FANCD2	550	6.42E-13	2.31E-02
ASCL2	551	6.61E-13
HAP1	552	6.76E-13
TAFII	553	6.94E-13	1.34E-07
MYNN	554	8.17E-13	9.31E-13	1.85E-07	5.30E-07	6.90E-04
SIRT6	555	9.33E-13	2.30E-06	2.30E-06	1.98E-01	1.98E-01
ZNF460	556	1.24E-12
ZNF320	557	1.29E-12	1.62E-08	7.35E-08
TCF7	558	1.38E-12	1.64E-12	3.56E-07	4.05E-07	3.58E-04
LANA	559	1.43E-12	3.35E-12	6.71E-11	3.92E-08	1.43E-07
USP49	560	1.45E-12	7.69E-11
CENPT	561	1.50E-12	8.03E-07	1.77E-03	4.67E-01	5.86E-01
ZNF519	562	1.58E-12
HOTAIR	563	1.70E-12	7.11E-09	2.50E-05	3.26E-05
HOXA4	564	1.76E-12
ZNF382	565	2.01E-12	8.26E-12	8.42E-04	3.46E-02	1.29E-01
SMARCC2	566	2.02E-12	2.02E-12
TBX21	567	2.04E-12	9.61E-10	8.95E-06
PRDM4	568	2.20E-12
RBBP4	569	2.26E-12
None	570	2.45E-12	1.38E-09	3.71E-07	6.28E-07
ZNF563	571	2.57E-12
OVOL3	572	2.70E-12	5.68E-12
TTF2	573	2.82E-12	3.00E-01	7.39E-01
ZNF84	574	3.01E-12	7.89E-01
PPARGC1A	575	3.08E-12
ZZZ3	576	3.28E-12	1.87E-08	8.01E-01
GTF3C1	577	3.49E-12	1.87E-02
ARID1A	578	3.58E-12	2.18E-01
GRHL2	579	3.70E-12	5.84E-09	3.55E-08	1.25E-07	1.86E-07
BCL11B	580	3.72E-12	3.89E-12
ETV5	581	3.94E-12	1.52E-03
BBX	582	3.96E-12
ZNF784	583	4.00E-12
ZNF654	584	4.37E-12	1.84E-09
DIDO1	585	4.61E-12	8.36E-11
H3F3A	586	4.65E-12	9.47E-09	2.35E-08	1.74E-07	1.52E-06
ZNF792	587	6.57E-12	6.39E-11	5.24E-01
XRN2	588	8.11E-12	6.91E-08	4.79E-06	7.75E-06	4.06E-05
ZNF441	589	8.20E-12
C17orf96	590	8.60E-12	1.57E-10
FERD3L	591	8.69E-12
TDRD3	592	8.73E-12
CASP8AP2	593	9.48E-12	9.38E-09	3.75E-01	1.00E+00
ORC2	594	1.35E-11	7.80E-01
FOXG1	595	1.58E-11
MTA3	596	1.92E-11	6.79E-08	1.41E-05	8.43E-01
ZNF837	597	1.95E-11	1.71E-06
HNF1A	598	2.15E-11	4.64E-08	7.67E-02
ELF2	599	2.22E-11	5.88E-05
TERF2	600	2.79E-11	4.49E-08	1.04E-06	1.08E-06	8.22E-03
BARX2	601	3.02E-11
NFIA	602	3.03E-11	8.69E-01
CHD4	603	3.16E-11	2.92E-04
SMARCC1	604	3.21E-11	3.14E-08	3.14E-08	2.14E-07	1.68E-06
POU2F1	605	3.54E-11	1.34E-07	1.48E-05	3.94E-05	1.29E-04
OVOL2	606	3.63E-11	1.95E-02	8.21E-01
ELF3	607	3.74E-11	6.99E-06	3.42E-04
INSM2	608	3.75E-11	8.71E-08
HOXD9	609	4.46E-11
HOXB1	610	4.46E-11
ZNF189	611	4.48E-11
MCM7	612	4.48E-11	1.34E-05	6.64E-03	1.35E-01
HECTD1	613	4.48E-11	8.50E-10
IRF9	614	6.11E-11	4.12E-08	1.00E+00
ZNF518A	615	6.43E-11	1.02E-09
RUNX3	616	6.69E-11
YBX1	617	7.40E-11	8.51E-09	2.23E-06	4.62E-06	7.04E-06
PR	618	8.52E-11	7.00E-10	1.01E-09	4.46E-09	5.87E-09
ZNF547	619	8.69E-11	9.29E-05	1.36E-02	7.57E-01
AFF1	620	8.75E-11	7.55E-06	5.95E-04	8.69E-01	9.61E-01
NR1H2	621	9.24E-11	2.79E-10	2.42E-08	1.91E-06	1.57E-05
SNAPC4	622	1.14E-10	1.60E-06	2.51E-06
CBX7	623	1.31E-10	7.25E-08	4.96E-02
ATRX	624	1.61E-10	5.55E-08	1.65E-07	6.40E-01
ZBTB18	625	1.65E-10
MEF2D	626	1.75E-10	3.09E-09	8.00E-01
FOXF2	627	1.90E-10
DRAP1	628	2.06E-10	1.92E-08
MAP2K1	629	2.13E-10	1.03E-07
OSR2	630	2.21E-10	1.53E-05	8.31E-05
ZBED1	631	2.39E-10	4.62E-09
DPF2	632	2.99E-10	2.17E-08	3.12E-05	5.99E-01
WRNIP1	633	3.07E-10
BRD7	634	3.18E-10	1.12E-08
SCRT2	635	3.93E-10	2.80E-07
SIX2	636	4.20E-10	4.20E-10	1.67E-04	6.99E-02	2.59E-01
DLX1	637	4.60E-10
SSRP1	638	4.72E-10	8.56E-08	9.66E-08	2.55E-07	1.32E-05
ZNF449	639	4.79E-10
RPA2	640	5.25E-10	1.86E-08
LMO2	641	5.80E-10	3.80E-09	2.49E-08	4.23E-08	2.41E-07
HSF2	642	6.49E-10	1.28E-06	1.13E-05	1.13E-03	2.60E-03
FOXR2	643	7.11E-10	1.74E-09
NKX2-2	644	8.18E-10
ETS2	645	8.93E-10	1.24E-09	1.87E-04
SF1	646	9.26E-10	2.00E-06	1.99E-03	8.68E-03
ZNF224	647	1.00E-09	2.92E-01	7.84E-01
BARHL1	648	1.05E-09
ZNF641	649	1.32E-09	1.27E-06	6.44E-01
NCAPG2	650	1.39E-09	3.48E-03
ZNF534	651	1.86E-09
ZNF304	652	1.91E-09
EMX1	653	2.02E-09	1.96E-08	2.08E-06	4.79E-03	3.93E-01
NKX2-1	654	2.21E-09	1.98E-08	2.54E-08	9.63E-08	2.25E-02
POU2F2	655	2.37E-09	9.91E-01
ZNF468	656	2.58E-09
ZNF22	657	2.58E-09	1.83E-04	2.42E-03	7.11E-03	7.84E-02
BRF2	658	2.73E-09	3.00E-07	7.64E-03	3.11E-02
GLI4	659	2.77E-09	2.89E-05	3.55E-04
ZNF750	660	3.11E-09
NR3C2	661	3.12E-09	1.02E-04	4.83E-04
SMARCA2	662	3.21E-09
NANOG	663	3.31E-09	5.65E-07	5.76E-06	2.76E-05	1.58E-04
BACH2	664	3.50E-09	1.28E-03	2.62E-02
ARRB1	665	3.61E-09	5.04E-07	4.00E-01	8.06E-01
ZBTB4	666	3.75E-09	6.63E-06
ZNF141	667	3.78E-09
HOXB7	668	3.78E-09	1.62E-01	4.12E-01	4.75E-01	7.18E-01
TCF21	669	3.93E-09	5.90E-09	7.07E-05	7.96E-03
ZMYND8	670	4.02E-09	1.72E-07	2.54E-05	9.90E-01	9.98E-01
ZNF322	671	4.77E-09
SNRNP70	672	4.95E-09	1.25E-07	3.93E-07	1.91E-02
ATF2	673	5.02E-09	1.21E-07	1.86E-07	3.17E-07	1.97E-05
SMAD2/3	674	5.55E-09	3.93E-06	3.35E-05	7.43E-03	2.57E-01
ZNF71	675	5.59E-09
ZNF207	676	5.59E-09	6.05E-03	1.11E-01
ZNF711	677	5.62E-09
RAX2	678	5.85E-09
MDM2	679	5.86E-09	1.00E+00
HBG1 | HBG2	680	6.09E-09	6.40E-01	7.94E-01
CBX4	681	6.11E-09
ZXDC	682	6.26E-09
ZNF274	683	6.36E-09	2.22E-03	4.85E-03	2.86E-01	5.82E-01
GMEB1	684	7.35E-09
GCSAM	685	9.18E-09	8.95E-08
HES4	686	1.06E-08	3.84E-03
PTTG1	687	1.36E-08	1.23E-04
ZNF280A	688	1.38E-08
DYRK1A	689	1.39E-08	1.54E-06	2.54E-03
CDX2	690	1.42E-08	3.14E-03	1.09E-02	4.81E-02	6.96E-01
CTRL	691	1.54E-08	1.55E-06	6.72E-01
MECOM	692	1.56E-08
SETDB1	693	1.71E-08	1.71E-08	1.41E-07	3.16E-07	5.41E-04
ZBTB39	694	1.92E-08
SFMBT1	695	1.92E-08	4.97E-07	1.00E+00
GATA6	696	1.94E-08	2.04E-03	8.64E-03	1.13E-02	2.76E-01
ZNF558	697	2.11E-08	3.53E-04	3.86E-01
MAPK1	698	2.13E-08	8.70E-07
L3MBTL4	699	2.33E-08
ZNF528	700	2.40E-08	5.89E-04	3.00E-01	4.79E-01
ZNF664	701	2.51E-08	1.58E-07
NEUROD2	702	2.53E-08
GTF2A2	703	2.71E-08	2.31E-07
ZNF329	704	2.80E-08
ZNF100	705	2.82E-08	3.37E-03	8.28E-01
ZNF774	706	2.91E-08
MYOG	707	3.61E-08
PYGO2	708	3.82E-08	5.12E-06
CCNT1	709	3.89E-08	1.18E-05	1.61E-05	9.71E-04	1.72E-01
MLLT3	710	4.20E-08	1.38E-04	2.31E-04	6.62E-04	7.32E-03
DDIT3	711	4.27E-08
MYBL2	712	5.13E-08	1.23E-07	7.95E-02	7.41E-01	8.72E-01
RORA	713	5.37E-08
CAMTA2	714	5.95E-08
KLF3	715	6.09E-08
ZSCAN16	716	6.96E-08	9.24E-08	1.46E-04	1.21E-02	8.96E-01
PITX3	717	7.57E-08
ZNF284	718	9.07E-08
ZNF707	719	9.61E-08	3.13E-05	1.31E-01
POU3F2	720	9.86E-08	4.23E-07	6.18E-07	2.70E-03
MBD4	721	1.09E-07
ZNF354C	722	1.10E-07	3.06E-03
ZSCAN23	723	1.17E-07	7.70E-06
GLIS3	724	1.36E-07
TALE	725	1.41E-07	8.06E-03	2.81E-02	6.07E-01	7.80E-01
ZNF571	726	1.67E-07
SON	727	1.69E-07
HP1BP3	728	1.94E-07
HOXA13	729	1.99E-07	6.87E-01
HAND1	730	2.04E-07
ZNF48	731	2.06E-07	5.06E-07
TEAD1 | TEAD4	732	2.10E-07
GUCY1B3	733	2.35E-07
ZNF383	734	2.53E-07
SETX	735	2.58E-07	1.47E-03
CSNK2A1	736	2.72E-07
ZNF350	737	2.80E-07	3.47E-04
SRPK2	738	2.81E-07	8.15E-01
MAFB	739	2.82E-07	3.60E-04
AGO2	740	2.84E-07	5.02E-05	4.15E-03	3.70E-02	8.67E-01
PDX1	741	2.95E-07	7.77E-01	8.07E-01
ZNF667	742	2.98E-07	3.73E-03
PTRF	743	3.00E-07	5.01E-05
SNAI1	744	3.03E-07	1.29E-06	3.46E-01	7.94E-01
NONO	745	3.15E-07	4.01E-05
ZNF280D	746	3.40E-07	6.82E-07	6.00E-05
MGEA5	747	3.85E-07
ZNF8	748	4.00E-07	7.37E-02	4.67E-01	8.52E-01
PIAS4	749	4.09E-07	1.56E-03
SRCAP	750	4.45E-07
FOXO3	751	4.54E-07	1.08E-02	4.61E-01	8.79E-01	9.49E-01
PCGF6	752	4.70E-07
TERF1	753	4.71E-07	1.49E-03	7.48E-01
POLR3G	754	4.90E-07	2.68E-06	4.28E-05	5.72E-05	3.59E-04
SOX13	755	5.28E-07	5.39E-01
ZSCAN5A	756	5.35E-07	2.10E-05	8.15E-01	9.51E-01
ZNF273	757	5.40E-07
ETV6	758	5.92E-07	6.86E-06	8.88E-02
EPAS1	759	6.36E-07	8.36E-06	1.27E-05	7.62E-05	1.59E-02
BANF1	760	6.56E-07	6.97E-07	7.21E-03
ARID2	761	6.75E-07	4.50E-01
CEBPG	762	7.09E-07	4.72E-06	1.08E-03	6.99E-03	3.47E-02
CHD7	763	7.42E-07	3.22E-04	3.22E-04	1.29E-02	1.29E-02
DUX4	764	7.47E-07	7.22E-01	1.00E+00	1.00E+00
ZNF780A	765	7.83E-07
E2F2	766	7.91E-07	1.00E+00
BIRA	767	8.80E-07	1.17E-06	1.38E-05	1.97E-03
PAX8	768	9.88E-07	5.18E-03	3.99E-01	6.49E-01
SKI	769	1.07E-06
ESCO2	770	1.31E-06	2.14E-05	7.57E-02	1.00E+00
ZNF506	771	1.38E-06
SSU72	772	1.40E-06
ZNF669	773	1.44E-06	1.89E-01
RUVBL1	774	1.44E-06
ID2	775	1.58E-06
ZNF777	776	1.66E-06
CTBP2	777	1.75E-06	2.07E-06	9.96E-01
FOXA2	778	1.86E-06	1.50E-05	3.64E-03	5.37E-02	5.88E-01
ZNF671	779	1.86E-06
MCM5	780	1.95E-06	7.21E-01
SPDEF	781	1.98E-06	1.20E-05	1.67E-04	2.72E-04	6.14E-01
ZNF697	782	2.08E-06	7.97E-02
USP7	783	2.16E-06	1.70E-04
HNF1B	784	2.18E-06	3.89E-06	2.02E-04	1.08E-01	9.01E-01
CCR5	785	2.27E-06
TOP2B	786	2.27E-06	4.01E-01
HIST1H1B	787	2.31E-06	2.01E-02	5.87E-01
EHF	788	2.37E-06	7.95E-03	1.32E-02	9.50E-02	1.15E-01
ZFP82	789	2.68E-06
NUP98	790	2.68E-06	1.60E-02	5.65E-01	6.03E-01	7.05E-01
TBX3	791	2.90E-06
SMAD2	792	2.97E-06	1.76E-04	5.45E-04	2.29E-03	2.57E-01
CALU	793	3.14E-06	4.59E-04
TSHZ1	794	3.83E-06	3.72E-04	7.47E-03
KDM6B	795	4.02E-06	1.92E-04	3.52E-02	1.00E+00
NFIL3	796	4.10E-06	7.36E-01
SLC22A2	797	4.13E-06	8.70E-05
FOXO1	798	4.57E-06	1.66E-04	2.60E-03	3.11E-02	7.92E-02
ZBTB10	799	4.66E-06
EED	800	4.91E-06	2.87E-03	3.62E-03	9.99E-01	1.00E+00
HEYL	801	4.92E-06
DLX6	802	5.18E-06
TEAD1	803	5.26E-06	6.43E-03	8.86E-03	1.46E-01	3.89E-01
BANP	804	5.68E-06	1.93E-04
OLFM2	805	5.96E-06	4.44E-02
ZNF680	806	6.01E-06	1.73E-03	6.67E-02	1.31E-01	7.18E-01
SRSF3	807	6.99E-06	6.97E-03	1.90E-02	5.01E-02
HOXB4	808	6.99E-06
ATF7	809	7.05E-06	7.42E-03
AUTS2	810	7.42E-06
LHX6	811	7.60E-06
ZNF479	812	7.67E-06
FEZF1	813	8.11E-06	2.52E-03	1.31E-02
TCFL5	814	8.96E-06
DCP1A	815	9.17E-06	1.66E-05
BDP1	816	9.34E-06	5.18E-05	1.41E-04	6.71E-03	3.20E-01
ZNF140	817	9.44E-06	1.61E-04	1.11E-03
PROX1	818	9.83E-06	6.81E-01	7.96E-01
ATF7IP	819	1.00E-05	1.00E+00
ARID1B	820	1.13E-05	2.09E-05
ZNF292	821	1.35E-05	1.32E-04
LDB1	822	1.47E-05
ZSCAN31	823	1.47E-05
FOXQ1	824	1.54E-05
SMARCA1	825	1.66E-05
JARID2	826	1.71E-05	2.27E-03	7.86E-03	2.59E-02	2.85E-02
NR0B2	827	2.27E-05
ZNF184	828	2.39E-05	6.11E-01
WWTR1	829	2.64E-05	2.41E-03	6.71E-01
CREB3L4	830	2.65E-05
ZNF549	831	2.66E-05	4.76E-03	1.94E-02
HOXC9	832	3.11E-05	6.89E-04
ZNF684	833	3.56E-05
MXD3	834	3.59E-05
IRAK4	835	4.01E-05	5.66E-01
LHX2	836	4.87E-05	9.31E-01
SNAPC5	837	4.94E-05
EOMES	838	5.72E-05	8.88E-02	1.08E-01	9.08E-01
TLX1	839	6.17E-05
ZNF778	840	6.25E-05	1.54E-03
PHF2	841	6.59E-05	8.63E-04
ERF	842	6.72E-05
SNAPC2	843	7.07E-05	7.94E-01	8.38E-01
SOX3	844	7.09E-05
KDM3A	845	7.23E-05	3.43E-03	2.07E-01
ASH2L	846	7.48E-05	2.18E-01
TP73	847	7.73E-05	4.63E-03	5.90E-03	6.76E-02	5.73E-01
APOBEC3B	848	8.61E-05	2.74E-03
DBP	849	8.71E-05
YAP1	850	9.88E-05	3.14E-04	8.85E-04	1.03E-03	6.26E-03
HOXA10	851	1.14E-04
ZNF793	852	1.17E-04	2.28E-03
ZNF581	853	1.21E-04
ZNF3	854	1.26E-04	1.00E+00
TOX4	855	1.30E-04
ZNF114	856	1.32E-04
ZNF165	857	1.38E-04
HOXC6	858	1.41E-04
UBE2I	859	1.51E-04	2.75E-01
ZFP14	860	1.57E-04
ZNF407	861	1.59E-04
ZNF488	862	1.60E-04	8.89E-04
ZNF266	863	1.66E-04	2.09E-01
LMNB1	864	1.91E-04	4.71E-04	1.17E-03	2.10E-03	2.60E-02
HMG20A	865	1.96E-04	7.71E-01
ZNF816	866	2.18E-04	7.28E-01
CARM1	867	2.43E-04	1.00E+00
ZNF260	868	2.63E-04
RLF	869	2.70E-04
PLRG1	870	2.84E-04	3.48E-03
ZNF398	871	2.85E-04
CHD3	872	2.92E-04
PRDM12	873	3.16E-04	6.03E-03
ZFP37	874	3.23E-04	3.60E-04
ELL	875	3.28E-04
ZNF714	876	3.31E-04
PRDM2	877	3.38E-04	9.14E-03
MXD1	878	3.68E-04
ZNF132	879	3.80E-04
ZNF180	880	4.02E-04
ZNF543	881	4.03E-04
HOXA7	882	4.07E-04
HMBOX1	883	4.70E-04
PRDM14	884	4.72E-04	6.89E-01
ZNF157	885	5.30E-04
COIL	886	5.71E-04
ZNF283	887	6.83E-04
LEO1	888	6.84E-04	1.00E+00
GFI1B	889	6.90E-04	1.49E-03	4.00E-01
ZBTB12	890	7.27E-04	1.16E-03	1.16E-03	5.18E-01	6.49E-01
ZNF695	891	7.54E-04
CTNNB1	892	7.74E-04	2.90E-03	4.18E-03	7.65E-03	2.51E-02
FOXD3	893	8.24E-04
ZFP41	894	8.25E-04	5.19E-02
MYBL1	895	8.38E-04
IKZF5	896	8.39E-04
HOXD13	897	8.39E-04
NFIB	898	8.77E-04
EBNA3A	899	8.86E-04	2.00E-02	6.61E-01	1.00E+00
ZNF682	900	8.89E-04	1.79E-02
EP400	901	9.13E-04	6.76E-01	7.22E-01
PIAS1	902	9.14E-04	3.14E-03	1.12E-02	4.12E-02	3.79E-01
ZSCAN5B	903	1.06E-03	5.88E-03	3.16E-02	1.33E-01
ELF5	904	1.06E-03	2.81E-03
STAG2	905	1.07E-03
NFE2L1	906	1.08E-03	4.22E-02	3.23E-01	7.88E-01	8.78E-01
MBOAT4	907	1.13E-03	1.00E+00
HOXB2	908	1.17E-03
ZNF425	909	1.21E-03
IRF2	910	1.22E-03	1.74E-02	2.45E-01
COPS2	911	1.47E-03
ALKBH3	912	1.47E-03
ZNF789	913	1.52E-03
TTF1	914	1.67E-03	2.62E-02
HOXB6	915	1.71E-03
MEF2B	916	1.83E-03	3.00E-02	1.75E-01	2.55E-01	3.02E-01
ZNF564	917	1.87E-03
HES2	918	1.96E-03	2.60E-03	1.38E-02	2.41E-02	8.87E-02
ZNF250	919	1.96E-03	1.73E-02
GLYR1	920	1.98E-03	8.56E-01
ZNF19	921	2.00E-03
ZIM2	922	2.12E-03
ZNF587	923	2.14E-03
ZNF395	924	2.15E-03
LMTK3	925	2.18E-03	2.34E-02
SIRT3	926	2.60E-03	8.76E-02	3.08E-01	5.96E-01
HIC2	927	2.60E-03
CREBL2	928	2.60E-03
IRF8	929	2.60E-03
IRX5	930	2.60E-03
IRX2	931	2.60E-03
PAX2	932	2.60E-03
NFATC4	933	2.60E-03
NKX3-1	934	2.60E-03	1.40E-02	7.80E-01	9.84E-01
BHLHE41	935	2.60E-03
NR2E3	936	2.60E-03
HOXC13	937	2.60E-03
ZNF582	938	2.64E-03	1.35E-01	7.42E-01
ZNF566	939	2.86E-03
LRWD1	940	3.01E-03	3.41E-01	4.50E-01	7.14E-01
TOP1	941	3.14E-03	1.02E-02	7.78E-01	9.91E-01	9.93E-01
ZNF674	942	3.16E-03
ZNF484	943	3.19E-03
ZNF85	944	4.14E-03	9.34E-01
HHEX	945	4.39E-03	1.29E-01	4.32E-01
ZNF217	946	4.57E-03	8.52E-03
7SK	947	4.82E-03	1.13E-02	3.82E-02	3.31E-01	7.77E-01
SNAPC1	948	4.84E-03	6.69E-01
TAT	949	4.87E-03	8.91E-01
ZNF138	950	4.93E-03	1.59E-02
ZNF337	951	4.96E-03
SOX4	952	5.06E-03	7.94E-01	1.00E+00	1.00E+00	1.00E+00
CD59	953	5.22E-03
TERT	954	5.88E-03	6.64E-03	6.68E-03	9.52E-03	1.02E-02
ZSCAN20	955	6.24E-03	1.47E-02
ILK	956	6.44E-03	1.74E-02
MEIS1	957	6.44E-03	3.04E-02	2.29E-01	3.98E-01	6.73E-01
ZNF611	958	6.54E-03
MYCN	959	6.55E-03	3.60E-02
RFX7	960	6.62E-03
ZNF788	961	7.13E-03	2.48E-02
ZNF548	962	7.33E-03
WIZ	963	7.39E-03
EVX1	964	7.42E-03
HOXA11	965	7.42E-03
HOXD11	966	7.42E-03	7.42E-01
BATF3	967	7.42E-03	9.94E-01
PCF11	968	7.47E-03
NR1I2	969	7.47E-03
KCMF1	970	7.47E-03
BRF1	971	7.90E-03	7.99E-03	8.93E-03	3.29E-02
ZNF34	972	8.46E-03
RYBP	973	8.47E-03	2.33E-02
DKK1	974	8.65E-03	3.70E-01
SFPQ	975	8.83E-03	7.50E-02	8.60E-01
NFE2L3	976	8.86E-03
ADNP2	977	8.94E-03
ZNF512	978	9.14E-03	4.16E-02
ZNF37A	979	9.28E-03
ZNF333	980	9.31E-03
POLR3GL	981	9.58E-03
ZNF823	982	1.04E-02
ZSCAN2	983	1.06E-02	4.28E-01
TBX5	984	1.07E-02	1.07E-02	6.94E-02	6.94E-02	7.25E-02
PITX1	985	1.13E-02
H2AK119ub	986	1.14E-02	3.99E-01
GCG	987	1.14E-02
ZNF343	988	1.15E-02
ZNF513	989	1.21E-02
ZKSCAN3	990	1.23E-02
RAG1	991	1.26E-02	3.49E-01	7.39E-01
STAT6	992	1.46E-02	6.37E-01	7.77E-01	8.56E-01	9.13E-01
HLF	993	1.54E-02	2.02E-01
GRHL1	994	1.59E-02
RPA1	995	1.64E-02
ZNF805	996	1.82E-02
ZNF502	997	1.83E-02	1.78E-01
ZNF12	998	1.84E-02	9.83E-02
PRDM1	999	2.04E-02	2.52E-02	8.72E-02	6.93E-01	7.20E-01
SMN1	1000	2.05E-02	9.05E-01
LHX3	1001	2.37E-02
MAFG	1002	2.38E-02	2.77E-02	1.44E-01
GTF3A	1003	2.40E-02
ZNF223	1004	2.41E-02
ZNF429	1005	2.51E-02
ATF5	1006	2.58E-02
INTS3	1007	2.64E-02
H3Pan	1008	2.68E-02
HOXB5	1009	2.85E-02
HOXD4	1010	2.85E-02
ISL2	1011	2.85E-02
SATB1	1012	2.87E-02	8.39E-01	9.74E-01
ZNF800	1013	3.02E-02	4.52E-02
ZBTB49	1014	3.06E-02	1.15E-01
ZNF781	1015	3.22E-02	4.03E-02
MEIS3	1016	3.23E-02
ZNF417	1017	3.26E-02
CBX2	1018	3.30E-02	1.17E-01	8.10E-01	8.10E-01	8.81E-01
FOXH1	1019	3.43E-02	9.90E-01
HOXC11	1020	3.78E-02	7.16E-02	1.00E+00
XRCC4	1021	3.91E-02
EBNA3	1022	3.98E-02
DLX4	1023	4.39E-02
ZNF764	1024	4.56E-02
ZNF600	1025	4.56E-02	9.77E-01
SOX10	1026	4.62E-02
SOX11	1027	4.73E-02	5.85E-01
NKX2-8	1028	4.76E-02
MAFF	1029	4.82E-02	8.88E-02	4.74E-01
ZNF331	1030	5.05E-02	5.15E-02	7.35E-02
CENPC	1031	5.16E-02	4.88E-01	7.38E-01
ZNF616	1032	5.20E-02
ZNF438	1033	5.57E-02	7.84E-01
MYF6	1034	5.71E-02
ZNF169	1035	6.12E-02	1.58E-01
ZNF302	1036	6.37E-02
ZNF30	1037	6.58E-02	1.31E-01	2.81E-01	8.42E-01
ZNF236	1038	6.71E-02
ZNF782	1039	6.76E-02
ZNF846	1040	7.02E-02
HIVEP3	1041	7.12E-02
CDKN1B	1042	7.20E-02	5.08E-01
MSX1	1043	7.21E-02
HESX1	1044	7.67E-02
ZNF454	1045	7.70E-02	8.21E-01
ZNF620	1046	8.35E-02
ZC3H11A	1047	8.57E-02
DACOR1	1048	8.75E-02
ZNF785	1049	8.86E-02
HOXB8	1050	8.87E-02
PLAG1	1051	8.88E-02
WHSC1	1052	8.88E-02	8.95E-01	8.95E-01
HOXD1	1053	8.88E-02
HOXA9	1054	8.88E-02	7.02E-01	8.30E-01	9.29E-01
ELF4	1055	8.88E-02
MEOX2	1056	8.88E-02
ZNF300	1057	8.91E-02
PPARA	1058	8.93E-02
SVIL	1059	9.10E-02	6.59E-01
ZNF7	1060	9.36E-02
ICE2	1061	9.81E-02
IL1RN	1062	1.11E-01	4.60E-01	8.10E-01
ZNF585A	1063	1.12E-01
ZNF135	1064	1.14E-01
DDX5	1065	1.14E-01	9.90E-01
THAP4	1066	1.21E-01
HOXB13	1067	1.22E-01	9.88E-01	1.00E+00	1.00E+00	1.00E+00
ZNF75D	1068	1.23E-01	1.56E-01
ALX4	1069	1.23E-01
MZF1	1070	1.32E-01	2.79E-01
ZNF440	1071	1.55E-01
ZNF44	1072	1.57E-01
LIN9	1073	1.71E-01	3.83E-01	4.80E-01
RBAK	1074	1.78E-01
ZNF585B	1075	1.83E-01	7.75E-01
KAT2A	1076	1.83E-01	7.28E-01
ZNF10	1077	1.83E-01
PALB2	1078	1.88E-01
MSC	1079	1.94E-01
ZNF552	1080	1.97E-01
ZNF419	1081	2.10E-01	7.09E-01	7.65E-01
PHF20	1082	2.14E-01
HSF4	1083	2.21E-01
AHR	1084	2.21E-01
ZIM3	1085	2.40E-01	1.00E+00
ZNF418	1086	2.41E-01	5.97E-01
HKR1	1087	2.59E-01
ZNF737	1088	2.61E-01
ZNF182	1089	2.63E-01
NFKBIA	1090	2.68E-01
HOXC8	1091	2.70E-01
NR4A2	1092	2.81E-01
ZNF529	1093	2.95E-01
TFCP2	1094	3.00E-01
TLE3	1095	3.07E-01
MIXL1	1096	3.08E-01
NUP98-HOXA9	1097	3.17E-01	1.00E+00
IRAK1	1098	3.43E-01
NKX6-1	1099	3.45E-01
ZNF860	1100	3.49E-01
ZNF681	1101	3.52E-01
ZNF317	1102	3.53E-01	8.72E-01	9.60E-01
ZFAT	1103	3.58E-01
LMX1B	1104	3.60E-01
PGR	1105	3.68E-01
EBNA3C	1106	3.69E-01	3.71E-01	6.38E-01
ZNF595	1107	3.72E-01
ZNF705G	1108	3.79E-01
ZNF33A	1109	3.85E-01	7.59E-01	7.80E-01
ZNF93	1110	3.90E-01
EGFR	1111	3.94E-01	7.04E-01
FOXF1	1112	3.95E-01
ID4	1113	3.95E-01
CDX1	1114	3.99E-01
TFDP2	1115	3.99E-01
TOE1	1116	3.99E-01
ZNF557	1117	4.05E-01
ZNF267	1118	4.19E-01
ZNF530	1119	4.21E-01
ZNF567	1120	4.27E-01
LOXL1	1121	4.34E-01	1.00E+00
ZNF74	1122	4.42E-01
GLI1	1123	4.66E-01
ZNF662	1124	4.68E-01
HOXA5	1125	4.79E-01
BAHD1	1126	4.81E-01	6.59E-01	1.00E+00
F2RL1	1127	4.82E-01
ZNF430	1128	4.94E-01
ZNF776	1129	5.00E-01
EBNA2	1130	5.01E-01
ZNF205	1131	5.06E-01
ZNF235	1132	5.11E-01
SRPK1	1133	5.12E-01	7.37E-01
ZKSCAN2	1134	5.19E-01
DOT1L	1135	5.32E-01
ZNF45	1136	5.39E-01
ZNF749	1137	5.40E-01
FOXO4	1138	5.61E-01	8.18E-01
JDP2	1139	5.70E-01
ZNF334	1140	5.81E-01
ZNF675	1141	5.84E-01
EWSR1	1142	5.87E-01	7.74E-01
ZNF619	1143	5.97E-01
BTF3	1144	6.03E-01
ZNF555	1145	6.06E-01
POLB	1146	6.07E-01	1.00E+00
ZNF41	1147	6.15E-01	7.75E-01
PTPN11	1148	6.15E-01	1.00E+00
NME2	1149	6.31E-01	6.85E-01
ZNF765	1150	6.33E-01
SIX4	1151	6.33E-01	6.70E-01
ZNF431	1152	6.38E-01
ZNF730	1153	6.45E-01
ZNF496	1154	6.47E-01
ZNF615	1155	6.47E-01
ZNF439	1156	6.49E-01
AGO1	1157	6.51E-01	7.80E-01	9.89E-01	9.89E-01	1.00E+00
ZNF124	1158	6.54E-01
H3K18me1	1159	6.55E-01	9.97E-01
ZNF442	1160	6.57E-01
EBNA1BP2	1161	6.57E-01
ZNF808	1162	6.71E-01
ZNF561	1163	6.75E-01
CGGBP1	1164	6.76E-01	7.80E-01
TFE3	1165	6.76E-01
MAML3	1166	6.80E-01	8.23E-01	8.90E-01	8.91E-01
ZNF480	1167	6.83E-01
ZNF880	1168	6.94E-01
ZNF570	1169	6.94E-01
ZNF613	1170	6.95E-01
LHX5	1171	6.96E-01
DDX11	1172	6.96E-01	7.42E-01
ZNF596	1173	7.00E-01
CBFA2T2	1174	7.01E-01
ZNF614	1175	7.04E-01
ZNF214	1176	7.04E-01	7.48E-01
ZBED4	1177	7.04E-01
OTX1	1178	7.05E-01
ZNF791	1179	7.10E-01
ZNF212	1180	7.12E-01
ZNF146	1181	7.12E-01	8.47E-01	9.37E-01
ZNF486	1182	7.16E-01	1.00E+00	1.00E+00
CREB3L2	1183	7.19E-01
ZNF225	1184	7.21E-01
MAP1LC3A	1185	7.25E-01	7.42E-01
PAX3	1186	7.25E-01	7.88E-01	9.22E-01	9.33E-01
ZNF354B	1187	7.30E-01
ZNF485	1188	7.31E-01
ZNF90	1189	7.31E-01
MTF1	1190	7.38E-01
IRX3	1191	7.39E-01
ZNF706	1192	7.39E-01
ZNF324B	1193	7.41E-01
ZNF716	1194	7.44E-01
GLI3	1195	7.46E-01
TFAM	1196	7.47E-01	7.61E-01	7.78E-01	8.58E-01	1.00E+00
ZNF527	1197	7.49E-01
ZNF410	1198	7.53E-01	9.62E-01
SALL4	1199	7.53E-01	8.00E-01
ZNF287	1200	7.55E-01
ZFP1	1201	7.59E-01
ATF6	1202	7.60E-01
ZNF285	1203	7.61E-01
ZNF311	1204	7.61E-01
LHX4	1205	7.62E-01
ZNF211	1206	7.62E-01	7.97E-01
BTAF1	1207	7.71E-01
ZIK1	1208	7.72E-01
ZNF540	1209	7.72E-01
HIVEP1	1210	7.75E-01
ZNF154	1211	7.75E-01
ZNF799	1212	7.77E-01
MEIS2	1213	7.77E-01
NCOA3	1214	7.80E-01
HNRNPL	1215	7.80E-01	1.00E+00
PCGF5	1216	7.80E-01
FOXC1	1217	7.80E-01
SOX15	1218	7.80E-01
ZNF790	1219	7.81E-01
NFATC3	1220	7.81E-01	1.00E+00
ZNF492	1221	7.82E-01
ZFP69	1222	7.86E-01
NKX2-5	1223	7.87E-01
ZNF17	1224	7.87E-01
ZNF879	1225	7.88E-01
ARNTL2	1226	7.88E-01
C10orf12	1227	7.88E-01	8.01E-01
SMC4	1228	7.88E-01
DMRT2	1229	7.88E-01
ZNF562	1230	7.93E-01
CIC	1231	7.94E-01
MSX2	1232	7.94E-01
ZFP90	1233	7.97E-01
ZNF550	1234	7.98E-01
DICER1	1235	8.00E-01
ZNF573	1236	8.00E-01
ZNF433	1237	8.00E-01
ZNF354A	1238	8.00E-01	8.11E-01
CASZ1	1239	8.00E-01
ZNF891	1240	8.00E-01
ZNF81	1241	8.08E-01
GZF1	1242	8.11E-01
ZNF565	1243	8.14E-01
NHLH1	1244	8.21E-01
ZNF25	1245	8.21E-01
ARID3B	1246	8.24E-01
DMRT1	1247	8.26E-01
ZNF69	1248	8.28E-01
ZNF516	1249	8.28E-01
NEUROG3	1250	8.30E-01
MBD3L2	1251	8.44E-01
ZNF181	1252	8.51E-01
PSIP1	1253	8.53E-01	1.00E+00
ZNF33B	1254	8.53E-01
ZFP28	1255	8.58E-01	9.13E-01
ZNF605	1256	8.69E-01
HOXA2	1257	8.72E-01
ZNF786	1258	8.76E-01
ASH1L	1259	8.78E-01	1.00E+00
ISL1	1260	8.80E-01
ZNF432	1261	8.88E-01
CHAT	1262	8.95E-01	9.79E-01
GAPDH	1263	8.95E-01
ZNF627	1264	9.00E-01
ZNF525	1265	9.17E-01
MYF5	1266	9.21E-01
ZNF626	1267	9.27E-01
ZNF708	1268	9.28E-01	9.51E-01
ZNF222	1269	9.30E-01
ZNF736	1270	9.32E-01
ZNF26	1271	9.34E-01
ZIC2	1272	9.35E-01
ZNF483	1273	9.36E-01
PRDM9	1274	9.38E-01
ZNF136	1275	9.39E-01	9.95E-01
ZNF618	1276	9.44E-01
DLX2	1277	9.54E-01
ZNF490	1278	9.70E-01
H3F3B	1279	9.70E-01
ZNF133	1280	9.73E-01
KDM1B	1281	9.77E-01
ZNF254	1282	9.88E-01
ZNF248	1283	9.88E-01
ING2	1284	9.92E-01
SP140	1285	9.98E-01	1.00E+00
ZNF586	1286	9.98E-01
ZNF649	1287	9.98E-01
TBL1X	1288	1.00E+00
ERCC2	1289	1.00E+00
ING5	1290	1.00E+00
UHRF2	1291	1.00E+00
GPS2	1292	1.00E+00
ERCC3	1293	1.00E+00
PRDM6	1294	1.00E+00
RBL1	1295	1.00E+00
PSMA7	1296	1.00E+00	1.00E+00
CDCA2	1297	1.00E+00
JAZF1	1298	1.00E+00
ID1	1299	1.00E+00
LCOR	1300	1.00E+00	1.00E+00
NR1D1	1301	1.00E+00
CEBPE	1302	1.00E+00
UBP1	1303	1.00E+00
PGBD5	1304	1.00E+00
CREB3L1	1305	1.00E+00
HES7	1306	1.00E+00
TGIF1	1307	1.00E+00
CAMTA1	1308	1.00E+00	1.00E+00
HES5	1309	1.00E+00
NKX2-3	1310	1.00E+00
IGF1R	1311	1.00E+00
AHCTF1	1312	1.00E+00
TAF15	1313	1.00E+00
TFEB	1314	1.00E+00
HMGA1	1315	1.00E+00
TRPS1	1316	1.00E+00

## Sheet: 3
Lisa for siSIM2 down-regulated genes in vehicle conditions, without an androgen-regulation
Transcription Factor	rank	1st Sample p-value	2nd Sample p-value	3rd Sample p-value	4th Sample p-value	5th Sample p-value
TAL1	1	2.19E-15	4.21E-08	5.50E-06	4.50E-05	4.75E-04
ZMYND11	2	2.05E-09	2.24E-02	3.44E-02	5.02E-01
ESR1	3	3.72E-09	1.69E-08	6.92E-08	3.85E-07	1.73E-06
SUZ12	4	9.46E-09	1.80E-03	1.82E-03	4.11E-03	5.35E-03
SRF	5	1.44E-08	1.86E-06	3.66E-05	1.04E-03	6.35E-02
ZNF436	6	1.99E-08
EGR3	7	2.96E-08
EBNA3A	8	4.12E-08	3.93E-03	2.72E-01	4.48E-01
FLI1	9	4.21E-08	9.07E-03	1.18E-02	2.16E-02	3.18E-02
YAP1	10	4.21E-08	1.47E-01	1.55E-01	3.13E-01	3.32E-01
TERC	11	5.56E-08	1.26E-07	6.32E-07	1.35E-06
JMJD6	12	6.88E-08	3.30E-05	2.53E-03	2.78E-03	2.94E-03
BRF2	13	1.05E-07	7.72E-03	1.39E-01	2.71E-01
ERG	14	1.46E-07	4.12E-07	7.27E-06	2.13E-05	3.20E-05
GLIS1	15	1.92E-07	1.77E-05	1.27E-04	3.67E-01
SP1	16	2.10E-07	2.61E-06	2.85E-05	3.08E-05	9.06E-05
RAD21	17	5.23E-07	5.23E-06	1.66E-05	2.59E-05	3.35E-05
CTCF	18	6.33E-07	6.35E-07	1.30E-06	1.82E-06	3.67E-06
MYOD1	19	6.41E-07	2.33E-03	1.87E-02	5.15E-01
KLF1	20	7.35E-07	4.93E-04	6.65E-04	6.79E-03	1.04E-01
CTCFL	21	8.00E-07	1.98E-05	2.19E-05	4.62E-05	2.24E-04
TFAP2A	22	8.17E-07	5.72E-06	1.62E-04	2.04E-04	6.69E-04
IKZF2	23	8.42E-07	1.40E-05
BRDU	24	9.63E-07	1.93E-03	5.14E-02	3.17E-01	3.47E-01
EGR2	25	9.80E-07	2.63E-06	9.02E-06	2.74E-04	4.43E-03
ZFP3	26	1.54E-06	8.26E-05
MYC	27	1.57E-06	2.25E-05	2.32E-05	1.72E-04	2.36E-04
TCF7L1	28	1.75E-06	2.78E-03	6.15E-02	6.20E-02	8.42E-02
SMARCA5	29	2.10E-06	5.13E-03	2.99E-01
ZBTB33	30	2.11E-06	1.98E-05	7.93E-03	4.51E-02	1.04E-01
MAX	31	2.32E-06	6.79E-05	1.05E-04	1.65E-04	2.74E-04
ZNF282	32	2.74E-06	5.95E-04
TFAP2C	33	2.75E-06	8.30E-06	6.64E-05	8.37E-05	2.04E-04
TSC22D4	34	2.78E-06	1.88E-03	1.91E-03	3.94E-02	7.15E-02
KLF15	35	2.82E-06	1.57E-04	9.71E-02	5.16E-01
RPA2	36	3.32E-06	2.34E-01
ZMYM3	37	3.47E-06	7.49E-06	1.75E-05	2.61E-05	3.16E-05
ZNF774	38	4.34E-06
EGR1	39	4.42E-06	2.93E-03	7.45E-03	1.22E-02	2.28E-02
MYH11	40	5.25E-06	5.01E-04	8.53E-01	8.97E-01
NCAPG	41	5.35E-06	1.16E-04	5.10E-03	1.26E-02	2.53E-02
SMC1A	42	5.71E-06	1.37E-03	1.56E-03	2.09E-03	2.36E-03
KLF9	43	5.93E-06	1.88E-03	3.44E-03	1.44E-02	4.21E-02
PR	44	6.08E-06	1.68E-03	2.13E-03	2.28E-03	2.39E-03
PHF8	45	6.41E-06	4.96E-04	6.70E-04	1.59E-03	8.15E-02
ZFP57	46	7.34E-06	5.95E-05
ZNF180	47	7.55E-06
RARA	48	9.83E-06	1.89E-04	7.59E-04	1.35E-03	1.93E-03
SP2	49	1.16E-05	8.66E-05	4.67E-03	2.26E-01	5.68E-01
IL1RN	50	1.21E-05	1.21E-05	2.86E-01
SMC3	51	1.27E-05	2.24E-05	7.78E-05	1.68E-04	2.65E-04
HIF1A	52	1.66E-05	1.11E-04	1.23E-01	2.39E-01	4.30E-01
BRD9	53	2.22E-05	1.52E-03
SPI1	54	2.52E-05	7.42E-04	2.75E-03	3.42E-03	7.75E-03
BCOR	55	2.61E-05	6.37E-05	4.35E-01	7.06E-01
RELA	56	2.65E-05	3.01E-04	8.52E-04	1.05E-03	2.46E-03
RARG	57	2.67E-05	9.12E-05	4.25E-04	5.93E-04	5.97E-02
IRF5	58	2.92E-05	1.81E-01	2.65E-01	3.59E-01	4.53E-01
KLF13	59	3.09E-05	1.35E-01	4.72E-01
GATA2	60	3.11E-05	1.54E-04	2.69E-04	1.75E-02	2.88E-02
ZNF565	61	3.35E-05
ZNF263	62	3.44E-05	1.64E-04	3.37E-04	3.88E-04	3.13E-03
ZBTB14	63	3.47E-05
SPIB	64	3.94E-05	4.20E-02	4.36E-01	4.96E-01	9.29E-01
ZNF92	65	4.41E-05
TRIM24	66	4.52E-05	5.35E-03	3.19E-02	2.03E-01	2.06E-01
STAG1	67	4.54E-05	7.43E-05	9.08E-05	9.15E-05	1.14E-04
ZNF18	68	5.04E-05	7.98E-04	3.92E-03	1.33E-01	2.38E-01
ZNF48	69	5.06E-05	8.17E-03
AR	70	5.33E-05	7.49E-05	1.18E-04	1.79E-04	2.33E-03
GREB1	71	5.55E-05	1.72E-02	5.50E-02	1.95E-01	2.95E-01
C17orf96	72	5.57E-05	2.33E-02
CBFB	73	6.33E-05	2.33E-03	2.83E-03	1.81E-02	5.36E-02
FOSL1	74	6.41E-05	9.24E-03	8.82E-02	1.05E-01	1.20E-01
ZBTB2	75	6.65E-05	2.06E-03	1.87E-01	4.33E-01
MAZ	76	7.03E-05	1.09E-03	3.61E-03	3.73E-03	8.96E-03
ZBTB42	77	7.24E-05
MED1	78	7.36E-05	3.56E-04	7.88E-03	1.04E-02	1.59E-02
ZNF329	79	8.55E-05
NR2F1	80	8.68E-05	1.30E-03	2.57E-03	4.37E-03	8.58E-02
HSF1	81	9.09E-05	8.94E-04	4.34E-03	5.35E-03	7.90E-03
USF1	82	9.79E-05	1.75E-04	5.19E-04	7.64E-04	3.96E-03
ZTA	83	9.79E-05	5.28E-04
NRF1	84	1.00E-04	3.95E-04	4.00E-04	5.24E-04	7.50E-04
ZNF543	85	1.07E-04
SP4	86	1.10E-04	1.29E-04	1.42E-01	9.03E-01
XRCC4	87	1.17E-04
ZNF143	88	1.19E-04	3.30E-04	3.93E-04	5.24E-04	5.54E-04
SNAPC4	89	1.20E-04	4.38E-02	4.86E-01
H3F3A	90	1.22E-04	2.32E-04	6.40E-02	6.99E-02	3.11E-01
PRDM12	91	1.28E-04	5.09E-01
552-SKD	92	1.30E-04	8.86E-04	3.49E-03	1.53E-01	6.43E-01
TCF12	93	1.34E-04	9.93E-04	3.64E-03	1.00E-02	2.04E-02
KDM1A	94	1.44E-04	5.61E-04	8.35E-03	8.85E-03	2.40E-02
ELF1	95	1.44E-04	1.87E-04	5.82E-04	7.58E-04	7.79E-03
RCOR1	96	1.64E-04	8.65E-03	1.69E-02	2.14E-02	8.88E-02
EZH2	97	1.65E-04	3.45E-04	1.72E-03	2.54E-03	2.83E-03
ZNF121	98	1.67E-04	3.90E-03	9.01E-02	1.15E-01
ZNF513	99	1.74E-04
598-SKD	100	1.76E-04	2.56E-02	4.87E-02	6.45E-02	1.56E-01
SMARCA4	101	1.80E-04	9.57E-04	1.23E-03	2.14E-03	1.13E-02
CHRM2	102	1.84E-04	1.21E-03	1.17E-02	4.30E-02	9.81E-02
ZNF793	103	1.86E-04	8.18E-02
CNOT3	104	1.89E-04	4.65E-01	9.99E-01
ZBTB26	105	1.97E-04	6.63E-02
SUMO1	106	2.10E-04	7.68E-04	1.69E-03	1.69E-03	1.70E-03
NEUROD1	107	2.10E-04	8.02E-04	8.50E-01	8.91E-01	9.80E-01
POLR3D	108	2.11E-04	1.21E-02	4.32E-02	9.08E-02	1.08E-01
TALE	109	2.12E-04	1.04E-02	2.85E-01	4.46E-01	4.58E-01
HBG1 | HBG2	110	2.12E-04	1.21E-03	3.96E-03
CDK9	111	2.15E-04	2.24E-03	6.69E-03	1.03E-02	2.22E-02
E2F1	112	2.19E-04	2.79E-03	3.18E-03	4.36E-03	5.65E-03
BHLHE40	113	2.28E-04	3.15E-04	1.84E-03	2.11E-03	3.07E-03
USF2	114	2.45E-04	9.36E-04	1.42E-03	7.51E-03	8.02E-03
ZNF335	115	2.46E-04	1.79E-03	1.84E-01	4.61E-01	4.75E-01
NR5A2	116	2.50E-04	3.93E-02	4.74E-02	5.04E-01
ZBTB17	117	2.55E-04	3.06E-02	3.77E-02	6.86E-02	1.07E-01
ZNF596	118	2.66E-04
ETS1	119	2.70E-04	3.97E-04	1.10E-02	2.09E-02	8.12E-02
ZNF654	120	2.81E-04	8.33E-04
TFAP4	121	2.98E-04	4.54E-03	1.13E-01	1.76E-01
HES1	122	3.01E-04	2.51E-02	1.87E-01	2.12E-01
STAT4	123	3.29E-04	1.51E-01	1.87E-01	3.95E-01	4.46E-01
RUNX1	124	3.31E-04	1.49E-03	3.17E-03	3.69E-03	3.90E-03
BRD4	125	3.33E-04	5.29E-04	6.50E-04	7.34E-03	1.20E-02
ZNF449	126	3.34E-04
TCF7	127	3.46E-04	6.17E-02	1.11E-01	1.35E-01	5.01E-01
YY1	128	3.50E-04	2.23E-03	3.38E-03	1.00E-02	1.60E-02
E2F6	129	3.53E-04	4.26E-03	2.57E-02	2.96E-02	9.22E-02
ADNP	130	3.59E-04	2.75E-03	3.90E-01
THAP1	131	3.65E-04	9.12E-01
L3MBTL2	132	4.02E-04	1.47E-02	4.04E-01	4.52E-01
SP3	133	4.03E-04	9.95E-03	4.79E-01
BATF	134	4.04E-04	1.90E-01	5.37E-01	5.64E-01
TP63	135	4.07E-04	1.09E-03	1.21E-03	1.39E-03	1.74E-03
ZBTB7A	136	4.11E-04	1.05E-02	2.05E-02	2.05E-02	5.13E-02
ZNF341	137	4.18E-04	1.13E-03	4.51E-03
ICE1	138	4.30E-04	2.48E-02	1.70E-01
HAP1	139	4.32E-04
NOTCH1	140	4.52E-04	9.85E-03	6.61E-02	9.64E-02	1.32E-01
ZBTB8A	141	4.52E-04	1.32E-02
SON	142	4.54E-04
HNF4G	143	4.68E-04	7.81E-03	5.74E-02	2.47E-01	1.00E+00
HNF4A	144	4.68E-04	7.99E-04	1.05E-03	1.17E-03	1.56E-03
ARID1A	145	4.86E-04	4.96E-01
FANCD2	146	4.89E-04	2.42E-01
ZNF445	147	5.00E-04
5HMC	148	5.00E-04	8.14E-03	6.51E-02	7.22E-02	3.72E-01
ARID2	149	5.16E-04	5.23E-01
JUND	150	5.22E-04	5.29E-04	3.60E-03	1.19E-02	1.82E-02
CDC5L	151	5.28E-04	8.35E-04	4.59E-01
SOX2	152	5.34E-04	1.20E-03	4.70E-03	1.09E-01	1.86E-01
KLF16	153	5.36E-04	5.04E-03
ZBTB6	154	5.44E-04	2.98E-03	8.28E-03
KLF4	155	5.49E-04	4.05E-02	8.69E-02	1.91E-01	4.06E-01
HDAC2	156	5.62E-04	6.66E-04	3.29E-02	1.02E-01	1.40E-01
SRC	157	5.89E-04	3.56E-03	3.00E-01	3.41E-01	4.55E-01
KDM2B	158	5.91E-04	9.29E-04	9.99E-04	1.74E-03	9.44E-03
MXI1	159	5.92E-04	1.90E-03	2.07E-02	8.88E-02	9.09E-02
SNAI2	160	6.34E-04	6.95E-04	6.46E-03	6.85E-03	7.15E-03
EPC1	161	6.41E-04	3.23E-02
RAG2	162	6.59E-04
BCL3	163	7.82E-04	1.10E-01	1.18E-01	2.70E-01	4.58E-01
ASCL1	164	8.30E-04	5.87E-03	7.51E-03	7.77E-03	9.76E-03
NR3C1	165	8.38E-04	8.67E-03	9.93E-03	1.32E-02	1.42E-02
NEUROG2	166	8.66E-04	1.66E-03	1.82E-03	2.28E-03	3.99E-03
SCML2	167	8.70E-04	3.10E-02	1.96E-01	3.57E-01	4.53E-01
ZNF770	168	9.10E-04
RXRA	169	9.52E-04	3.06E-03	1.77E-02	2.37E-02	1.15E-01
MBD1_isoform1	170	9.55E-04	1.43E-02
FOXP1	171	1.00E-03	9.86E-03	2.37E-01	3.19E-01	3.75E-01
DNMT3A	172	1.02E-03	1.67E-01	4.35E-01	4.38E-01	4.46E-01
ZNF257	173	1.04E-03	4.18E-01	7.01E-01
REST	174	1.05E-03	2.41E-03	2.93E-03	3.49E-03	3.57E-03
T	175	1.06E-03	3.14E-03	3.18E-03	9.30E-03	1.47E-02
NR3C2	176	1.10E-03	5.21E-02	5.48E-01
CD34	177	1.10E-03	9.17E-03	8.16E-02	9.11E-02
ZNF592	178	1.16E-03	2.61E-03	2.77E-01	5.03E-01
GTF2I	179	1.20E-03	1.36E-03	1.44E-03	2.38E-03	3.38E-03
NFYB	180	1.23E-03	1.33E-01	3.66E-01	4.90E-01	5.47E-01
PML	181	1.24E-03	2.90E-03	1.05E-02	4.96E-02	6.16E-02
NR2F6	182	1.26E-03	8.96E-03	1.79E-02	2.23E-02	5.29E-01
RNF2	183	1.28E-03	4.51E-03	5.73E-03	1.38E-02	1.38E-02
SMARCC1	184	1.34E-03	1.84E-02	2.21E-02	2.24E-01	2.64E-01
JUN	185	1.36E-03	8.18E-03	1.05E-02	1.05E-02	2.16E-02
KDM4A	186	1.42E-03	1.42E-03
ZNF467	187	1.45E-03
ZNF281	188	1.49E-03	1.39E-01
CCNT1	189	1.51E-03	3.28E-03	2.17E-01	4.67E-01	4.71E-01
5MC	190	1.59E-03	2.22E-02	2.61E-02	9.99E-01
SMAD4	191	1.68E-03	9.00E-03	5.71E-02	1.06E-01	2.20E-01
ZNF423	192	1.69E-03	1.77E-02
ZNF320	193	1.69E-03	8.11E-03	2.29E-02
CDK2	194	1.70E-03	2.01E-01	5.15E-01
LEF1	195	1.71E-03	1.50E-02	1.57E-02	4.50E-02	4.58E-01
ZFP69B	196	1.73E-03	7.53E-02	4.53E-01
CREB1	197	1.77E-03	2.01E-03	5.06E-03	7.53E-03	8.14E-03
ELL2	198	1.78E-03	1.86E-03	5.67E-03	2.22E-02	3.26E-02
MBD2	199	1.85E-03	3.60E-03	1.84E-02	3.63E-02	1.27E-01
RELB	200	1.86E-03	3.65E-02	7.66E-02	1.19E-01	4.80E-01
EPO	201	1.93E-03	3.52E-02	4.88E-01	4.88E-01
ZNF24	202	1.99E-03	2.09E-03	2.25E-02	5.00E-02	5.15E-02
ATF3	203	2.12E-03	4.00E-03	7.20E-03	1.47E-02	6.47E-02
WDR5	204	2.20E-03	5.60E-02	8.57E-02	8.84E-02	2.24E-01
LEO1	205	2.21E-03	9.98E-01
KDM5B	206	2.23E-03	3.67E-03	5.51E-03	1.66E-02	2.59E-02
ZNF28	207	2.28E-03
LMO2	208	2.33E-03	1.21E-02	3.75E-02	7.19E-02	1.81E-01
CD74	209	2.37E-03	1.53E-02	1.49E-01	2.16E-01	2.55E-01
NCAPG2	210	2.42E-03	3.44E-01
GATA1	211	2.48E-03	5.06E-03	5.06E-03	9.41E-03	1.64E-02
NPAT	212	2.53E-03	6.52E-02	1.13E-01	9.42E-01
KLF5	213	2.60E-03	3.32E-03	3.14E-02	3.80E-02	8.70E-02
LYL1	214	2.74E-03	1.04E-02	7.85E-02	1.27E-01	3.15E-01
HIRA	215	2.82E-03	1.08E-01	1.23E-01	2.67E-01	4.52E-01
RAD51	216	3.00E-03	7.92E-03	1.97E-02	5.49E-02	4.46E-01
MED12	217	3.06E-03	4.64E-02	1.59E-01	5.05E-01	5.56E-01
RAC3	218	3.13E-03
GTF3C2	219	3.19E-03	1.62E-02
HINFP	220	3.19E-03	8.84E-03	6.20E-01	6.78E-01	6.99E-01
RFX2	221	3.21E-03	2.37E-01	4.75E-01
ZKSCAN1	222	3.22E-03	3.92E-03	5.45E-03	1.76E-02	6.79E-02
BMI1	223	3.27E-03	1.19E-02	7.45E-02	1.65E-01	1.65E-01
ZNF783	224	3.28E-03
KRAB	225	3.34E-03	1.21E-02	2.17E-02	2.97E-02	4.03E-02
JMJD1C	226	3.45E-03	4.05E-01	5.32E-01	7.23E-01
REL	227	3.52E-03	9.41E-01
SMAD2/3	228	3.58E-03	1.23E-01	1.89E-01	2.46E-01	4.78E-01
IL1B	229	3.62E-03	5.18E-03	2.89E-02	7.15E-02	1.68E-01
POLR3A	230	3.65E-03	8.47E-02	1.17E-01	2.29E-01	4.92E-01
ZNF740	231	3.65E-03	9.33E-03	2.97E-01	3.90E-01
HDAC6	232	3.68E-03	3.09E-02	2.76E-01	2.76E-01	3.22E-01
KDM4B	233	3.74E-03	9.98E-01
SMARCB1	234	3.75E-03	3.94E-02	3.98E-02	4.46E-01	4.89E-01
ZNF701	235	3.81E-03	3.66E-02
NFIA	236	3.83E-03	6.06E-01
RUNX2	237	3.85E-03	1.22E-02	1.41E-01	1.88E-01
HDGF	238	3.89E-03	2.00E-02	3.12E-02	1.00E-01	2.18E-01
NR2C2	239	3.91E-03	1.22E-02	1.79E-02	2.38E-02	2.69E-02
DPF1	240	3.91E-03	6.35E-01
BRCA1	241	3.94E-03	5.41E-02	3.48E-01	4.59E-01	4.73E-01
PBX2	242	3.96E-03	5.69E-02	6.28E-02	8.60E-02	2.85E-01
ESRRA	243	3.99E-03	1.60E-02	1.25E-01	2.07E-01
TET3	244	4.10E-03	3.53E-02	9.05E-01
POLR2AphosphoS5	245	4.11E-03	1.71E-02	1.63E-01	3.36E-01
TP53	246	4.13E-03	9.13E-03	3.52E-02	5.36E-02	6.68E-02
GATA3	247	4.30E-03	6.54E-03	1.11E-02	1.39E-02	1.39E-02
SMAD1	248	4.40E-03	3.71E-02	4.46E-02	1.44E-01	2.14E-01
ZNF768	249	4.41E-03
TRIM25	250	4.41E-03	4.52E-03	5.94E-02	7.79E-02	1.00E+00
ZNF76	251	4.42E-03	1.64E-02	6.73E-02	3.65E-01
SUMO2	252	4.50E-03	4.28E-02	5.17E-02	5.72E-02	6.30E-02
PATZ1	253	4.72E-03	3.40E-01	4.77E-01	8.94E-01
H2AFX	254	4.92E-03	1.66E-02	4.53E-02	3.31E-01	4.59E-01
ZNF16	255	5.00E-03	2.50E-02
TRRAP	256	5.34E-03	1.87E-02
LARP7	257	5.36E-03	2.36E-01	2.72E-01	9.56E-01	9.92E-01
ZNF641	258	5.41E-03	2.40E-01	2.91E-01
ATF1	259	5.45E-03	1.22E-02	5.40E-02	7.81E-02	1.29E-01
MYB	260	5.51E-03	8.13E-03	1.21E-02	4.29E-02	8.10E-02
TCF4	261	5.66E-03	6.06E-03	1.36E-02	4.53E-02	1.87E-01
FOS	262	5.90E-03	7.60E-03	1.09E-02	1.34E-02	1.34E-02
ZNF554	263	5.92E-03
KAT2A	264	5.94E-03	7.67E-02
YBX1	265	6.27E-03	4.43E-02	1.00E-01	1.22E-01	1.43E-01
KAT8	266	6.34E-03	7.07E-02	3.46E-01
INO80	267	6.35E-03	1.45E-01	3.39E-01	3.83E-01	5.28E-01
RUNX1T1	268	6.43E-03	5.08E-02	5.73E-02	1.01E-01	2.52E-01
ATF2	269	6.47E-03	7.43E-03	2.03E-02	5.87E-01	7.80E-01
MEF2A	270	6.62E-03	2.76E-02	1.01E-01	8.29E-01
ZNF792	271	6.78E-03	2.50E-01	6.36E-01
ZNF519	272	7.03E-03
HDAC3	273	7.09E-03	5.55E-01	8.28E-01	8.80E-01
PAX5	274	7.13E-03	5.23E-02	1.61E-01	1.75E-01	1.78E-01
ZFP2	275	7.15E-03	3.97E-01
GLIS2	276	7.16E-03	2.96E-01	4.49E-01
CARM1	277	7.17E-03	1.00E+00
NFYA	278	7.38E-03	7.62E-03	5.10E-02	3.37E-01	5.27E-01
EZH1	279	7.39E-03	5.30E-02	2.76E-01	9.24E-01
ZNF534	280	7.42E-03
EBF3	281	7.59E-03	3.46E-01	3.73E-01	4.67E-01	4.71E-01
PRKDC	282	7.81E-03	1.32E-02	3.03E-02	9.23E-02	4.46E-01
OLFM2	283	7.89E-03	3.91E-02
GRHL3	284	7.92E-03	8.57E-01	9.97E-01
OSR2	285	7.99E-03	1.74E-02	4.60E-01
DPPA2	286	8.01E-03
CLOCK	287	8.08E-03	3.41E-02	7.49E-02	3.85E-01	5.30E-01
PRDM11	288	8.39E-03	2.12E-01
GABPA	289	8.75E-03	9.89E-03	2.15E-02	2.44E-02	2.93E-02
TEAD4	290	8.82E-03	3.03E-02	4.37E-02	4.53E-02	6.15E-02
MNT	291	8.88E-03	1.07E-02	6.74E-01
NFE2	292	9.21E-03	1.33E-02	1.52E-02	2.15E-02	2.21E-02
MIER1	293	9.47E-03	1.19E-02
FOXK1	294	9.52E-03	7.84E-02	4.53E-01	8.85E-01
CHD8	295	9.52E-03	8.64E-02	1.18E-01	7.97E-01	9.89E-01
TET2	296	9.57E-03	1.16E-02	4.46E-02	9.78E-02	3.25E-01
ZNF2	297	9.59E-03	1.18E-01	2.03E-01
SOX9	298	9.79E-03	4.85E-01	5.25E-01	5.25E-01	9.17E-01
TBL1XR1	299	9.85E-03	2.76E-02	1.21E-01
MITF	300	9.89E-03	1.35E-01	1.87E-01	3.24E-01	4.04E-01
IRF1	301	9.93E-03	7.17E-02	1.19E-01	3.95E-01	4.07E-01
LANA	302	9.97E-03	8.66E-02	1.22E-01	1.29E-01	1.42E-01
ZNF207	303	1.00E-02	2.93E-01	4.24E-01
IKZF1	304	1.02E-02	2.94E-02	3.73E-02	1.89E-01	2.10E-01
ILK	305	1.05E-02	3.60E-01
PCGF1	306	1.06E-02	4.53E-01
TRIM22	307	1.07E-02	6.17E-02
MCM7	308	1.07E-02	7.70E-02	3.06E-01	8.14E-01
ZNF22	309	1.08E-02	2.83E-01	3.57E-01	4.69E-01	5.72E-01
NFKB1	310	1.08E-02	2.05E-01	2.14E-01	3.82E-01	5.01E-01
UBTF	311	1.11E-02	1.22E-02	5.54E-02	5.58E-02	7.53E-02
CCNT2	312	1.11E-02
CBFA2T3	313	1.11E-02
BCL6	314	1.14E-02	2.94E-02	8.56E-02	3.66E-01	4.87E-01
EBF1	315	1.15E-02	1.37E-02	1.64E-02	7.24E-02	2.22E-01
ZNF114	316	1.15E-02
ARNT	317	1.16E-02	5.21E-02	1.01E-01	5.53E-01	6.11E-01
ZNF273	318	1.18E-02
CREBBP	319	1.18E-02	2.79E-02	5.82E-02	1.66E-01	3.65E-01
TCF7L2	320	1.18E-02	1.92E-01	1.94E-01	2.47E-01	2.92E-01
PKNOX1	321	1.20E-02	1.20E-01
CDK8	322	1.24E-02	1.47E-01	4.88E-01	4.91E-01	7.86E-01
AFF4	323	1.25E-02	1.92E-02	3.98E-02	6.92E-02	6.95E-02
PRDM10	324	1.26E-02	1.89E-02
SIN3A	325	1.28E-02	2.68E-02	7.23E-02	1.41E-01	3.19E-01
ZNF697	326	1.29E-02	3.32E-01
GABP	327	1.30E-02	9.42E-02
NONO	328	1.31E-02	5.85E-02
EPAS1	329	1.32E-02	1.44E-01	1.65E-01	1.86E-01	1.86E-01
NFIC	330	1.33E-02	2.74E-02	9.09E-01	9.73E-01
SIX2	331	1.35E-02	1.35E-02	1.01E-01	3.77E-01	6.45E-01
ELK1	332	1.37E-02	1.09E-01	1.25E-01	2.72E-01	3.99E-01
ZNF460	333	1.38E-02
SUPT20H	334	1.39E-02	2.11E-01	3.88E-01	4.69E-01
POLR2M	335	1.44E-02	2.74E-02	7.22E-01
FOXA1	336	1.44E-02	1.77E-02	2.27E-02	2.78E-02	2.88E-02
ZNF264	337	1.45E-02	3.37E-01	4.68E-01	5.25E-01
ZNF354C	338	1.45E-02	1.38E-01
USP49	339	1.53E-02	7.65E-02
MLLT1	340	1.56E-02	1.71E-02	7.36E-02	8.88E-02	2.94E-01
SRCAP	341	1.57E-02
KLF12	342	1.57E-02
PRAME	343	1.58E-02
APOBEC3B	344	1.62E-02	3.81E-02
NCOR2	345	1.64E-02	1.99E-01	5.99E-01	6.05E-01
ZKSCAN5	346	1.64E-02
ZNF644	347	1.67E-02	1.25E-01	4.75E-01
ZNF692	348	1.71E-02	8.23E-01
LMNB1	349	1.72E-02	2.90E-01	3.34E-01	4.46E-01	4.86E-01
KDM5A	350	1.73E-02	4.15E-01	5.13E-01	9.52E-01
ZBTB49	351	1.77E-02	6.09E-01
ZNF189	352	1.78E-02
PHF6	353	1.78E-02
ZEB1	354	1.78E-02	1.15E-01	4.59E-01	5.35E-01	8.92E-01
ZNF516	355	1.79E-02
MCM3	356	1.81E-02	3.17E-01	3.84E-01
MTA2	357	1.84E-02	7.26E-02	1.47E-01	1.86E-01	4.15E-01
ESCO2	358	1.91E-02	4.33E-01	5.30E-01	1.00E+00
RFX1	359	1.93E-02	2.88E-02	3.65E-02	4.85E-02	7.60E-02
E2F4	360	1.95E-02	3.11E-02	2.09E-01	2.38E-01	3.10E-01
H2AFZ	361	2.01E-02	2.94E-02	4.77E-02	1.68E-01	1.90E-01
FOXM1	362	2.03E-02	3.08E-02	6.99E-02	9.18E-02	1.02E-01
KAT5	363	2.04E-02	6.04E-02	3.40E-01
MEN1	364	2.13E-02	6.22E-02	5.21E-01	5.46E-01
DPF2	365	2.14E-02	5.79E-02	2.73E-01	3.80E-01
CREM	366	2.14E-02	2.45E-01	6.65E-01
BCLAF1	367	2.17E-02	4.67E-02
ZBTB40	368	2.21E-02	4.75E-01	7.59E-01	8.24E-01	8.24E-01
ZNF3	369	2.22E-02	1.00E+00
HDAC1	370	2.23E-02	5.02E-02	1.33E-01	1.42E-01	5.94E-01
ZNF528	371	2.26E-02	1.51E-01	4.47E-01	5.77E-01
GATA6	372	2.29E-02	4.71E-02	1.86E-01	1.97E-01	3.21E-01
ZNF197	373	2.34E-02	2.66E-01	3.41E-01
DEAF1	374	2.37E-02
TOP2B	375	2.49E-02	7.27E-01
ZNF441	376	2.52E-02
SCRT2	377	2.57E-02	3.47E-02
DROSHA	378	2.57E-02	4.17E-02	3.71E-01	4.74E-01	5.06E-01
ZFP64	379	2.60E-02	3.83E-02	6.03E-02	6.17E-02	4.46E-01
HEXIM1	380	2.63E-02	2.63E-02	3.83E-02	3.83E-02	5.23E-01
KLF7	381	2.66E-02	2.73E-01	6.29E-01
NR2F2	382	2.68E-02	3.22E-02	4.22E-02	1.37E-01	1.94E-01
PRPF4	383	2.69E-02	1.22E-01	1.27E-01	3.44E-01
TFDP1	384	2.72E-02	2.16E-01	7.26E-01	9.13E-01	9.17E-01
BDP1	385	2.73E-02	9.68E-02	1.36E-01	4.84E-01	5.04E-01
FAIRE	386	2.78E-02	3.27E-02	3.78E-02	4.26E-02	4.40E-02
SND1	387	2.82E-02	5.04E-01	9.26E-01
NKRF	388	2.84E-02	9.86E-02
TBP	389	2.93E-02	1.25E-01	4.01E-01	5.49E-01	8.73E-01
ZNF639	390	2.93E-02	3.41E-01	5.20E-01	5.58E-01	8.48E-01
NIPBL	391	2.96E-02	1.95E-01	3.18E-01	3.27E-01	3.34E-01
PITX1	392	2.96E-02
ZSCAN16	393	2.97E-02	7.66E-02	1.24E-01	3.17E-01	9.71E-01
ZNF304	394	2.99E-02
ZBTB48	395	2.99E-02	9.82E-01	9.90E-01	9.91E-01	9.93E-01
WT1	396	3.00E-02	1.63E-01
GRHL2	397	3.05E-02	3.43E-02	3.57E-02	4.02E-02	5.34E-02
SOX10	398	3.07E-02
DEK	399	3.08E-02	3.26E-01	3.35E-01	5.33E-01
ZNF506	400	3.11E-02
MEF2B	401	3.12E-02	7.67E-02	8.77E-02	1.55E-01	1.61E-01
CDX2	402	3.14E-02	1.52E-01	3.65E-01	3.67E-01	4.70E-01
ZMIZ1	403	3.19E-02	1.00E-01	1.57E-01
ZNF582	404	3.21E-02	2.41E-01	6.06E-01
ZNF595	405	3.27E-02
DNMT1	406	3.27E-02	4.46E-01	4.46E-01	4.72E-01	6.37E-01
KAT2B	407	3.28E-02	9.62E-02	9.62E-02	1.68E-01	3.47E-01
NR1H3	408	3.29E-02	4.81E-02	2.25E-01	4.04E-01	5.09E-01
VDR	409	3.30E-02	5.01E-02	6.07E-02	6.64E-02	6.86E-02
EBNA2	410	3.30E-02
ZNF331	411	3.43E-02	1.25E-01	1.69E-01
PARP1	412	3.47E-02	8.04E-02	3.88E-01	8.93E-01	9.45E-01
ZNF398	413	3.47E-02
FOXO3	414	3.51E-02	2.78E-01	3.40E-01	8.57E-01	9.96E-01
RXRG	415	3.55E-02	5.63E-02	1.86E-01	3.33E-01	4.53E-01
ZNF613	416	3.58E-02
FOXJ2	417	3.61E-02	1.02E-01	4.76E-01
ZNF175	418	3.71E-02	9.60E-02	2.49E-01	3.66E-01	6.36E-01
PLRG1	419	3.72E-02	2.18E-01
FOSL2	420	3.79E-02	7.33E-02	7.81E-02	8.93E-02	1.43E-01
C17orf49	421	3.81E-02	1.05E-01
DDX20	422	3.85E-02	1.48E-01	1.76E-01	2.04E-01
STAT5	423	3.89E-02	4.15E-01	5.69E-01	6.14E-01	6.96E-01
SETD1A	424	3.91E-02	1.00E+00
CIITA	425	3.91E-02	4.19E-02	5.08E-01	5.10E-01	5.37E-01
IRAK4	426	3.96E-02	4.32E-01
ZSCAN22	427	3.98E-02	1.83E-01	6.81E-01
RBPJ	428	4.05E-02	5.70E-02	5.84E-02	1.32E-01	1.39E-01
HNF1A	429	4.07E-02	3.45E-01	4.63E-01
ZC3H8	430	4.07E-02	5.83E-02	7.43E-01
RING1	431	4.14E-02	9.34E-02	9.97E-01
IRF4	432	4.23E-02	3.08E-01	4.49E-01	4.58E-01	6.33E-01
ZNF623	433	4.24E-02	8.89E-02
ZBTB1	434	4.26E-02	1.39E-01
ZNF394	435	4.26E-02	9.94E-02	1.38E-01
HOTAIR	436	4.29E-02	2.64E-01	3.21E-01	7.64E-01
ZNF141	437	4.30E-02
MAFK	438	4.32E-02	3.57E-01	4.33E-01	4.82E-01	5.11E-01
CEBPB	439	4.32E-02	9.44E-02	9.76E-02	1.06E-01	1.09E-01
POLR3G	440	4.33E-02	5.26E-02	8.47E-02	1.95E-01	2.16E-01
EMX1	441	4.44E-02	4.79E-01	5.00E-01	7.58E-01	7.85E-01
STAT1	442	4.45E-02	6.32E-02	1.22E-01	3.11E-01	3.24E-01
BRD7	443	4.48E-02	6.55E-01
NFE2L2	444	4.52E-02	1.17E-01	2.29E-01	3.76E-01	3.94E-01
MBD3	445	4.52E-02	5.44E-02	2.17E-01	2.75E-01	3.40E-01
REPIN1	446	4.54E-02	1.41E-01	1.62E-01	2.45E-01	5.94E-01
WDHD1	447	4.55E-02	6.25E-02
HECTD1	448	4.55E-02	1.13E-01
ZNF384	449	4.56E-02	4.77E-01	9.55E-01
CEBPA	450	4.62E-02	1.08E-01	1.20E-01	1.23E-01	1.62E-01
GATA4	451	4.66E-02	1.17E-01	1.28E-01	2.37E-01	3.09E-01
ZC3H11A	452	4.71E-02
CHD1	453	4.73E-02	6.01E-02	6.27E-02	1.70E-01	2.56E-01
PPARGC1A	454	4.74E-02
NFATC1	455	4.75E-02	4.94E-01	9.81E-01	9.98E-01
MYNN	456	4.77E-02	2.80E-01	2.80E-01	3.31E-01	5.36E-01
CPSF3L	457	4.87E-02	7.21E-02	7.38E-02	2.00E-01	3.24E-01
ZNF239	458	4.89E-02	2.24E-01
MAML3	459	4.93E-02	1.43E-01	4.75E-01	9.17E-01
GTF2A2	460	4.95E-02	6.85E-02
BACH1	461	5.28E-02	1.04E-01	2.36E-01	3.96E-01	4.58E-01
CSDE1	462	5.29E-02	1.32E-01	2.59E-01	2.76E-01
ZNF589	463	5.30E-02	9.86E-02
ZNF324	464	5.38E-02	8.38E-02	3.61E-01	7.72E-01
PCGF2	465	5.43E-02	1.39E-01	4.89E-01	5.78E-01
NCOR1	466	5.43E-02	8.50E-02	8.58E-02	1.32E-01	1.41E-01
ZNF93	467	5.49E-02
ETS2	468	5.50E-02	4.17E-01	9.86E-01
TAF1	469	5.59E-02	8.71E-01	8.77E-01	9.23E-01	9.30E-01
ARRB1	470	5.61E-02	2.63E-01	4.53E-01	4.58E-01
SNRNP70	471	5.63E-02	5.15E-01	5.55E-01	5.95E-01
KMT2B	472	5.69E-02	5.49E-01
ZNF488	473	5.75E-02	2.33E-01
TEAD2	474	5.76E-02	1.48E-01	3.59E-01
CHD2	475	5.81E-02	8.00E-02	4.05E-01	4.28E-01	8.71E-01
CHD5	476	5.83E-02
ZEB2	477	5.86E-02	1.17E-01	1.52E-01	3.18E-01	6.31E-01
E2F5	478	6.01E-02	5.70E-01
NFKB2	479	6.03E-02	1.16E-01	2.69E-01
ATF4	480	6.03E-02	4.65E-01	4.91E-01	5.70E-01	8.13E-01
TERT	481	6.03E-02	6.10E-02	1.08E-01	1.09E-01	1.22E-01
CDK7	482	6.04E-02	3.92E-01	9.81E-01	9.87E-01	9.94E-01
ZNF83	483	6.05E-02	9.49E-02	2.61E-01
NCOA1	484	6.08E-02	8.16E-02	1.19E-01	1.24E-01	1.45E-01
ZNF333	485	6.09E-02
TLE3	486	6.19E-02
ELK4	487	6.19E-02	6.99E-02	1.52E-01	2.25E-01	2.46E-01
SMAD3	488	6.24E-02	6.94E-02	1.15E-01	1.22E-01	1.80E-01
ZSCAN20	489	6.24E-02	9.75E-02
ZXDB	490	6.36E-02	8.48E-01
MBTD1	491	6.53E-02
NELFE	492	6.58E-02	2.37E-01	3.51E-01	5.14E-01	7.84E-01
MAF	493	6.65E-02	9.14E-01	9.81E-01	9.98E-01
ZBTB18	494	6.66E-02
SCRT1	495	6.81E-02	1.63E-01	2.13E-01
SNAPC1	496	6.90E-02	1.46E-01
E2F7	497	7.10E-02	1.32E-01	3.53E-01	4.25E-01	4.26E-01
EHMT2	498	7.12E-02	1.64E-01	3.44E-01	3.59E-01	3.76E-01
TARDBP	499	7.15E-02	1.09E-01	1.48E-01	4.05E-01
ZNF687	500	7.18E-02	2.92E-01
EOMES	501	7.22E-02	7.61E-02	4.46E-01	8.20E-01
ZNF479	502	7.28E-02
HMGN3	503	7.30E-02
CUX1	504	7.34E-02	7.50E-02	2.88E-01	3.33E-01	3.60E-01
ZNF318	505	7.40E-02	1.06E-01	1.64E-01
ZNF362	506	7.50E-02	8.16E-01
LIN9	507	7.53E-02	4.10E-01	4.67E-01
ZNF610	508	7.56E-02	1.22E-01	4.95E-01
ZNF585B	509	7.62E-02	1.71E-01
ZNF573	510	7.64E-02
ZNF563	511	7.64E-02
FOXR2	512	7.65E-02	3.33E-01
ARNTL	513	7.75E-02	1.35E-01	2.49E-01	2.83E-01	4.53E-01
SMARCE1	514	7.94E-02	2.47E-01	2.53E-01	4.73E-01
MAFB	515	8.16E-02	5.29E-01
AGO1	516	8.20E-02	4.46E-01	8.00E-01	8.00E-01	9.91E-01
ZNF8	517	8.24E-02	1.56E-01	1.79E-01	2.93E-01
ZNF217	518	8.28E-02	1.57E-01
NKX2-1	519	8.28E-02	3.84E-01	4.71E-01	4.77E-01	4.88E-01
ZNF736	520	8.31E-02
DR1	521	8.50E-02
AFF1	522	8.52E-02	3.48E-01	3.61E-01	6.65E-01	9.71E-01
PPARG	523	8.58E-02	8.69E-02	1.57E-01	1.95E-01	2.37E-01
OTX2	524	8.62E-02	2.58E-01	4.85E-01	4.91E-01	5.07E-01
EBNA1BP2	525	8.73E-02
CBX3	526	8.80E-02	9.20E-02	9.20E-02	1.02E-01	3.14E-01
HLTF	527	8.83E-02	6.13E-01
BIRA	528	8.95E-02	3.66E-01	9.69E-01	1.00E+00
HOXB4	529	9.02E-02
HIC1	530	9.11E-02	2.27E-01
ZNF680	531	9.14E-02	2.01E-01	5.41E-01	6.78E-01	8.65E-01
NR0B2	532	9.32E-02
LRWD1	533	9.39E-02	4.51E-01	6.50E-01	7.47E-01
BRD3	534	9.44E-02	1.60E-01	1.92E-01	2.12E-01	2.87E-01
TP73	535	9.57E-02	3.16E-01	3.96E-01	4.44E-01	5.78E-01
ZBTB11	536	9.57E-02	2.45E-01	2.50E-01	2.59E-01	3.77E-01
ZNF805	537	9.58E-02
DRAP1	538	9.65E-02	4.66E-01
TRIM28	539	9.69E-02	1.46E-01	2.09E-01	3.43E-01	4.09E-01
BCAT1	540	9.76E-02	4.66E-01
ZNF790	541	9.77E-02
ELL	542	9.78E-02
ZNF502	543	9.83E-02	1.27E-01
ZNF292	544	9.83E-02	4.70E-01
RAX2	545	1.00E-01
SF1	546	1.01E-01	2.68E-01	4.11E-01	7.71E-01
HNF1B	547	1.02E-01	2.71E-01	2.90E-01	4.67E-01	5.28E-01
ZNF781	548	1.03E-01	3.21E-01
SNAI1	549	1.04E-01	3.93E-01	4.67E-01	4.79E-01
TBX3	550	1.04E-01
RB1	551	1.05E-01	2.04E-01	3.22E-01	4.22E-01	4.66E-01
CTBP1	552	1.05E-01	1.41E-01	1.56E-01	5.25E-01	1.00E+00
CBX8	553	1.05E-01	1.05E-01	3.74E-01	3.90E-01	5.43E-01
ZFP28	554	1.07E-01	1.47E-01
PAF1	555	1.07E-01	2.81E-01	5.79E-01	5.82E-01	5.99E-01
ZSCAN5B	556	1.07E-01	4.80E-01	4.93E-01	5.95E-01
CDK12	557	1.08E-01
STAT3	558	1.08E-01	1.74E-01	2.00E-01	2.52E-01	2.54E-01
ZNF382	559	1.09E-01	3.88E-01	4.88E-01	5.33E-01	7.66E-01
ZNF45	560	1.10E-01
EHF	561	1.10E-01	1.39E-01	5.31E-01	7.91E-01	8.20E-01
ZNF566	562	1.10E-01
MYOG	563	1.11E-01
STAT6	564	1.12E-01	2.54E-01	4.99E-01	5.33E-01	5.35E-01
GATAD1	565	1.14E-01	4.39E-01	1.00E+00
ZSCAN2	566	1.14E-01	2.74E-01
CEBPZ	567	1.14E-01	1.99E-01	3.56E-01	4.87E-01
POU2F1	568	1.15E-01	1.18E-01	2.92E-01	3.41E-01	3.42E-01
HSF2	569	1.15E-01	2.32E-01	3.23E-01	4.76E-01	1.00E+00
HMG20A	570	1.15E-01	5.27E-01
MTA3	571	1.15E-01	1.68E-01	5.42E-01	9.94E-01
THAP11	572	1.15E-01	2.66E-01
EGFA-T1	573	1.16E-01	1.69E-01	4.98E-01
DDX5	574	1.17E-01	9.10E-01
STAT5A	575	1.17E-01	2.04E-01	3.02E-01	3.24E-01	3.63E-01
ZNF788	576	1.17E-01	3.44E-01
SOX13	577	1.19E-01	7.67E-01
DNMT3B	578	1.19E-01	1.39E-01	3.45E-01	3.63E-01	4.43E-01
ZNF165	579	1.21E-01
ETV4	580	1.21E-01	2.32E-01	2.68E-01	4.95E-01
MECP2	581	1.21E-01	2.76E-01	4.62E-01	8.22E-01	9.96E-01
ZNF134	582	1.22E-01
GTF2B	583	1.22E-01	3.11E-01	4.34E-01	5.44E-01	5.71E-01
ZNF777	584	1.23E-01
CCND2	585	1.23E-01	3.60E-01
KLF17	586	1.24E-01	2.17E-01
SIRT6	587	1.25E-01	1.25E-01	1.36E-01	5.86E-01	5.86E-01
BRD2	588	1.26E-01	3.39E-01	3.54E-01	3.90E-01	4.98E-01
TBX5	589	1.26E-01	1.36E-01	2.42E-01	4.55E-01	4.55E-01
KDM5C	590	1.26E-01	1.57E-01	2.37E-01	2.92E-01	3.05E-01
ZNF429	591	1.27E-01
PTTG1	592	1.27E-01	3.05E-01
ZNF584	593	1.27E-01	1.62E-01	4.09E-01
ZFP42	594	1.27E-01	2.32E-01	6.40E-01
SREBF1	595	1.28E-01	1.81E-01	2.12E-01	2.86E-01	4.48E-01
BACH2	596	1.28E-01	1.75E-01	4.46E-01
MBD1_isoform2	597	1.31E-01	1.95E-01
POU5F1	598	1.33E-01	2.17E-01	3.38E-01	3.40E-01	3.65E-01
RAG1	599	1.33E-01	5.72E-01	6.08E-01
AGO2	600	1.33E-01	1.49E-01	3.67E-01	4.68E-01	4.76E-01
ZNF512	601	1.34E-01	2.91E-01
ZSCAN23	602	1.35E-01	1.46E-01
WRNIP1	603	1.35E-01
ZFX	604	1.35E-01	4.13E-01	4.88E-01	9.54E-01	9.96E-01
DAXX	605	1.37E-01	8.43E-01
NANOG	606	1.38E-01	1.82E-01	2.68E-01	3.52E-01	3.77E-01
DMRT1	607	1.40E-01
ZNF418	608	1.40E-01	3.02E-01
MEF2C	609	1.40E-01	4.46E-01	5.64E-01	6.00E-01
TEAD1	610	1.40E-01	2.47E-01	2.50E-01	3.33E-01	3.79E-01
ERCC6	611	1.40E-01	3.94E-01	4.69E-01	4.93E-01	4.98E-01
RFX5	612	1.41E-01	3.11E-01	3.75E-01	3.98E-01	4.53E-01
NR4A1	613	1.42E-01	1.75E-01	2.60E-01	4.62E-01	5.28E-01
NR1H2	614	1.42E-01	2.13E-01	3.03E-01	4.07E-01	4.37E-01
GFI1B	615	1.43E-01	4.78E-01	5.27E-01
ZNF101	616	1.43E-01	2.31E-01	5.15E-01
STAT2	617	1.43E-01	5.80E-01	6.27E-01	8.41E-01
FOXK2	618	1.44E-01	1.97E-01	2.38E-01	2.45E-01	2.93E-01
TEAD1 | TEAD4	619	1.44E-01
KLF11	620	1.44E-01	3.12E-01	4.81E-01	8.72E-01	9.30E-01
FOXP2	621	1.44E-01	9.52E-01	1.00E+00
GLI2	622	1.44E-01	8.77E-01	9.44E-01
JARID2	623	1.45E-01	2.53E-01	3.77E-01	3.81E-01	3.84E-01
BCL11A	624	1.45E-01	3.14E-01	3.29E-01	4.19E-01	5.10E-01
IRF9	625	1.46E-01	5.58E-01	1.00E+00
ATF7	626	1.47E-01	4.53E-01
ATF7IP	627	1.47E-01	8.95E-01
ZFP14	628	1.50E-01
ETV1	629	1.53E-01	2.61E-01	6.51E-01	7.10E-01	9.88E-01
PBX3	630	1.53E-01	6.68E-01	9.25E-01	9.97E-01	1.00E+00
MEIS1	631	1.53E-01	2.98E-01	3.14E-01	5.16E-01	5.29E-01
ZNF25	632	1.53E-01
KLF8	633	1.53E-01	8.25E-01
ZNF557	634	1.53E-01
ZNF695	635	1.56E-01
GLI4	636	1.56E-01	2.63E-01	5.11E-01
ZNF611	637	1.57E-01
BTAF1	638	1.59E-01
ZNF438	639	1.59E-01	1.86E-01
ZNF354B	640	1.60E-01
PDX1	641	1.62E-01	5.07E-01	5.29E-01
ZNF10	642	1.63E-01
ZZZ3	643	1.63E-01	3.47E-01	3.80E-01
NBN	644	1.63E-01	3.02E-01	3.32E-01	4.84E-01	5.50E-01
ZNF19	645	1.65E-01
ZNF860	646	1.66E-01
ZNF707	647	1.66E-01	1.78E-01	2.30E-01
ZNF548	648	1.66E-01
SOX11	649	1.68E-01	4.29E-01
TSHZ1	650	1.70E-01	2.33E-01	4.66E-01
PRDM14	651	1.70E-01	3.32E-01
MEF2D	652	1.73E-01	4.39E-01	5.54E-01
ZNF766	653	1.74E-01	5.66E-01	8.88E-01
WWTR1	654	1.74E-01	1.76E-01	4.60E-01
KMT2D	655	1.76E-01	5.18E-01	5.30E-01	6.37E-01	6.92E-01
COPS2	656	1.76E-01
CALU	657	1.76E-01	4.22E-01
YBX3	658	1.76E-01	4.00E-01	1.00E+00
FOXA2	659	1.78E-01	1.94E-01	3.30E-01	3.69E-01	3.99E-01
CTNNB1	660	1.80E-01	3.47E-01	4.15E-01	5.16E-01	5.45E-01
CD59	661	1.80E-01
ZNF708	662	1.80E-01	3.83E-01
SP7	663	1.81E-01	4.09E-01
PTPN11	664	1.81E-01	9.94E-01
MYBL2	665	1.81E-01	3.33E-01	3.91E-01	5.12E-01	8.26E-01
ZNF778	666	1.82E-01	6.83E-01
ZNF800	667	1.82E-01	2.48E-01
CRY1	668	1.83E-01
CCDC101	669	1.83E-01	2.33E-01
ZNF816	670	1.84E-01	3.06E-01
TTF2	671	1.85E-01	4.91E-01	9.90E-01
RBP2	672	1.86E-01	2.02E-01	6.58E-01	8.81E-01
ZNF558	673	1.88E-01	4.13E-01	6.39E-01
STAT5B	674	1.90E-01	2.63E-01	2.83E-01	2.91E-01	4.33E-01
PTRF	675	1.90E-01	2.58E-01
TIAM1	676	1.90E-01
ZNF140	677	1.91E-01	2.58E-01	5.68E-01
SMARCC2	678	1.91E-01	1.91E-01
FOXO1	679	1.94E-01	4.96E-01	6.00E-01	6.73E-01	6.87E-01
ZNF35	680	1.95E-01
ZNF285	681	1.96E-01
GLYR1	682	1.96E-01	5.05E-01
CASP8AP2	683	1.97E-01	3.80E-01	5.29E-01	1.00E+00
HLF	684	2.00E-01	2.13E-01
ZXDC	685	2.01E-01
ZNF662	686	2.01E-01
HES2	687	2.03E-01	2.30E-01	2.75E-01	3.32E-01	3.54E-01
TCF21	688	2.03E-01	2.61E-01	2.87E-01	3.79E-01
ZNF280D	689	2.05E-01	2.21E-01	3.74E-01
NFE2L1	690	2.06E-01	4.50E-01	4.53E-01	4.98E-01	5.12E-01
HBP1	691	2.10E-01	6.62E-01	9.94E-01
FEZF1	692	2.12E-01	3.85E-01	4.26E-01
SIX1	693	2.12E-01	2.18E-01	5.57E-01	8.94E-01	9.09E-01
ERF	694	2.16E-01
GLIS3	695	2.16E-01
PAX3	696	2.17E-01	3.07E-01	3.58E-01	4.53E-01
SPIN1	697	2.17E-01
ZNF574	698	2.19E-01
LMX1B	699	2.20E-01
NKX2-5	700	2.22E-01
MZF1	701	2.23E-01	2.58E-01
ZNF484	702	2.25E-01
ZNF600	703	2.25E-01	7.01E-01
ZNF287	704	2.28E-01
ZSCAN5A	705	2.29E-01	4.67E-01	6.90E-01	8.05E-01
ZNF626	706	2.33E-01
CBX6	707	2.34E-01	5.62E-01
ATRX	708	2.35E-01	5.09E-01	5.14E-01	5.27E-01
ORC2	709	2.35E-01	4.46E-01
t-IgG-control	710	2.36E-01	5.31E-01
ZKSCAN8	711	2.37E-01	2.88E-01
ZNF492	712	2.38E-01
ARID3A	713	2.40E-01	4.48E-01	5.00E-01
ZFP41	714	2.43E-01	4.84E-01
ORC1	715	2.45E-01
ZNF529	716	2.48E-01
JUNB	717	2.49E-01	2.78E-01	3.74E-01	3.79E-01	3.96E-01
CBX2	718	2.51E-01	2.51E-01	4.89E-01	4.95E-01	5.39E-01
GTF2E2	719	2.52E-01	5.04E-01
PYGO2	720	2.53E-01	5.09E-01
ZNF132	721	2.55E-01
ZFP37	722	2.57E-01	7.83E-01
MAFG	723	2.57E-01	4.87E-01	5.68E-01
H3Pan	724	2.59E-01
RBL2	725	2.59E-01	5.86E-01	7.39E-01	9.08E-01	9.28E-01
ZNF133	726	2.59E-01
SETX	727	2.60E-01	4.81E-01
ZBTB4	728	2.62E-01	4.72E-01
HEY1	729	2.62E-01	8.65E-01	1.00E+00
HJURP	730	2.63E-01	3.74E-01
HDAC8	731	2.64E-01	3.78E-01	7.50E-01
SIX5	732	2.64E-01	2.92E-01	2.94E-01	6.07E-01	8.05E-01
E2F3	733	2.67E-01	7.76E-01
ZNF34	734	2.68E-01
EP400	735	2.69E-01	4.93E-01	5.30E-01
ZNF138	736	2.70E-01	2.76E-01
PAX6	737	2.71E-01	6.38E-01	7.23E-01	9.68E-01
PRDM1	738	2.72E-01	2.75E-01	5.73E-01	6.97E-01	7.71E-01
SOX3	739	2.74E-01
IRF2	740	2.74E-01	4.10E-01	5.38E-01
CEBPG	741	2.75E-01	2.94E-01	4.81E-01	5.14E-01	5.85E-01
ZNF567	742	2.78E-01
ZNF346	743	2.78E-01	3.43E-01
ELF3	744	2.79E-01	5.06E-01	5.50E-01
RFX7	745	2.80E-01
AEBP2	746	2.81E-01	2.84E-01	6.81E-01
SRPK1	747	2.82E-01	6.64E-01
NKX2-8	748	2.82E-01
NME2	749	2.83E-01	6.40E-01
ZNF366	750	2.84E-01	7.18E-01
ZNF675	751	2.84E-01
RBCK1	752	2.85E-01
ASCL2	753	2.85E-01
TERF1	754	2.86E-01	4.81E-01	8.18E-01
FUS	755	2.87E-01	6.18E-01	1.00E+00
XBP1	756	2.87E-01	4.95E-01	6.82E-01	7.63E-01	7.97E-01
SMAD2	757	2.88E-01	3.61E-01	4.27E-01	5.46E-01	6.57E-01
ZNF780A	758	2.90E-01
HCFC1	759	2.91E-01	6.22E-01	8.77E-01	9.20E-01	9.47E-01
ZNF37A	760	2.91E-01
ELF5	761	2.91E-01	5.88E-01
BCL11B	762	2.92E-01	4.46E-01
CBX4	763	2.92E-01
HOXA10	764	2.93E-01
ZNF616	765	2.94E-01
CBFA2T2	766	2.95E-01
EBNA3C	767	2.96E-01	5.21E-01	5.24E-01
BARX2	768	2.96E-01
ZNF224	769	2.97E-01	3.72E-01	3.74E-01
PPARA	770	2.97E-01
HHEX	771	2.98E-01	6.29E-01	6.53E-01
BANF1	772	2.98E-01	3.70E-01	9.43E-01
NUP98	773	3.00E-01	4.76E-01	4.81E-01	4.92E-01	5.00E-01
ZNF100	774	3.05E-01	3.23E-01	4.11E-01
SMN1	775	3.06E-01	3.79E-01
SFMBT1	776	3.07E-01	4.66E-01	1.00E+00
CHD7	777	3.08E-01	5.24E-01	5.24E-01	9.43E-01	9.43E-01
ZSCAN29	778	3.10E-01	4.03E-01	7.56E-01
BARHL1	779	3.12E-01
ZNF425	780	3.13E-01
ZNF69	781	3.14E-01
KLF6	782	3.15E-01	6.31E-01
SSRP1	783	3.20E-01	4.36E-01	5.05E-01	5.75E-01	5.98E-01
ZNF383	784	3.21E-01
ZNF337	785	3.22E-01
FOXH1	786	3.22E-01	7.20E-01
RBAK	787	3.22E-01
BRF1	788	3.23E-01	4.82E-01	4.99E-01	5.29E-01
PHF20	789	3.23E-01
ZNF124	790	3.27E-01
ZNF799	791	3.27E-01
ZNF266	792	3.28E-01	6.61E-01
FEV	793	3.29E-01
DBP	794	3.30E-01
ZNF44	795	3.30E-01
ZNF808	796	3.32E-01
NKX2-2	797	3.32E-01
ZNF714	798	3.33E-01
LMTK3	799	3.33E-01	6.60E-01
SPDEF	800	3.33E-01	4.36E-01	6.49E-01	7.96E-01	8.56E-01
ZNF169	801	3.34E-01	3.73E-01
CREB3	802	3.38E-01	4.81E-01	5.48E-01
ZNF547	803	3.39E-01	3.41E-01	5.62E-01	8.09E-01
GATAD2B	804	3.41E-01	3.60E-01	5.16E-01
ZNF684	805	3.42E-01
CHD4	806	3.43E-01	3.51E-01
BANP	807	3.43E-01	6.31E-01
ZNF182	808	3.44E-01
HNRNPLL	809	3.45E-01	5.33E-01	5.54E-01	6.22E-01
CHAMP1	810	3.45E-01	5.30E-01
ZFAT	811	3.45E-01
ZNF454	812	3.48E-01	5.04E-01
SAP30	813	3.49E-01	4.28E-01	4.28E-01	8.64E-01	9.62E-01
ZNF764	814	3.50E-01
OGT	815	3.51E-01	3.69E-01	4.24E-01
CHAT	816	3.51E-01	6.03E-01
CHD3	817	3.51E-01
SETDB1	818	3.54E-01	4.87E-01	5.61E-01	5.96E-01	6.90E-01
ZNF74	819	3.56E-01
ZIM3	820	3.57E-01	9.79E-01
USP7	821	3.58E-01	7.64E-01
PPARD	822	3.59E-01	4.79E-01	4.89E-01	4.92E-01	4.95E-01
ZNF283	823	3.60E-01
ZNF789	824	3.62E-01
SMARCA1	825	3.63E-01
COIL	826	3.64E-01
ZNF439	827	3.65E-01
ETV5	828	3.65E-01	9.32E-01
BAHD1	829	3.67E-01	4.49E-01	9.32E-01
ZNF671	830	3.69E-01
ZNF202	831	3.69E-01	4.20E-01	9.82E-01
ZNF784	832	3.69E-01
SFPQ	833	3.70E-01	7.45E-01	7.57E-01
ZNF664	834	3.71E-01	4.17E-01
ZNF30	835	3.71E-01	3.82E-01	4.00E-01	5.39E-01
ZNF267	836	3.71E-01
MCM5	837	3.73E-01	4.71E-01
ZNF669	838	3.73E-01	4.56E-01
GCSAM	839	3.77E-01	4.19E-01
ZNF580	840	3.80E-01	5.73E-01
TCFL5	841	3.81E-01
SOX15	842	3.81E-01
ID3	843	3.82E-01	4.90E-01	5.37E-01
VEZF1	844	3.83E-01	5.32E-01	9.60E-01
LMNA	845	3.83E-01	4.53E-01	4.53E-01	4.63E-01	4.69E-01
PRDM2	846	3.87E-01	5.37E-01
SVIL	847	3.87E-01	4.55E-01
ZNF614	848	3.89E-01
HDAC4	849	3.93E-01
ZNF891	850	3.94E-01
LDB1	851	3.95E-01
HIST1H1B	852	3.96E-01	4.69E-01	4.81E-01
SIX4	853	3.97E-01	4.69E-01
ZNF527	854	3.98E-01
PIAS1	855	3.99E-01	4.14E-01	4.42E-01	4.46E-01	5.34E-01
PCGF6	856	4.01E-01
RYBP	857	4.02E-01	4.57E-01
ZNF302	858	4.02E-01
ZNF674	859	4.02E-01
CBX7	860	4.03E-01	5.10E-01	5.61E-01
NFAT5	861	4.05E-01	4.39E-01
ZNF33A	862	4.09E-01	4.87E-01	5.65E-01
KLF3	863	4.10E-01
ZNF490	864	4.12E-01
None	865	4.12E-01	4.60E-01	5.14E-01	7.37E-01
ZNF530	866	4.14E-01
ZNF549	867	4.14E-01	4.41E-01	4.71E-01
ZNF33B	868	4.14E-01
7SK	869	4.14E-01	5.24E-01	5.62E-01	5.68E-01	7.10E-01
LHX2	870	4.16E-01	7.19E-01
NELFA	871	4.16E-01	9.04E-01	9.57E-01	9.72E-01	9.83E-01
ZNF26	872	4.19E-01
ZNF837	873	4.19E-01	6.75E-01
MEIS3	874	4.20E-01
ZNF501	875	4.22E-01	9.38E-01
XRN2	876	4.24E-01	6.51E-01	9.43E-01	9.92E-01	9.95E-01
ZNF322	877	4.26E-01
HOXA9	878	4.26E-01	4.59E-01	5.09E-01	6.94E-01
HES4	879	4.27E-01	5.65E-01
ZNF716	880	4.28E-01
ZNF284	881	4.29E-01
POU3F2	882	4.30E-01	4.95E-01	6.94E-01	7.36E-01
DACOR1	883	4.30E-01
ZIC2	884	4.30E-01
HOXB7	885	4.32E-01	4.58E-01	5.28E-01	5.73E-01	6.30E-01
SREBF2	886	4.32E-01	4.84E-01	5.01E-01	5.18E-01	7.18E-01
GUCY1B3	887	4.32E-01
ZNF136	888	4.34E-01	6.79E-01
ZNF597	889	4.35E-01
TAT	890	4.35E-01	6.56E-01
ZNF585A	891	4.36E-01
ZNF682	892	4.36E-01	4.70E-01
ZNF395	893	4.37E-01
KDM1B	894	4.40E-01
RBBP5	895	4.41E-01	9.33E-01	9.76E-01	9.78E-01	9.91E-01
JDP2	896	4.44E-01
CAMTA2	897	4.46E-01
HNRNPL	898	4.46E-01	1.00E+00
CGGBP1	899	4.46E-01	4.63E-01
SIRT3	900	4.46E-01	4.58E-01	4.71E-01	1.00E+00
HOXB8	901	4.46E-01
WHSC1	902	4.46E-01	7.79E-01	7.79E-01
ETV6	903	4.46E-01	4.83E-01	9.13E-01
BBX	904	4.46E-01
DUX4	905	4.47E-01	6.55E-01	9.78E-01	1.00E+00
ZNF879	906	4.48E-01
CENPT	907	4.50E-01	4.78E-01	4.81E-01	4.92E-01	4.98E-01
FOXF1	908	4.53E-01
EVX1	909	4.53E-01
HOXA11	910	4.53E-01
SRPK2	911	4.53E-01	4.71E-01
HOXD11	912	4.53E-01	5.24E-01
DKK1	913	4.53E-01	4.70E-01
CBX5	914	4.53E-01	4.72E-01	5.81E-01	7.18E-01	7.44E-01
PCF11	915	4.53E-01
POLB	916	4.53E-01	1.00E+00
ID4	917	4.53E-01
F2RL1	918	4.53E-01
BATF3	919	4.53E-01	4.69E-01
ZNF17	920	4.54E-01
PCGF5	921	4.55E-01
ZNF354A	922	4.57E-01	8.95E-01
TERF2	923	4.58E-01	4.75E-01	4.88E-01	4.98E-01	5.17E-01
FOXO4	924	4.58E-01	5.09E-01
PAX8	925	4.58E-01	4.81E-01	5.07E-01	5.18E-01
BTF3	926	4.58E-01
ISL2	927	4.58E-01
HOXD9	928	4.58E-01
HOXD13	929	4.58E-01
CIC	930	4.58E-01
IKZF5	931	4.58E-01
NCOA3	932	4.58E-01
HOXB1	933	4.58E-01
SATB1	934	4.58E-01	6.72E-01	8.34E-01
PMEL	935	4.58E-01	4.59E-01	5.41E-01	6.41E-01	9.37E-01
SMC4	936	4.58E-01
MSX2	937	4.58E-01
LOXL1	938	4.58E-01	1.00E+00
ZNF274	939	4.58E-01	5.07E-01	5.17E-01	5.48E-01	5.60E-01
KMT2A	940	4.58E-01	4.81E-01	5.00E-01	5.01E-01	7.45E-01
SOX4	941	4.59E-01	5.16E-01	1.00E+00	1.00E+00	1.00E+00
FOXC1	942	4.59E-01
MEOX2	943	4.59E-01
ELF4	944	4.59E-01
MAFF	945	4.59E-01	7.81E-01	8.33E-01
NFIB	946	4.59E-01
PLAG1	947	4.59E-01
HOXD1	948	4.59E-01
CASZ1	949	4.60E-01
HOXA4	950	4.61E-01
ZNF146	951	4.61E-01	7.47E-01	8.05E-01
MLLT3	952	4.61E-01	4.83E-01	4.95E-01	5.92E-01	6.93E-01
ZKSCAN2	953	4.62E-01
TOP1	954	4.62E-01	4.95E-01	5.62E-01	6.18E-01	7.65E-01
HKR1	955	4.63E-01
ZNF12	956	4.63E-01	6.45E-01
KDM4C	957	4.63E-01	4.67E-01	4.87E-01	9.99E-01
C10orf12	958	4.63E-01	4.67E-01
HOXC11	959	4.63E-01	4.92E-01	1.00E+00
DDX11	960	4.63E-01	4.67E-01
FERD3L	961	4.63E-01
EWSR1	962	4.63E-01	4.81E-01
OVOL3	963	4.63E-01	5.69E-01
ZNF555	964	4.64E-01
ZBTB39	965	4.66E-01
NR1I2	966	4.66E-01
FOXF2	967	4.66E-01
KCMF1	968	4.66E-01
DMRT2	969	4.66E-01
H2AK119ub	970	4.66E-01	4.95E-01
CDX1	971	4.66E-01
ARNTL2	972	4.66E-01
TFDP2	973	4.66E-01
TOE1	974	4.66E-01
FOXD3	975	4.69E-01
TFE3	976	4.69E-01
SNAPC5	977	4.70E-01
WIZ	978	4.70E-01
MDM2	979	4.70E-01	1.00E+00
ID2	980	4.71E-01
CTRL	981	4.71E-01	5.62E-01	5.64E-01
OVOL2	982	4.71E-01	6.42E-01	8.72E-01
SALL4	983	4.71E-01	5.74E-01
PROX1	984	4.71E-01	8.75E-01	9.66E-01
HOXD4	985	4.72E-01
IRF3	986	4.72E-01	6.20E-01	6.65E-01	7.51E-01
MYBL1	987	4.72E-01
HOXB5	988	4.72E-01
ZBTB12	989	4.73E-01	4.75E-01	5.26E-01	5.27E-01	5.59E-01
CCR5	990	4.73E-01
NKX3-1	991	4.74E-01	8.98E-01	9.02E-01	1.00E+00
ATF6	992	4.74E-01
HOXC6	993	4.74E-01
CENPC	994	4.75E-01	4.87E-01	4.99E-01
CBX1	995	4.75E-01	4.95E-01	6.70E-01	9.36E-01	9.36E-01
HP1BP3	996	4.75E-01
HIVEP1	997	4.75E-01
HESX1	998	4.76E-01
DDIT3	999	4.76E-01
CREB3L4	1000	4.77E-01
PALB2	1001	4.77E-01
GLI1	1002	4.78E-01
ZFHX3	1003	4.78E-01
CDKN1B	1004	4.78E-01	4.97E-01
DYRK1A	1005	4.79E-01	5.57E-01	5.59E-01
ZFP90	1006	4.79E-01
NUP98-HOXA9	1007	4.79E-01	8.85E-01
GMEB2	1008	4.81E-01	7.54E-01
OTX1	1009	4.81E-01
IRX3	1010	4.81E-01
NFE2L3	1011	4.81E-01
MAP1LC3A	1012	4.81E-01	4.81E-01
ADNP2	1013	4.81E-01
TGIF2	1014	4.81E-01	6.89E-01
HOXA7	1015	4.81E-01
TFAM	1016	4.82E-01	5.02E-01	5.08E-01	5.17E-01	1.00E+00
ALX4	1017	4.83E-01
TFCP2	1018	4.84E-01
HOXB2	1019	4.84E-01
ZNF765	1020	4.85E-01
HOXC9	1021	4.85E-01	8.65E-01
ZNF419	1022	4.86E-01	5.91E-01	6.01E-01
NEUROG3	1023	4.87E-01
SMARCA2	1024	4.87E-01
KLF10	1025	4.87E-01	5.50E-01	5.65E-01	5.86E-01	6.41E-01
MTF1	1026	4.88E-01
NFIL3	1027	4.88E-01	5.75E-01
ARID3B	1028	4.88E-01
GZF1	1029	4.88E-01
ZNF485	1030	4.89E-01
MXD1	1031	4.89E-01
TOX4	1032	4.90E-01
DICER1	1033	4.91E-01
ZNF85	1034	4.91E-01	7.34E-01
NEUROD2	1035	4.92E-01
PRDM4	1036	4.92E-01
NHLH1	1037	4.92E-01
ZFP82	1038	4.92E-01
FOXP3	1039	4.92E-01	5.53E-01	6.30E-01	9.32E-01	1.00E+00
ZNF730	1040	4.94E-01
ZNF705G	1041	4.94E-01
PBX1	1042	4.94E-01	7.03E-01
HIVEP3	1043	4.95E-01
THAP4	1044	4.95E-01
PIAS4	1045	4.95E-01	5.19E-01
ZNF71	1046	4.96E-01
ZNF235	1047	4.96E-01
LHX3	1048	4.96E-01
ZNF75A	1049	4.96E-01	7.06E-01
GRHL1	1050	4.97E-01
AUTS2	1051	4.97E-01
ZNF350	1052	4.99E-01	5.43E-01
MEIS2	1053	4.99E-01
BRD1	1054	4.99E-01	6.01E-01	6.33E-01	6.70E-01	9.96E-01
FOXQ1	1055	5.00E-01
ZNF480	1056	5.01E-01
ZKSCAN3	1057	5.01E-01
SKI	1058	5.01E-01
ZNF280A	1059	5.01E-01
ZNF414	1060	5.02E-01	5.08E-01
MSC	1061	5.03E-01
DLX6	1062	5.05E-01
ZNF564	1063	5.06E-01
NKX6-1	1064	5.07E-01
EGFR	1065	5.07E-01	5.34E-01
HSF4	1066	5.07E-01
ZNF184	1067	5.08E-01	5.73E-01
KDM3A	1068	5.08E-01	6.48E-01	7.24E-01
MAP2K1	1069	5.09E-01	5.36E-01
DOT1L	1070	5.09E-01
CTBP2	1071	5.10E-01	6.12E-01	7.43E-01
GCG	1072	5.11E-01
HOXB6	1073	5.12E-01
HOXA13	1074	5.14E-01	8.30E-01
ZNF433	1075	5.14E-01
POLR3GL	1076	5.15E-01
ZBED4	1077	5.15E-01
ZNF75D	1078	5.15E-01	8.60E-01
ZNF324B	1079	5.15E-01
MIXL1	1080	5.15E-01
GTF2F1	1081	5.16E-01	8.07E-01	9.27E-01
ZNF496	1082	5.16E-01
ZNF737	1083	5.17E-01
MBOAT4	1084	5.17E-01	9.79E-01
ZNF706	1085	5.18E-01
ASH1L	1086	5.18E-01	1.00E+00
GTF3C1	1087	5.19E-01	5.91E-01
NR4A2	1088	5.21E-01
RPA1	1089	5.21E-01
ZNF561	1090	5.24E-01
SNAPC2	1091	5.25E-01	5.29E-01	7.16E-01
TBX21	1092	5.25E-01	8.21E-01	9.29E-01
CREB3L2	1093	5.25E-01
ZNF581	1094	5.26E-01
ZNF135	1095	5.26E-01
ARID1B	1096	5.27E-01	6.12E-01
ATOH1	1097	5.27E-01
BARX1	1098	5.27E-01	8.14E-01
ZNF540	1099	5.27E-01
ZNF205	1100	5.27E-01
GTF3A	1101	5.27E-01
ZNF431	1102	5.30E-01
ZFP1	1103	5.30E-01
HAND1	1104	5.31E-01
MAPK1	1105	5.31E-01	5.42E-01
HOXC13	1106	5.32E-01
ZNF483	1107	5.33E-01
ZNF157	1108	5.34E-01
ZNF300	1109	5.37E-01
ZNF410	1110	5.39E-01	7.28E-01
ZNF785	1111	5.40E-01
LHX4	1112	5.41E-01
RLF	1113	5.41E-01
ZNF486	1114	5.41E-01	8.45E-01	8.90E-01
NFATC3	1115	5.42E-01	9.91E-01
ZNF214	1116	5.43E-01	5.85E-01
PRDM9	1117	5.44E-01
E2F8	1118	5.44E-01	8.83E-01
ZNF570	1119	5.45E-01
MYF6	1120	5.46E-01
PSMA7	1121	5.47E-01	6.89E-01
ZNF212	1122	5.48E-01
ZNF432	1123	5.49E-01
ZIM2	1124	5.50E-01
LHX6	1125	5.51E-01
ZNF667	1126	5.52E-01	7.09E-01
LHX5	1127	5.53E-01
ZNF417	1128	5.54E-01
ZNF90	1129	5.55E-01
MYCN	1130	5.56E-01	9.37E-01
ZNF615	1131	5.57E-01
DLX4	1132	5.61E-01
ZNF618	1133	5.61E-01
ZNF442	1134	5.63E-01
ZNF782	1135	5.67E-01
ELF2	1136	5.67E-01	8.26E-01
ZNF620	1137	5.69E-01
ZNF552	1138	5.70E-01
ZNF587	1139	5.70E-01
ZNF846	1140	5.70E-01
INSM2	1141	5.71E-01	7.68E-01
ZNF222	1142	5.73E-01
ZNF181	1143	5.73E-01
DLX2	1144	5.74E-01
ATF5	1145	5.75E-01
ZNF880	1146	5.76E-01
ZNF776	1147	5.76E-01
HOXA5	1148	5.79E-01
ZNF154	1149	5.80E-01
LMO1	1150	5.80E-01	9.34E-01	1.00E+00
KDM6B	1151	5.83E-01	7.06E-01	8.67E-01	1.00E+00
ZNF311	1152	5.87E-01
EGLN2	1153	5.87E-01
UBE2I	1154	5.88E-01	8.45E-01
HOXC8	1155	5.89E-01
ZMYND8	1156	5.91E-01	7.37E-01	9.68E-01	9.98E-01	9.99E-01
ZNF791	1157	5.92E-01
C11orf30	1158	5.93E-01	8.36E-01
ZNF41	1159	5.94E-01	6.37E-01
SP140	1160	5.94E-01	1.00E+00
MRE11A	1161	5.99E-01	8.27E-01
ZNF236	1162	6.01E-01
SUPT5H	1163	6.03E-01	8.54E-01	9.41E-01	9.47E-01	9.85E-01
ZNF211	1164	6.15E-01	6.68E-01
ZNF823	1165	6.16E-01
ICE2	1166	6.19E-01
ZNF81	1167	6.20E-01
ZNF260	1168	6.24E-01
ZSCAN31	1169	6.25E-01
ZNF84	1170	6.27E-01	8.85E-01
GLI3	1171	6.30E-01
ZNF317	1172	6.30E-01	7.62E-01	8.55E-01
GRP20	1173	6.34E-01
FOXD2	1174	6.36E-01
ZNF254	1175	6.37E-01
ZNF681	1176	6.38E-01
ZNF619	1177	6.39E-01
ZNF225	1178	6.43E-01
SRSF3	1179	6.45E-01	6.69E-01	8.62E-01	9.42E-01
ZBED1	1180	6.47E-01	8.07E-01
HMGN1	1181	6.48E-01
ZNF343	1182	6.55E-01
ZNF550	1183	6.60E-01
SLC22A2	1184	6.66E-01	9.81E-01
ZNF223	1185	6.66E-01
ZNF571	1186	6.66E-01
ZNF749	1187	6.67E-01
ZNF627	1188	6.80E-01
EED	1189	6.81E-01	8.97E-01	9.58E-01	9.82E-01	9.89E-01
ZNF518A	1190	6.83E-01	8.98E-01
HMBOX1	1191	6.87E-01
ZNF250	1192	6.87E-01	7.20E-01
ZBTB16	1193	6.93E-01
MXD3	1194	6.97E-01
HEYL	1195	7.00E-01
NFKBIA	1196	7.02E-01
GMEB1	1197	7.03E-01
ZFP69	1198	7.03E-01
ZNF391	1199	7.04E-01	7.86E-01
ZNF334	1200	7.06E-01
H3K18me1	1201	7.06E-01	9.26E-01
SSU72	1202	7.21E-01
FOXG1	1203	7.22E-01
ZNF468	1204	7.23E-01
ZIK1	1205	7.23E-01
BRPF3	1206	7.25E-01	8.06E-01	9.65E-01
MBD3L2	1207	7.29E-01
PITX3	1208	7.32E-01
ZNF562	1209	7.32E-01
GAPDH	1210	7.36E-01
ZNF605	1211	7.37E-01
STAG2	1212	7.44E-01
TDRD3	1213	7.47E-01
AHR	1214	7.51E-01
DIDO1	1215	7.52E-01	8.87E-01
HOXA6	1216	7.53E-01
EBNA3	1217	7.55E-01
HOXA2	1218	7.62E-01
ETV7	1219	7.62E-01
MECOM	1220	7.70E-01
E2F2	1221	7.71E-01	1.00E+00
ZBTB7B	1222	7.71E-01
ISL1	1223	7.73E-01
PRDM6	1224	7.74E-01
ZNF7	1225	7.77E-01
ALKBH3	1226	7.86E-01
ZNF586	1227	7.88E-01
MBD4	1228	7.90E-01
TAF7	1229	7.92E-01	8.11E-01	9.33E-01	9.90E-01
HOXB13	1230	7.94E-01	8.96E-01	9.30E-01	9.99E-01	1.00E+00
TTF1	1231	7.97E-01	8.00E-01
L3MBTL4	1232	8.14E-01
RORA	1233	8.14E-01
PGR	1234	8.15E-01
RUVBL1	1235	8.16E-01
IRAK1	1236	8.18E-01
ARNT2	1237	8.27E-01
DDX21	1238	8.27E-01
ASXL1	1239	8.27E-01
ZNF525	1240	8.27E-01
ZNF750	1241	8.66E-01
ZNF440	1242	8.66E-01
MSX1	1243	8.69E-01
NFYC	1244	8.80E-01
ZNF407	1245	8.90E-01
ASH2L	1246	8.92E-01	9.12E-01
ZNF711	1247	8.94E-01
RUNX3	1248	8.95E-01
TAFII	1249	8.96E-01	9.55E-01
UHRF2	1250	8.98E-01
POU2F2	1251	9.00E-01	9.72E-01
ZNF649	1252	9.05E-01
CSNK2A1	1253	9.06E-01
CEBPD	1254	9.13E-01	9.95E-01
ZNF430	1255	9.14E-01
ELK3	1256	9.15E-01
NFRKB	1257	9.26E-01	9.31E-01
POLR2H	1258	9.30E-01	9.83E-01
ZBTB10	1259	9.31E-01
HOXA1	1260	9.31E-01
INTS3	1261	9.33E-01
DLX1	1262	9.38E-01
ZNF786	1263	9.47E-01
TLX1	1264	9.59E-01
MGEA5	1265	9.64E-01
BPTF	1266	9.67E-01
H3F3B	1267	9.70E-01
TAF3	1268	9.71E-01
PSIP1	1269	9.80E-01	9.97E-01
CDK6	1270	9.80E-01
SMAD5	1271	9.87E-01	9.93E-01	1.00E+00
ZNF248	1272	9.88E-01
KAT7	1273	9.89E-01
TBL1X	1274	9.90E-01
TRAF7	1275	9.91E-01	9.99E-01	1.00E+00	1.00E+00
ERCC3	1276	9.92E-01
ERCC2	1277	9.94E-01
GPS2	1278	9.96E-01
PHF2	1279	9.96E-01	9.99E-01
MYF5	1280	9.97E-01
ING5	1281	9.97E-01
RBBP4	1282	9.97E-01
DCP1A	1283	9.98E-01	9.99E-01
POLR2B	1284	9.98E-01	9.98E-01
ING2	1285	9.99E-01
RBL1	1286	9.99E-01
RPE	1287	1.00E+00
CDCA2	1288	1.00E+00
NR1D1	1289	1.00E+00
CREB3L1	1290	1.00E+00
HES7	1291	1.00E+00
IRX5	1292	1.00E+00
ID1	1293	1.00E+00
BHLHE41	1294	1.00E+00
JAZF1	1295	1.00E+00
PGBD5	1296	1.00E+00
TRPS1	1297	1.00E+00
NFATC4	1298	1.00E+00
TAF15	1299	1.00E+00
IGF1R	1300	1.00E+00
CREBL2	1301	1.00E+00
HIC2	1302	1.00E+00
NKX2-3	1303	1.00E+00
TGIF1	1304	1.00E+00
LCOR	1305	1.00E+00	1.00E+00
HMGA1	1306	1.00E+00
TFEB	1307	1.00E+00
HES5	1308	1.00E+00
AHCTF1	1309	1.00E+00
PAX2	1310	1.00E+00
CEBPE	1311	1.00E+00
IRF8	1312	1.00E+00
UBP1	1313	1.00E+00
CAMTA1	1314	1.00E+00	1.00E+00
NR2E3	1315	1.00E+00
IRX2	1316	1.00E+00

## Sheet: 4
Lisa for siSIM2 up-regulated genes in DHT conditions without an androgen-regulation
Transcription Factor	rank	1st Sample p-value	2nd Sample p-value	3rd Sample p-value	4th Sample p-value	5th Sample p-value
FOXA1	1	1.88E-38	5.06E-38	5.10E-35	2.65E-31	7.17E-16
AFF1	2	1.23E-34	6.94E-29	4.73E-21	1.47E-16	4.00E-08
LEO1	3	7.03E-33	4.26E-03
LMNB1	4	1.01E-31	5.08E-03	6.48E-03	7.47E-03	9.58E-03
HDAC1	5	1.33E-30	8.88E-15	3.64E-11	4.75E-11	1.51E-07
ING5	6	7.22E-30
SOX4	7	1.57E-29	3.66E-29	1.06E-24	5.09E-03	5.15E-03
PR	8	1.33E-28	5.44E-28	3.87E-25	7.61E-12	6.77E-10
INTS3	9	2.62E-28
ESR1	10	3.72E-28	1.60E-14	7.86E-11	1.84E-09	2.13E-08
FOXA2	11	6.98E-27	4.23E-24	3.10E-22	3.44E-22	6.73E-05
TP53	12	8.36E-27	8.18E-24	3.87E-07	3.01E-06	2.11E-05
BRD4	13	1.31E-25	9.84E-25	1.97E-23	1.28E-18	1.30E-17
SMARCA4	14	2.00E-25	1.21E-21	7.21E-13	1.27E-09	3.95E-06
KMT2A	15	6.54E-25	2.24E-24	2.75E-13	8.94E-12	2.57E-11
RBL1	16	1.18E-24
POU2F2	17	2.51E-24	5.42E-14
PSIP1	18	1.45E-23	4.47E-06
GATA2	19	4.66E-23	1.15E-07	4.27E-07	9.07E-07	1.46E-06
ING2	20	5.81E-23
ZMYND8	21	3.23E-22	3.59E-13	1.88E-11	3.25E-11	1.54E-04
SMARCB1	22	8.54E-22	8.54E-22	5.08E-03	5.44E-03	9.40E-03
CEBPB	23	1.23E-21	8.30E-16	1.22E-12	2.94E-07	1.79E-06
RBBP5	24	1.70E-21	3.74E-21	2.56E-14	1.97E-13	6.70E-13
ERCC3	25	1.81E-21
GLI2	26	2.60E-21	2.61E-05	2.12E-03
CDK9	27	1.33E-20	2.46E-19	2.89E-15	3.04E-11	5.20E-11
CBX3	28	1.39E-20	5.15E-10	5.47E-10	1.91E-03	4.31E-03
WDR5	29	4.23E-20	5.61E-13	6.41E-11	1.60E-10	5.42E-09
MYC	30	4.37E-20	1.60E-18	2.74E-14	1.19E-13	1.75E-13
IRAK1	31	6.91E-20
XRN2	32	8.70E-20	2.63E-19	3.46E-19	3.19E-18	1.63E-17
ERCC2	33	1.03E-19
TAF1	34	1.12E-19	9.58E-19	6.21E-16	8.67E-16	1.67E-15
AR	35	2.27E-19	7.52E-16	2.38E-14	1.31E-11	1.78E-11
FLI1	36	2.80E-19	7.47E-17	1.71E-14	2.12E-12	2.54E-11
CHD8	37	3.26E-19	1.72E-13	5.18E-07	3.38E-05	2.56E-04
CREBBP	38	4.79E-19	1.51E-14	2.07E-11	1.39E-06	1.38E-05
ZBTB48	39	6.03E-19	1.51E-17	5.56E-17	1.89E-16	3.34E-14
NFATC1	40	6.18E-19	5.08E-18	1.01E-02	4.91E-01
MAZ	41	8.66E-19	2.91E-11	1.39E-09	1.95E-09	2.19E-09
NFATC3	42	1.21E-18	5.72E-03
ZBTB17	43	1.23E-18	2.54E-04	3.94E-04	4.18E-03	4.30E-03
PRDM6	44	1.96E-18
FAIRE	45	4.16E-18	1.55E-06	1.87E-05	1.44E-04	2.83E-04
MED1	46	1.50E-17	9.83E-16	1.16E-12	1.51E-12	1.54E-12
MBOAT4	47	1.75E-17	1.14E-02
POLR2B	48	1.93E-17	3.66E-15
SOX2	49	2.59E-17	6.45E-06	1.77E-03	2.57E-03	2.88E-03
MEF2B	50	2.59E-17	5.64E-06	5.07E-05	2.55E-03	2.79E-03
SUPT5H	51	2.85E-17	7.90E-16	4.92E-14	2.04E-11	1.11E-02
SIN3A	52	3.32E-17	1.17E-13	6.85E-13	1.31E-11	1.93E-11
PHF8	53	3.56E-17	6.42E-17	8.11E-17	4.33E-15	4.33E-15
TRAF7	54	4.81E-17	4.50E-14	6.04E-12	7.01E-10
GATA4	55	6.82E-17	3.20E-13	1.48E-04	4.97E-04	1.54E-03
KAT7	56	7.09E-17
SMAD3	57	9.15E-17	3.64E-06	4.27E-06	9.53E-06	1.40E-03
BMI1	58	1.69E-16	9.91E-07	2.15E-04	4.21E-04	3.84E-03
AGO1	59	1.86E-16	1.23E-03	1.74E-03	1.74E-03	5.08E-03
GTF2B	60	3.13E-16	4.05E-10	5.78E-09	3.58E-07	6.50E-05
BPTF	61	5.56E-16
BCL6	62	6.04E-16	1.71E-15	2.94E-09	5.30E-07	1.69E-06
RNF2	63	6.60E-16	2.91E-10	4.78E-05	1.44E-03	2.71E-03
KDM5B	64	7.50E-16	4.33E-15	3.70E-14	1.65E-13	1.97E-13
KDM1A	65	7.83E-16	3.59E-03	4.87E-03	5.05E-03	5.10E-03
KDM4B	66	1.09E-15	8.96E-03
HSF1	67	1.38E-15	6.96E-06	1.36E-04	1.72E-03	3.44E-03
LMNA	68	1.55E-15	3.20E-03	4.91E-03	5.04E-03	5.06E-03
NELFE	69	1.71E-15	5.23E-14	5.12E-13	5.21E-12	3.62E-11
PAF1	70	2.04E-15	1.34E-09	1.39E-09	3.03E-09	5.36E-06
PARP1	71	2.77E-15	6.72E-15	2.39E-13	7.31E-13	6.86E-04
REST	72	4.61E-15	1.60E-12	1.67E-12	6.23E-12	8.62E-12
EMX1	73	5.16E-15	1.90E-08	1.96E-04	7.29E-03	7.71E-03
MYH11	74	7.49E-15	1.69E-06	6.32E-06	1.54E-04
ETS1	75	8.55E-15	4.48E-14	1.40E-10	6.30E-09	1.05E-08
CTCF	76	9.21E-15	6.94E-14	1.66E-13	2.15E-13	1.56E-12
FOXO3	77	1.11E-14	3.60E-08	7.74E-03	8.76E-03	1.29E-01
TCF7L2	78	1.18E-14	1.28E-14	1.96E-10	8.16E-10	4.97E-07
NEUROD1	79	1.26E-14	2.02E-10	3.40E-10	3.11E-09	7.32E-09
GABPA	80	1.45E-14	8.79E-12	3.60E-11	4.28E-11	5.37E-11
TTF2	81	1.97E-14	5.29E-03	5.96E-02
RING1	82	2.15E-14	9.99E-01	1.00E+00
PHF2	83	2.76E-14	2.94E-05
T	84	2.85E-14	1.91E-10	6.36E-10	5.22E-09	4.87E-08
MBD2	85	3.01E-14	2.53E-11	3.09E-11	3.67E-09	1.54E-05
GATA3	86	4.21E-14	3.32E-11	1.59E-10	6.60E-10	1.69E-09
ERG	87	4.92E-14	2.00E-13	9.29E-13	1.26E-11	1.40E-11
YY1	88	5.46E-14	2.10E-13	2.99E-13	1.93E-12	3.21E-12
TBP	89	5.56E-14	2.09E-13	6.85E-12	2.05E-10	2.85E-07
DUX4	90	5.80E-14	3.57E-05	1.85E-03	9.29E-03
SP1	91	6.68E-14	2.28E-13	3.18E-08	3.25E-08	7.82E-08
ZEB1	92	7.11E-14	2.41E-08	1.28E-02	3.89E-02	9.99E-01
NUP98-HOXA9	93	7.22E-14	4.15E-03
RUNX1	94	8.40E-14	5.34E-13	5.34E-13	4.22E-12	4.43E-11
BRD1	95	8.97E-14	1.52E-03	5.07E-03	6.45E-03	1.31E-02
TAL1	96	9.26E-14	1.08E-04	1.46E-04	2.04E-04	7.55E-04
KDM6B	97	1.01E-13	5.91E-03	1.04E-02	4.48E-02
CBX5	98	1.20E-13	8.50E-09	3.42E-03	5.01E-03	2.69E-02
HMGN3	99	1.50E-13
TBL1X	100	1.62E-13
RAD21	101	1.73E-13	7.33E-13	7.58E-11	2.46E-09	2.73E-09
KLF1	102	1.98E-13	8.94E-07	2.67E-05	1.18E-03	3.44E-03
RPE	103	2.01E-13
DDX5	104	2.06E-13	9.80E-01
TP63	105	2.25E-13	7.46E-04	2.50E-03	7.21E-03	2.61E-02
HEY1	106	3.38E-13	2.81E-12	1.00E+00
YAP1	107	3.44E-13	1.93E-10	2.15E-03	2.96E-03	3.04E-03
MYF5	108	3.47E-13
KDM4A	109	3.55E-13	3.55E-13
SNAI2	110	3.67E-13	1.14E-11	1.51E-10	4.71E-10	4.88E-03
HOXB13	111	3.74E-13	8.98E-12	1.02E-05	1.73E-05	2.56E-04
SAP30	112	3.90E-13	3.90E-13	7.57E-12	1.63E-10	1.85E-03
POLR3D	113	4.53E-13	6.93E-11	1.35E-10	1.93E-02	1.98E-02
CEBPD	114	4.57E-13	1.32E-05
598-SKD	115	5.23E-13	1.48E-08	1.74E-08	3.63E-08	5.10E-03
PML	116	5.47E-13	3.28E-12	8.68E-11	7.22E-04	4.36E-03
KDM2B	117	5.78E-13	3.77E-09	3.00E-07	4.06E-06	3.51E-04
TRIM25	118	5.87E-13	6.13E-09	8.42E-09	9.97E-01	9.97E-01
NFE2	119	5.93E-13	7.28E-11	1.39E-10	5.55E-03	7.05E-03
TFAP2C	120	6.29E-13	1.84E-12	6.90E-12	6.36E-09	7.64E-09
NELFA	121	6.33E-13	7.33E-12	4.47E-10	7.14E-07	7.06E-05
TEAD1	122	6.81E-13	1.36E-04	4.41E-03	1.04E-02	1.28E-02
TAF3	123	6.87E-13
TET2	124	7.43E-13	1.04E-12	4.37E-11	8.89E-04	1.64E-03
THAP1	125	8.53E-13	1.30E-02
SPI1	126	9.24E-13	5.74E-12	8.29E-12	1.32E-11	8.32E-11
PTPN11	127	9.34E-13	6.25E-03
SMAD5	128	9.44E-13	5.67E-07	1.00E+00
SMC1A	129	1.04E-12	1.29E-08	3.68E-08	1.88E-04	4.43E-03
CHD2	130	1.15E-12	1.06E-10	9.91E-09	1.34E-08	2.75E-05
NR3C1	131	1.23E-12	5.67E-07	1.40E-05	7.49E-05	2.86E-04
CREB1	132	1.23E-12	1.39E-12	1.79E-12	2.24E-11	7.61E-10
GATA1	133	1.26E-12	1.89E-10	7.83E-10	7.83E-10	3.24E-09
AFF4	134	1.31E-12	2.07E-10	5.81E-09	9.64E-08	3.09E-05
PSMA7	135	1.33E-12	4.82E-12
NR2F2	136	1.42E-12	1.63E-07	5.20E-03	6.70E-03	7.11E-03
BRD2	137	1.48E-12	2.48E-11	1.36E-09	1.58E-09	3.81E-07
KDM4C	138	1.52E-12	5.01E-03	7.54E-03	8.31E-03
SP2	139	1.53E-12	7.11E-12	2.72E-11	4.67E-03	5.55E-03
ELF1	140	1.58E-12	1.45E-11	4.36E-11	5.53E-10	6.77E-10
JMJD6	141	1.78E-12	1.00E+00	1.00E+00	1.00E+00	1.00E+00
SOX9	142	1.80E-12	8.29E-04	5.79E-03	7.85E-03	1.02E-02
SREBF1	143	2.13E-12	1.09E-02	1.22E-01	1.42E-01	9.93E-01
NOTCH1	144	2.21E-12	1.21E-11	1.34E-09	1.93E-04	5.09E-03
RBL2	145	2.72E-12	2.00E-05	2.00E-05	3.66E-05	1.79E-04
MAX	146	2.77E-12	1.60E-11	1.69E-11	2.71E-11	6.61E-11
RELA	147	2.84E-12	5.42E-12	3.73E-10	5.31E-10	8.61E-09
NFKB1	148	2.94E-12	2.02E-07	7.65E-03	3.36E-02	1.15E-01
KLF9	149	3.15E-12	6.21E-07	1.80E-04	8.86E-03	6.38E-02
UBTF	150	3.20E-12	1.95E-09	2.95E-04	1.22E-02	1.22E-02
CHD1	151	3.93E-12	1.19E-10	1.26E-10	3.60E-08	3.15E-06
RARA	152	4.06E-12	5.07E-03	5.08E-03	5.17E-03	6.07E-03
SETD1A	153	4.24E-12	5.25E-09
HIF1A	154	4.25E-12	5.19E-09	7.35E-06	1.03E-04	1.23E-03
ZSCAN22	155	4.58E-12	3.04E-08	4.75E-05
MECP2	156	4.67E-12	1.89E-10	3.92E-10	3.98E-06	7.48E-02
TFAP4	157	4.68E-12	1.15E-07	1.22E-06	3.87E-01
EED	158	4.89E-12	1.85E-10	1.78E-05	1.09E-02	3.13E-02
CDK8	159	4.99E-12	4.28E-09	1.47E-08	1.20E-07	3.53E-07
E2F4	160	5.73E-12	1.08E-11	1.93E-09	1.25E-08	3.99E-05
CBFB	161	6.07E-12	1.05E-09	1.34E-09	1.92E-09	1.57E-08
TAF7	162	7.50E-12	3.20E-05	6.67E-04	3.37E-03
STAT1	163	7.88E-12	8.73E-12	1.86E-11	4.25E-10	7.76E-09
HBP1	164	7.88E-12	2.31E-07	1.19E-02
E2F1	165	8.15E-12	1.24E-11	1.98E-11	2.27E-11	3.24E-11
SUZ12	166	9.50E-12	5.06E-03	5.10E-03	1.48E-02	1.48E-02
ZNF143	167	9.68E-12	5.08E-11	7.85E-08	1.85E-07	3.61E-07
SMAD4	168	9.84E-12	2.88E-07	2.81E-03	5.06E-03	1.16E-02
CDK6	169	1.04E-11
KMT2D	170	1.16E-11	1.56E-10	2.42E-08	2.39E-05	6.96E-05
DCP1A	171	1.74E-11	1.41E-05
E2F6	172	1.81E-11	8.98E-08	6.05E-07	2.09E-06	2.11E-06
TFAP2A	173	1.88E-11	1.91E-11	3.80E-10	4.68E-08	1.32E-07
PAX5	174	2.42E-11	3.93E-09	3.82E-08	4.54E-08	3.59E-03
VEZF1	175	2.74E-11	3.40E-03	3.07E-02
TRIM28	176	2.92E-11	1.47E-10	1.95E-08	5.40E-08	1.12E-07
TERC	177	3.00E-11	1.00E+00	1.00E+00	1.00E+00
CBX1	178	3.06E-11	3.31E-10	4.06E-07	4.00E-06	6.17E-03
HEXIM1	179	3.18E-11	3.17E-10	1.04E-05	1.89E-03	1.89E-03
MAF	180	4.09E-11	4.42E-11	3.50E-05	1.02E-02
TRIM24	181	4.35E-11	1.24E-10	6.68E-10	3.05E-02	7.26E-02
EGR1	182	4.91E-11	5.33E-10	3.92E-07	1.73E-05	1.06E-04
ASXL1	183	6.38E-11
CBX8	184	7.33E-11	1.66E-02	1.94E-02	1.94E-02	2.06E-02
IKZF2	185	8.63E-11	1.13E-10
HDAC2	186	8.84E-11	5.14E-10	5.14E-10	1.41E-09	1.70E-08
BCL3	187	1.07E-10	2.79E-09	3.53E-09	5.02E-09	1.03E-08
TFDP1	188	1.12E-10	1.26E-09	2.68E-06	4.61E-04	6.00E-04
MXI1	189	1.17E-10	2.61E-10	3.68E-08	1.04E-07	8.28E-06
RUNX1T1	190	1.19E-10	3.41E-04	6.13E-01	9.86E-01	9.99E-01
ZBTB7A	191	1.20E-10	1.19E-06	2.87E-06	6.56E-05	1.52E-03
ZNF202	192	1.40E-10	4.75E-03	1.05E-02
TGIF2	193	1.46E-10	1.16E-05
OTX2	194	1.51E-10	1.52E-08	1.05E-07	2.99E-07	6.76E-07
UHRF2	195	1.65E-10
PBX3	196	1.77E-10	4.60E-08	5.39E-07	1.22E-05	1.00E+00
MAFK	197	1.78E-10	1.15E-06	7.18E-06	1.76E-04	1.15E-02
ATF2	198	1.95E-10	3.65E-04	1.67E-02	6.74E-02	1.09E-01
TCF7L1	199	1.97E-10	5.88E-09	4.02E-08	3.31E-03	4.94E-03
RUVBL1	200	2.15E-10
IRF1	201	2.26E-10	2.10E-09	6.43E-06	4.69E-04	5.61E-03
ZFX	202	2.26E-10	3.98E-10	4.50E-10	4.02E-05	8.05E-04
HMBOX1	203	2.30E-10
FOXM1	204	2.57E-10	5.96E-09	3.05E-05	6.14E-05	1.06E-04
SMAD2/3	205	2.85E-10	2.19E-06	4.49E-03	4.54E-03	2.02E-02
POLR2AphosphoS5	206	3.05E-10	5.02E-10	5.51E-10	1.11E-09
LARP7	207	3.09E-10	3.94E-08	5.91E-01	9.74E-01	9.99E-01
FOXP1	208	3.51E-10	2.17E-09	3.39E-06	1.87E-05	1.15E-03
EZH2	209	4.07E-10	4.01E-08	3.21E-05	4.26E-04	3.79E-03
TCF12	210	4.28E-10	8.15E-10	2.31E-09	8.44E-09	2.00E-07
XBP1	211	4.37E-10	3.20E-06	1.25E-03	2.14E-03	6.72E-03
JUND	212	4.44E-10	3.88E-08	2.71E-06	2.71E-06	5.05E-06
ZFP64	213	4.57E-10	2.84E-04	2.64E-03	1.16E-02	2.70E-02
MYB	214	4.80E-10	2.20E-08	2.07E-07	2.49E-07	1.92E-05
NRF1	215	6.58E-10	3.65E-09	2.28E-08	2.42E-08	1.32E-07
SUMO2	216	7.83E-10	1.30E-09	4.55E-09	6.70E-08	1.65E-07
RUNX2	217	8.07E-10	3.41E-07	9.92E-01	9.99E-01
JUN	218	8.11E-10	9.33E-09	3.91E-04	1.11E-03	1.18E-03
STAT5B	219	1.03E-09	3.22E-06	3.48E-06	3.32E-03	4.48E-03
HCFC1	220	1.18E-09	1.22E-06	6.06E-05	9.85E-05	7.41E-04
RUNX3	221	1.35E-09
DNMT3A	222	1.39E-09	9.94E-04	5.08E-03	9.92E-03	1.60E-02
ZBTB11	223	1.55E-09	3.48E-09	2.54E-07	1.36E-06	4.98E-05
MED12	224	1.55E-09	3.47E-04	6.08E-03	9.62E-03	1.48E-02
USF1	225	1.56E-09	2.55E-08	2.49E-05	4.68E-05	1.74E-04
MLLT1	226	2.07E-09	4.84E-09	2.18E-05	3.54E-04	2.03E-03
RAG2	227	2.17E-09
HLF	228	2.23E-09	9.22E-08
PATZ1	229	2.37E-09	2.37E-06	9.42E-03	9.88E-01
SLC22A2	230	3.06E-09	2.35E-05
552-SKD	231	4.26E-09	8.69E-07	2.32E-05	4.17E-03	8.49E-03
CD34	232	4.52E-09	1.33E-07	1.25E-05	4.45E-05
GATAD1	233	4.68E-09	8.11E-02	1.00E+00
MYCN	234	5.26E-09	9.64E-01
EHMT2	235	5.48E-09	2.75E-08	6.13E-08	1.54E-04	1.35E-03
BRD3	236	5.54E-09	4.31E-07	8.87E-05	4.47E-04	2.67E-03
SRF	237	5.60E-09	2.66E-08	4.23E-06	1.50E-05	1.90E-05
CCNT2	238	5.85E-09
ZKSCAN2	239	5.87E-09
ZBTB40	240	8.90E-09	4.45E-07	9.57E-07	2.54E-05	2.48E-04
EGR3	241	8.94E-09
ZNF335	242	9.27E-09	4.47E-08	4.13E-03	7.66E-03	7.71E-03
KLF5	243	9.94E-09	5.57E-06	1.76E-04	3.18E-04	4.55E-03
TCF4	244	1.15E-08	2.37E-06	3.41E-03	5.09E-03	5.43E-03
STAG1	245	1.20E-08	1.42E-08	4.64E-08	5.34E-08	7.66E-08
BCOR	246	1.22E-08	2.86E-08	9.93E-01	1.00E+00
IKZF1	247	1.33E-08	3.16E-05	4.55E-05	8.23E-05	4.80E-04
USF2	248	1.39E-08	7.90E-04	8.52E-04	1.98E-03	4.07E-03
ATF1	249	1.55E-08	4.50E-07	1.17E-04	4.74E-04	1.12E-03
GPS2	250	2.06E-08
FOXP2	251	2.19E-08	1.23E-07	1.00E+00
BRCA1	252	2.25E-08	1.44E-03	4.64E-03	4.99E-03	6.33E-03
PIAS1	253	2.27E-08	3.55E-06	3.63E-06	9.49E-06	2.40E-05
EGR2	254	2.36E-08	4.34E-08	2.26E-06	2.53E-05	5.09E-03
NR2F1	255	2.51E-08	5.94E-07	4.71E-03	5.26E-02	7.05E-02
FOSL2	256	2.62E-08	2.17E-03	2.50E-03	2.66E-03	4.33E-03
CDX2	257	2.84E-08	1.07E-05	1.23E-03	3.05E-03	4.12E-03
MBD3	258	3.02E-08	2.34E-03	2.74E-03	6.36E-03	1.35E-02
CNOT3	259	3.46E-08	1.84E-07	5.09E-03
H2AFZ	260	4.02E-08	5.03E-08	1.88E-07	2.92E-06	5.95E-04
CDK7	261	4.25E-08	1.00E-06	4.97E-06	9.10E-06	7.16E-05
HOXA6	262	4.66E-08
MITF	263	4.67E-08	1.35E-06	9.50E-06	2.66E-03	4.51E-03
DNMT3B	264	4.89E-08	3.94E-03	5.03E-03	7.34E-03	7.76E-03
KLF10	265	5.51E-08	2.08E-03	1.04E-02	1.93E-02	2.32E-02
ZNF263	266	5.83E-08	3.75E-06	3.82E-04	7.33E-04	5.04E-03
ETV4	267	6.19E-08	1.12E-04	4.87E-03	1.26E-02
KLF8	268	6.82E-08	2.34E-03
RFX1	269	6.91E-08	4.26E-02	6.69E-02	6.82E-02	7.41E-02
HNF4A	270	7.63E-08	5.44E-05	4.74E-04	6.39E-03	1.29E-02
RBBP4	271	8.85E-08
SPIB	272	9.37E-08	1.23E-06	2.78E-03	2.90E-02	5.76E-02
PROX1	273	9.93E-08	7.89E-04	4.23E-03
CEBPA	274	1.09E-07	3.46E-07	3.89E-06	4.07E-06	3.09E-05
MAFF	275	1.11E-07	4.64E-03	1.25E-02
CTBP2	276	1.18E-07	5.83E-03	9.35E-03
POLR2M	277	1.19E-07	4.15E-02	1.47E-01
ARRB1	278	1.19E-07	2.71E-03	5.09E-03	5.10E-03
JARID2	279	1.27E-07	4.81E-04	3.40E-03	2.26E-02	1.44E-01
HOXA4	280	1.33E-07
ZSCAN16	281	1.36E-07	3.60E-03	5.21E-03	8.23E-03	8.69E-03
HMGN1	282	1.39E-07
NIPBL	283	1.45E-07	2.79E-07	8.88E-07	4.59E-06	4.96E-06
KLF11	284	1.50E-07	4.15E-07	8.40E-07	2.49E-05	5.03E-03
BRPF3	285	1.51E-07	2.24E-06	7.26E-05
GABP	286	1.71E-07	1.12E-06
RBP2	287	1.87E-07	1.99E-02	3.37E-02	1.17E-01
SP3	288	2.07E-07	2.28E-06	5.07E-03
CHRM2	289	2.16E-07	2.43E-05	4.11E-03	5.08E-03	5.12E-03
H3K18me1	290	2.40E-07	4.09E-03
ZNF639	291	2.61E-07	1.52E-04	1.40E-03	6.10E-03	1.72E-02
JUNB	292	2.61E-07	1.66E-05	5.68E-03	3.74E-02	5.58E-02
RBPJ	293	2.73E-07	5.92E-07	5.41E-05	2.69E-03	3.94E-03
IRF4	294	2.93E-07	2.63E-06	1.44E-03	1.76E-03	2.67E-03
NKX3-1	295	3.15E-07	2.34E-02	3.64E-02	1.00E+00
EGLN2	296	3.34E-07
PRDM10	297	3.37E-07	3.07E-06
SP140	298	3.47E-07	4.38E-03
ZNF274	299	3.52E-07	3.54E-07	1.22E-05	2.20E-05	9.01E-05
EBF1	300	3.91E-07	4.67E-06	5.62E-05	4.51E-02	6.44E-02
OGT	301	4.08E-07	3.44E-04	1.59E-01
NR4A1	302	4.08E-07	8.08E-03	3.73E-02	3.91E-02	4.09E-02
E2F3	303	4.10E-07	1.58E-02
SETDB1	304	4.29E-07	9.57E-05	9.57E-05	1.97E-04	8.86E-04
ZBTB8A	305	4.62E-07	6.36E-05
CDCA2	306	4.97E-07
STAT3	307	5.13E-07	4.45E-05	5.44E-05	7.64E-05	2.04E-04
KLF15	308	5.89E-07	4.90E-04	6.61E-03	5.77E-02
GLIS1	309	6.12E-07	4.15E-06	2.48E-03	8.44E-02
GRHL3	310	6.24E-07	3.09E-03	3.83E-03
TCF7	311	6.28E-07	1.64E-03	3.94E-03	7.75E-03	1.19E-02
ASH2L	312	8.41E-07	2.36E-04
L3MBTL2	313	8.96E-07	4.50E-03	7.06E-03	1.20E-02
ELK1	314	1.35E-06	6.23E-05	9.50E-05	1.01E-03	2.73E-03
ELK3	315	1.54E-06
ZBTB14	316	1.81E-06
ORC2	317	1.85E-06	5.08E-03
HOXC9	318	2.06E-06	3.96E-04
ZNF783	319	2.24E-06
ETV1	320	2.57E-06	9.65E-06	1.75E-02	2.45E-02	2.47E-02
NPAT	321	2.60E-06	4.76E-03	1.70E-02	6.23E-01
IRAK4	322	2.80E-06	1.35E-02
PRDM11	323	3.32E-06	1.25E-02
LMO1	324	3.55E-06	7.58E-03	1.00E+00
TAFII	325	3.58E-06	3.50E-02
SRC	326	3.76E-06	2.48E-03	1.44E-02	4.10E-02	2.34E-01
ZBTB33	327	4.28E-06	2.99E-05	7.85E-05	1.14E-04	2.86E-04
NR2C2	328	4.83E-06	7.98E-04	1.12E-02	1.24E-02	1.26E-02
SP4	329	5.91E-06	7.50E-06	5.19E-05	1.02E-02
ELF3	330	6.39E-06	2.61E-05	7.66E-03
ZNF341	331	6.94E-06	1.10E-05	2.58E-04
GLIS2	332	9.34E-06	2.22E-04	4.64E-03
ZEB2	333	9.34E-06	4.34E-03	2.72E-02	1.28E-01	9.74E-01
APOBEC3B	334	9.49E-06	2.23E-02
BHLHE40	335	9.61E-06	2.35E-05	2.06E-03	4.71E-03	5.02E-03
PPARG	336	1.04E-05	1.65E-03	2.54E-03	3.77E-03	4.39E-03
NFIC	337	1.18E-05	1.68E-04	1.97E-02	2.25E-02
CTCFL	338	1.22E-05	2.92E-05	5.91E-03	6.55E-03	2.25E-02
ZBTB26	339	1.25E-05	1.30E-02
ERCC6	340	1.49E-05	5.10E-03	1.75E-02	1.90E-02	2.42E-02
NEUROG2	341	1.56E-05	3.39E-05	9.96E-05	2.98E-04	1.02E-03
ZNF786	342	1.64E-05
NKX2-1	343	1.66E-05	5.52E-04	5.05E-03	5.10E-03	8.35E-03
CREM	344	1.76E-05	2.44E-03	5.14E-03
DLX1	345	1.80E-05
ZIM3	346	1.89E-05	1.04E-03
SP7	347	1.98E-05	1.45E-03
FOXK1	348	2.03E-05	5.09E-03	9.99E-01	9.99E-01
GTF2F1	349	2.11E-05	9.27E-05	8.86E-03
REL	350	2.12E-05	2.48E-02
ZNF382	351	2.22E-05	2.23E-04	2.54E-03	1.34E-02	1.85E-02
ZNF519	352	2.24E-05
FOSL1	353	2.28E-05	3.92E-03	4.03E-03	1.40E-02	3.19E-02
TET3	354	2.56E-05	1.66E-03	3.29E-02
LIN9	355	2.72E-05	4.53E-03	6.69E-03
ZNF257	356	3.02E-05	1.08E-03	2.79E-03
ZNF518A	357	3.17E-05	2.13E-04
MYBL2	358	3.20E-05	1.11E-03	1.99E-03	3.38E-03	8.03E-03
ZXDC	359	3.41E-05
VDR	360	3.67E-05	6.35E-04	6.17E-03	7.60E-03	9.63E-03
NFRKB	361	3.78E-05	3.40E-03
PPARD	362	3.80E-05	1.66E-03	3.66E-03	3.76E-03	5.22E-03
FOXO1	363	4.25E-05	5.53E-04	1.73E-03	2.59E-03	1.55E-02
PRDM1	364	4.26E-05	1.48E-04	6.18E-03	1.04E-02	2.28E-02
ZNF846	365	4.39E-05
SOX13	366	4.43E-05	1.58E-02
ZNF18	367	4.44E-05	2.12E-02	2.82E-02	4.63E-02	1.05E-01
ZNF441	368	4.48E-05
PRAME	369	4.49E-05
NANOG	370	4.82E-05	5.49E-05	8.57E-05	1.09E-03	3.52E-03
ZNF600	371	4.88E-05	1.80E-04
FOS	372	5.08E-05	8.75E-04	1.12E-03	1.81E-03	2.03E-03
ZNF467	373	5.27E-05
MEF2A	374	5.64E-05	8.07E-03	5.58E-01	6.39E-01
ARID3A	375	6.09E-05	3.44E-03	7.19E-02
ATF4	376	6.22E-05	9.58E-04	6.17E-03	6.30E-03	7.72E-03
ZXDB	377	6.39E-05	3.32E-04
NR1H3	378	6.54E-05	1.90E-04	1.23E-03	2.21E-03	1.12E-02
RFX5	379	7.04E-05	2.57E-04	1.81E-03	5.09E-03	1.36E-02
ZFP2	380	7.53E-05	5.33E-04
5HMC	381	7.92E-05	7.34E-04	1.87E-03	4.99E-03	1.67E-02
MTA2	382	7.92E-05	7.91E-03	1.31E-02	1.97E-01	8.13E-01
NFYC	383	8.28E-05
ZNF273	384	8.37E-05
ASH1L	385	8.78E-05	1.23E-03
RELB	386	8.85E-05	5.10E-03	8.26E-03	8.41E-02	4.96E-01
ZNF76	387	9.01E-05	2.39E-02	8.25E-02	1.21E-01
ZNF766	388	9.10E-05	1.01E-02	1.46E-02
FEZF1	389	9.44E-05	9.85E-05	8.02E-03
CPSF3L	390	9.97E-05	9.43E-04	9.13E-03	1.17E-02	5.08E-02
ZNF180	391	1.06E-04
MNT	392	1.09E-04	1.56E-02	2.37E-02
SMC3	393	1.11E-04	3.66E-03	1.46E-02	7.42E-02	2.86E-01
BCL11A	394	1.15E-04	1.23E-03	2.28E-02	3.52E-02	5.06E-02
MLLT3	395	1.17E-04	4.30E-03	5.09E-03	5.10E-03	6.13E-03
STAT5A	396	1.18E-04	2.33E-03	5.09E-03	6.23E-03	6.67E-03
POLR2H	397	1.21E-04	3.99E-03
PAX6	398	1.27E-04	9.16E-03	8.72E-02	8.70E-01
ZNF561	399	1.32E-04
H3F3B	400	1.33E-04
ZNF182	401	1.38E-04
ZNF627	402	1.46E-04
SCML2	403	1.50E-04	1.23E-03	2.27E-03	5.09E-03	5.39E-03
ETS2	404	1.50E-04	2.04E-02	3.61E-02
PCGF1	405	1.56E-04	4.94E-03
GMEB2	406	1.65E-04	5.09E-03
ZBTB16	407	1.72E-04
KDM1B	408	1.76E-04
PMEL	409	1.82E-04	4.64E-03	5.01E-03	9.72E-03	1.07E-02
ELL2	410	1.87E-04	3.76E-04	1.93E-03	9.49E-03	5.39E-02
E2F7	411	1.90E-04	4.43E-03	5.83E-03	6.60E-03	7.48E-03
ZNF248	412	1.93E-04
DDX21	413	2.03E-04
HINFP	414	2.06E-04	1.20E-02	2.42E-02	9.87E-01	1.00E+00
LMO2	415	2.14E-04	2.26E-04	3.61E-03	2.23E-02	9.85E-01
ZNF343	416	2.25E-04
GATA6	417	2.35E-04	5.85E-04	2.39E-03	4.16E-03	4.85E-03
GTF2I	418	2.35E-04	4.10E-04	1.15E-02	9.99E-01	1.00E+00
TTF1	419	2.38E-04	5.20E-03
EHF	420	2.52E-04	5.72E-04	6.10E-03	3.07E-02	3.67E-02
CSNK2A1	421	2.53E-04
GRHL2	422	2.71E-04	4.88E-03	5.14E-03	1.75E-02	4.13E-02
ZNF224	423	2.78E-04	1.71E-03	6.12E-03
RCOR1	424	3.02E-04	5.09E-03	5.09E-03	7.28E-03	7.49E-03
HOXA2	425	3.03E-04
ETV6	426	3.05E-04	4.64E-03	1.13E-02
BATF	427	3.17E-04	2.60E-02	1.51E-01	9.99E-01
EZH1	428	3.21E-04	4.34E-03	9.19E-02	2.66E-01
NCOR1	429	3.33E-04	1.36E-02	1.93E-02	2.43E-02	2.31E-01
SND1	430	3.38E-04	4.72E-02	9.98E-01
ZNF490	431	3.42E-04
BATF3	432	3.56E-04	5.09E-03
SFPQ	433	3.56E-04	9.39E-04	9.42E-01
SRSF3	434	3.64E-04	5.75E-04	1.43E-03	2.30E-03
ZNF16	435	3.69E-04	7.55E-03
MTA3	436	3.86E-04	2.05E-02	9.94E-01	1.00E+00
PLAG1	437	4.20E-04
REPIN1	438	4.27E-04	3.02E-02	3.67E-02	9.59E-02	7.32E-01
ZNF468	439	4.64E-04
NR1H2	440	4.78E-04	4.59E-03	4.94E-03	6.12E-03	5.24E-02
TEAD4	441	4.90E-04	2.14E-03	2.92E-03	1.33E-02	2.55E-02
ZNF189	442	5.45E-04
ZNF423	443	5.71E-04	1.98E-02
NKRF	444	5.95E-04	9.01E-02
POU5F1	445	6.06E-04	1.03E-03	5.10E-03	9.71E-03	1.23E-02
ZNF610	446	6.21E-04	2.62E-02	9.98E-01
ZNF711	447	6.22E-04
OSR2	448	6.35E-04	5.28E-03	3.54E-02
BCLAF1	449	7.24E-04	1.97E-01
ZNF8	450	7.68E-04	7.98E-04	9.01E-03	2.25E-02
ISL1	451	7.79E-04
NFYA	452	7.85E-04	1.32E-02	1.37E-02	1.41E-02	1.93E-02
HKR1	453	7.89E-04
ZSCAN29	454	8.25E-04	5.50E-03	1.34E-02
JMJD1C	455	8.37E-04	2.65E-03	4.69E-03	7.19E-03
SIX5	456	8.39E-04	3.13E-03	1.41E-02	1.66E-02	4.59E-02
ATF3	457	8.53E-04	1.63E-03	3.00E-03	5.06E-03	7.29E-03
CREB3	458	8.89E-04	9.67E-01	9.77E-01
NFKB2	459	8.92E-04	1.09E-03	7.52E-03
RORA	460	8.96E-04
HDGF	461	9.27E-04	7.38E-03	1.15E-01	9.43E-01	1.00E+00
ETV5	462	9.43E-04	7.48E-02
ZNF83	463	9.46E-04	1.95E-01	2.16E-01
ZNF662	464	9.54E-04
RB1	465	9.70E-04	4.39E-03	5.43E-03	6.37E-03	6.83E-03
DAXX	466	9.80E-04	7.33E-02
BAHD1	467	9.94E-04	2.43E-02	1.18E-01
DIDO1	468	1.01E-03	1.83E-02
THAP11	469	1.03E-03	1.37E-03
SPDEF	470	1.04E-03	1.05E-03	3.40E-03	6.08E-01	9.77E-01
KLF12	471	1.04E-03
SMARCC1	472	1.09E-03	1.59E-03	1.83E-03	1.83E-03	3.28E-03
ZFP28	473	1.11E-03	1.20E-03
HIRA	474	1.12E-03	3.66E-03	7.70E-03	1.24E-02	8.28E-02
ZFP42	475	1.15E-03	4.44E-03	6.87E-02
C11orf30	476	1.15E-03	1.78E-03
SMAD1	477	1.18E-03	3.15E-03	5.72E-03	5.93E-03	6.09E-03
ZNF543	478	1.19E-03
ZFP69	479	1.19E-03
TFCP2	480	1.22E-03
RXRA	481	1.22E-03	1.23E-03	2.75E-03	1.97E-02	6.07E-02
HNRNPL	482	1.23E-03	5.08E-03
LOXL1	483	1.23E-03	6.92E-03
HES2	484	1.23E-03	1.99E-03	2.26E-03	3.61E-03	4.61E-03
NR2E3	485	1.23E-03
HOXC11	486	1.23E-03	5.10E-03	7.54E-03
NKX2-3	487	1.23E-03
CAMTA1	488	1.23E-03	1.00E+00
TFEB	489	1.23E-03
FOXP3	490	1.23E-03	5.20E-03	5.78E-03	6.91E-03	1.71E-02
NFATC4	491	1.23E-03
JAZF1	492	1.23E-03
DNMT1	493	1.23E-03	1.88E-02	5.08E-02	9.99E-01	1.00E+00
CREBL2	494	1.23E-03
HSF2	495	1.23E-03	5.10E-03	6.00E-03	9.75E-03	1.26E-02
HNF4G	496	1.23E-03	7.02E-03	2.24E-02	2.30E-01	8.54E-01
PBX2	497	1.26E-03	2.19E-03	6.80E-03	9.12E-03	1.25E-02
ZNF479	498	1.27E-03
PDX1	499	1.28E-03	7.27E-03	1.28E-01
ZKSCAN5	500	1.30E-03
MAFG	501	1.31E-03	1.88E-02	2.32E-01
ZNF100	502	1.31E-03	3.28E-03	5.26E-03
INO80	503	1.32E-03	7.08E-03	1.36E-02	2.63E-02	5.80E-02
MBTD1	504	1.32E-03
ZNF26	505	1.40E-03
ZNF33A	506	1.43E-03	3.25E-03	1.72E-02
ZNF582	507	1.45E-03	4.18E-03	7.86E-03
PRDM12	508	1.48E-03	5.09E-03
ZBED1	509	1.52E-03	7.61E-01
HHEX	510	1.58E-03	5.23E-03	1.10E-02
ASCL1	511	1.64E-03	2.09E-03	5.72E-03	6.66E-03	6.67E-03
LMTK3	512	1.65E-03	6.32E-03
ELF5	513	1.65E-03	9.14E-03
ARID2	514	1.70E-03	3.04E-03
ZNF394	515	1.76E-03	5.16E-03	6.88E-01
ZNF641	516	1.78E-03	9.32E-01	9.44E-01
ZBTB7B	517	1.82E-03
ZNF169	518	1.82E-03	2.90E-03
MAFB	519	1.88E-03	7.69E-03
PRDM14	520	1.89E-03	3.47E-02
KDM5A	521	1.90E-03	3.31E-03	5.07E-03	7.58E-03
ZNF383	522	1.91E-03
ZNF75A	523	1.91E-03	1.99E-02
ZNF792	524	1.95E-03	4.30E-03	5.75E-02
CUX1	525	1.96E-03	4.22E-03	6.43E-03	1.07E-02	1.50E-02
ZNF419	526	2.04E-03	5.20E-03	5.81E-03
KDM5C	527	2.07E-03	2.89E-03	4.04E-03	4.67E-03	5.10E-03
GAPDH	528	2.07E-03
SCRT1	529	2.10E-03	9.28E-03	2.46E-02
ZMYM3	530	2.13E-03	6.04E-01	6.50E-01	7.41E-01	8.75E-01
ZNF567	531	2.20E-03
FOXH1	532	2.21E-03	7.84E-02
MXD3	533	2.21E-03
ZNF714	534	2.24E-03
ZNF136	535	2.25E-03	4.55E-02
ZNF254	536	2.27E-03
ZNF28	537	2.28E-03
PRDM2	538	2.29E-03	9.31E-03
L3MBTL4	539	2.30E-03
ZNF716	540	2.32E-03
STAT6	541	2.35E-03	3.84E-03	7.33E-03	9.26E-03	9.36E-03
STAT2	542	2.36E-03	1.22E-02	3.23E-02	7.46E-02
RXRG	543	2.37E-03	3.65E-03	5.11E-03	6.25E-02	9.05E-01
EPAS1	544	2.38E-03	4.01E-03	4.63E-03	5.10E-03	5.81E-03
ZNF267	545	2.38E-03
ZNF879	546	2.42E-03
ZNF529	547	2.43E-03
E2F5	548	2.44E-03	3.35E-03
IRF2	549	2.45E-03	5.31E-03	1.24E-02
E2F2	550	2.48E-03	1.00E+00
NBN	551	2.50E-03	2.76E-01	9.53E-01	9.99E-01	1.00E+00
ZNF282	552	2.52E-03	2.58E-03
PKNOX1	553	2.54E-03	5.12E-03
DPF1	554	2.55E-03	1.59E-02
NFYB	555	2.59E-03	8.57E-03	1.09E-02	1.13E-02	8.07E-02
ZNF675	556	2.61E-03
MCM3	557	2.65E-03	9.17E-01	9.36E-01
ALKBH3	558	2.66E-03
ZNF124	559	2.67E-03
ZNF287	560	2.68E-03
KAT5	561	2.69E-03	4.63E-02	1.58E-01
ZNF483	562	2.69E-03
None	563	2.70E-03	8.13E-03	2.97E-02	8.84E-01
KLF6	564	2.70E-03	1.56E-01
ZNF547	565	2.73E-03	8.11E-03	8.44E-03	5.22E-02
ZNF414	566	2.80E-03	4.29E-02
ZNF682	567	2.81E-03	3.12E-03
EBNA3C	568	2.81E-03	4.54E-03	5.28E-02
GREB1	569	2.85E-03	8.82E-02	2.27E-01	2.82E-01	9.98E-01
ZNF317	570	2.86E-03	1.03E-02	2.96E-02
TALE	571	2.86E-03	4.59E-03	5.08E-03	5.86E-03	6.45E-03
DKK1	572	2.87E-03	5.09E-03
ZNF484	573	2.90E-03
ZNF398	574	2.90E-03
GLI4	575	2.91E-03	1.29E-02	3.70E-01
BARHL1	576	2.94E-03
AGO2	577	2.94E-03	5.78E-03	6.00E-03	1.16E-02	9.98E-01
MXD1	578	2.99E-03
ZNF584	579	3.05E-03	2.47E-01	9.96E-01
ICE1	580	3.06E-03	9.28E-03	4.84E-02
ZSCAN20	581	3.07E-03	9.43E-03
TEAD1 | TEAD4	582	3.10E-03
IL1RN	583	3.20E-03	4.94E-03	4.94E-03
ZNF84	584	3.35E-03	4.35E-02
ZNF649	585	3.43E-03
NFE2L2	586	3.44E-03	5.10E-03	5.52E-03	6.50E-03	1.12E-02
KLF4	587	3.45E-03	4.94E-03	6.54E-03	2.80E-02	3.07E-02
HDAC6	588	3.49E-03	2.07E-02	2.15E-02	2.56E-02	5.89E-02
ZNF808	589	3.51E-03
RAG1	590	3.52E-03	6.61E-03	8.57E-03
ZNF30	591	3.54E-03	1.33E-02	2.17E-02	3.57E-02
ZNF527	592	3.56E-03
EBNA1BP2	593	3.60E-03
ZNF439	594	3.62E-03
ZNF770	595	3.64E-03
ZNF618	596	3.65E-03
ZNF540	597	3.67E-03
CEBPZ	598	3.67E-03	5.99E-03	7.00E-03	1.09E-01
ZNF860	599	3.69E-03
HDAC8	600	3.71E-03	6.07E-02	9.89E-01
ELF2	601	3.73E-03	9.36E-01
BIRA	602	3.81E-03	5.19E-02	9.92E-01	1.00E+00
ZNF548	603	3.84E-03
ARNT	604	3.85E-03	4.04E-03	1.92E-01	9.89E-01	1.00E+00
ZNF692	605	3.93E-03	7.41E-03
SNRNP70	606	3.93E-03	9.19E-03	9.87E-01	9.99E-01
ZNF782	607	3.94E-03
ZMIZ1	608	3.97E-03	2.60E-02	9.96E-01
ZNF141	609	3.98E-03
PTTG1	610	3.98E-03	2.36E-02
ZNF90	611	3.99E-03
ZNF736	612	4.00E-03
POU3F2	613	4.02E-03	7.74E-03	1.15E-02	2.03E-02
RFX2	614	4.06E-03	5.11E-03	4.11E-02
ZNF264	615	4.06E-03	1.46E-02	1.15E-01	9.89E-01
USP7	616	4.07E-03	8.20E-03
SALL4	617	4.07E-03	5.09E-03
KDM3A	618	4.11E-03	4.18E-02	8.58E-02
ZNF354A	619	4.12E-03	4.58E-03
ZNF562	620	4.12E-03
BARX1	621	4.13E-03	5.77E-03
CENPT	622	4.13E-03	5.10E-03	5.11E-03	6.33E-03	6.34E-03
LANA	623	4.15E-03	4.23E-03	4.81E-03	5.08E-03	5.08E-03
ALX4	624	4.16E-03
ZNF442	625	4.19E-03
DYRK1A	626	4.21E-03	1.13E-02	2.47E-02
ZNF17	627	4.23E-03
ZNF740	628	4.25E-03	5.52E-03	6.93E-02	8.65E-02
ZNF225	629	4.25E-03
FOXO4	630	4.26E-03	8.59E-03
ZNF212	631	4.27E-03
BANP	632	4.27E-03	1.56E-02
MSX1	633	4.31E-03
H2AFX	634	4.32E-03	5.08E-03	5.71E-03	8.06E-03	4.11E-02
MEF2C	635	4.36E-03	4.64E-03	6.50E-03	9.99E-03
CHD3	636	4.39E-03
CHD4	637	4.39E-03	4.60E-02
HNF1B	638	4.40E-03	5.71E-03	7.98E-03	1.04E-02	2.16E-02
RAC3	639	4.42E-03
ZNF667	640	4.42E-03	1.11E-02
RLF	641	4.44E-03
BACH2	642	4.44E-03	3.67E-02	2.96E-01
TCFL5	643	4.45E-03
DROSHA	644	4.52E-03	5.09E-03	5.18E-03	1.28E-02	2.21E-02
SOX10	645	4.53E-03
ZNF701	646	4.54E-03	1.49E-01
CTNNB1	647	4.54E-03	4.67E-03	5.19E-03	6.56E-03	1.72E-02
SNAI1	648	4.56E-03	5.08E-03	5.51E-03	5.91E-03
ZNF706	649	4.57E-03
MYNN	650	4.58E-03	5.69E-03	3.55E-02	6.32E-02	2.35E-01
ARNTL	651	4.58E-03	4.94E-03	3.22E-02	1.97E-01	2.02E-01
PCGF5	652	4.64E-03
IRF5	653	4.64E-03	5.71E-03	7.37E-03	7.47E-03	1.47E-02
HOXA9	654	4.64E-03	1.11E-02	1.35E-02	8.08E-02
BBX	655	4.64E-03
FOXC1	656	4.64E-03
HOXD1	657	4.64E-03
ELF4	658	4.64E-03
MEOX2	659	4.64E-03
CDC5L	660	4.64E-03	9.96E-01	1.00E+00
CIITA	661	4.66E-03	9.28E-03	9.30E-03	6.69E-02	9.87E-01
ZNF669	662	4.67E-03	1.46E-02
TBX21	663	4.67E-03	2.42E-02	2.86E-02
MYOD1	664	4.68E-03	5.14E-03	2.29E-02	5.17E-02
CBX2	665	4.69E-03	6.28E-03	9.41E-03	1.35E-02	1.35E-02
EGFR	666	4.70E-03	1.08E-02
KRAB	667	4.71E-03	6.62E-03	7.79E-03	9.78E-03	9.92E-03
NKX2-5	668	4.71E-03
ZNF492	669	4.71E-03
SOX3	670	4.72E-03
SF1	671	4.72E-03	1.47E-02	1.97E-02	9.77E-01
HNF1A	672	4.73E-03	6.73E-03	6.27E-01
ZNF880	673	4.73E-03
ZNF781	674	4.74E-03	3.36E-02
ZNF214	675	4.75E-03	9.16E-03
ZNF615	676	4.76E-03
HES4	677	4.76E-03	1.46E-02
GMEB1	678	4.77E-03
NEUROG3	679	4.77E-03
HMG20A	680	4.78E-03	3.08E-02
ZNF516	681	4.79E-03
ZNF480	682	4.81E-03
ZKSCAN1	683	4.81E-03	1.61E-01	9.13E-01	9.29E-01	9.83E-01
TAT	684	4.85E-03	3.86E-01
ZSCAN5B	685	4.86E-03	1.01E-02	2.29E-02	2.43E-02
ZNF266	686	4.86E-03	8.38E-03
H3F3A	687	4.86E-03	5.09E-03	5.10E-03	5.25E-03	6.77E-03
PPARA	688	4.88E-03
MEIS3	689	4.89E-03
GCSAM	690	4.89E-03	1.91E-02
NFE2L1	691	4.90E-03	5.09E-03	7.98E-03	3.05E-02	4.61E-02
HOXD11	692	4.92E-03	7.01E-03
DDX11	693	4.92E-03	6.24E-03
ZNF550	694	4.93E-03
ZBTB49	695	4.94E-03	7.70E-03
SATB1	696	4.94E-03	1.64E-02	7.85E-02
F2RL1	697	4.94E-03
ATF7	698	4.94E-03	5.22E-03
DMRT2	699	4.94E-03
ARNTL2	700	4.94E-03
TFDP2	701	4.94E-03
TOE1	702	4.94E-03
FOXF2	703	4.94E-03
CDX1	704	4.94E-03
DRAP1	705	4.94E-03	9.84E-01
ZBTB39	706	4.94E-03
STAT4	707	4.95E-03	5.08E-03	5.09E-03	5.82E-03	6.58E-03
PCF11	708	4.95E-03
ZBTB2	709	4.99E-03	8.29E-03	9.88E-01	1.00E+00
ZBED4	710	4.99E-03
MYBL1	711	5.01E-03
MSX2	712	5.01E-03
KLF13	713	5.01E-03	8.37E-03	4.14E-01
ZNF22	714	5.01E-03	8.01E-03	3.74E-02	5.47E-02	9.50E-01
HOXB7	715	5.01E-03	6.61E-03	7.94E-03	1.44E-02	2.06E-02
ZBTB4	716	5.01E-03	6.90E-03
HOXD9	717	5.01E-03
BTF3	718	5.01E-03
SIRT3	719	5.01E-03	5.06E-03	7.44E-03	1.00E+00
HOXB1	720	5.01E-03
ZNF324B	721	5.01E-03
ARID1A	722	5.02E-03	1.71E-02
CENPC	723	5.03E-03	5.11E-03	6.34E-03
RARG	724	5.03E-03	5.57E-03	1.35E-02	3.83E-02	1.92E-01
EPO	725	5.03E-03	7.71E-03	9.99E-01	1.00E+00
FERD3L	726	5.03E-03
TFE3	727	5.03E-03
DDIT3	728	5.03E-03
LEF1	729	5.05E-03	5.06E-03	5.09E-03	1.47E-02	2.02E-01
OTX1	730	5.05E-03
ATF6	731	5.05E-03
IRX3	732	5.05E-03
ZNF285	733	5.06E-03
NFIL3	734	5.06E-03	1.11E-01
ZBTB12	735	5.06E-03	5.82E-03	6.19E-03	6.93E-03	8.97E-03
EWSR1	736	5.06E-03	5.10E-03
BACH1	737	5.06E-03	7.15E-03	3.38E-01	8.28E-01	9.34E-01
PRDM4	738	5.07E-03
NUP98	739	5.07E-03	5.10E-03	5.11E-03	6.79E-03	6.88E-03
THAP4	740	5.07E-03
EGFA-T1	741	5.08E-03	7.91E-03	2.74E-02
SREBF2	742	5.08E-03	6.20E-03	9.80E-03	9.98E-01	9.99E-01
RAX2	743	5.08E-03
PRKDC	744	5.08E-03	5.12E-03	5.37E-02	2.02E-01	9.97E-01
RAD51	745	5.08E-03	5.66E-02	8.65E-01	1.00E+00	1.00E+00
EBNA3A	746	5.08E-03	6.19E-03	6.85E-03	1.00E+00
WHSC1	747	5.08E-03	5.14E-03	5.14E-03
CGGBP1	748	5.08E-03	5.10E-03
NFIB	749	5.08E-03
DMRT1	750	5.09E-03
FOXF1	751	5.09E-03
POLB	752	5.09E-03	1.00E+00
HOXA11	753	5.09E-03
SFMBT1	754	5.09E-03	1.52E-02	1.00E+00
PAX3	755	5.09E-03	8.77E-03	1.13E-02	7.25E-02
NCAPG	756	5.09E-03	6.90E-03	7.11E-03	7.12E-03	7.65E-03
ID4	757	5.09E-03
H2AK119ub	758	5.09E-03	6.63E-03
WIZ	759	5.09E-03
SMC4	760	5.09E-03
EVX1	761	5.09E-03
EOMES	762	5.09E-03	3.12E-02	9.10E-02	8.55E-01
SRPK2	763	5.09E-03	5.12E-03
ZNF644	764	5.09E-03	4.52E-02	2.15E-01
IKZF5	765	5.09E-03
HOXB5	766	5.09E-03
MAP1LC3A	767	5.09E-03	5.10E-03
HIST1H1B	768	5.09E-03	5.11E-03	1.55E-02
IRF3	769	5.09E-03	6.75E-03	8.11E-03	1.00E-01
HOXD4	770	5.09E-03
HOXD13	771	5.09E-03
NCOA3	772	5.09E-03
ISL2	773	5.09E-03
HESX1	774	5.10E-03
CCR5	775	5.10E-03
CCNT1	776	5.10E-03	5.10E-03	5.12E-03	6.88E-03	9.43E-03
MDM2	777	5.10E-03	1.00E+00
MCM5	778	5.10E-03	1.02E-02
C10orf12	779	5.10E-03	5.11E-03
HP1BP3	780	5.10E-03
TERF2	781	5.11E-03	6.34E-03	7.67E-03	7.77E-03	7.81E-03
PAX8	782	5.11E-03	5.13E-03	5.49E-03	6.31E-03
HIVEP3	783	5.11E-03
ZNF460	784	5.12E-03
GZF1	785	5.12E-03
TERF1	786	5.12E-03	5.23E-03	2.67E-01
POU2F1	787	5.12E-03	8.26E-03	1.04E-02	1.09E-02	1.88E-02
LMX1B	788	5.13E-03
CBX7	789	5.13E-03	3.10E-02	7.94E-02
MAP2K1	790	5.13E-03	1.12E-02
PBX1	791	5.13E-03	2.30E-02
ZNF552	792	5.15E-03
ZNF24	793	5.16E-03	1.59E-02	5.35E-02	2.07E-01	3.83E-01
FOXD3	794	5.16E-03
BRF2	795	5.17E-03	7.38E-03	1.49E-02	3.69E-02
ZSCAN5A	796	5.17E-03	6.91E-03	1.29E-02	1.06E-01
ZNF737	797	5.17E-03
ZNF12	798	5.20E-03	6.35E-02
EBF3	799	5.21E-03	6.15E-03	6.17E-03	1.84E-02	2.05E-02
ZNF620	800	5.22E-03
CHD7	801	5.22E-03	3.92E-02	3.92E-02	1.32E-01	1.32E-01
ZNF764	802	5.24E-03
ZNF570	803	5.24E-03
ZNF300	804	5.25E-03
ZNF175	805	5.26E-03	3.41E-01	8.38E-01	9.83E-01	9.87E-01
BARX2	806	5.26E-03
SUMO1	807	5.27E-03	1.73E-02	4.41E-02	9.87E-01	9.96E-01
HNRNPLL	808	5.28E-03	1.27E-02	1.32E-02	1.71E-02
ZNF681	809	5.31E-03
ZMYND11	810	5.33E-03	5.46E-03	1.95E-02	4.22E-02
ZNF438	811	5.34E-03	1.41E-02
NFIA	812	5.36E-03	9.80E-01
ZNF528	813	5.37E-03	1.59E-02	2.29E-02	2.32E-01
ZNF454	814	5.37E-03	9.42E-03
ELK4	815	5.37E-03	6.06E-03	6.13E-03	3.60E-02	4.49E-02
GTF3C1	816	5.42E-03	2.17E-02
ZNF417	817	5.44E-03
ESRRA	818	5.45E-03	1.29E-01	5.47E-01	8.99E-01
GLYR1	819	5.47E-03	1.82E-02
ZNF205	820	5.48E-03
MGEA5	821	5.50E-03
ZNF280D	822	5.51E-03	9.14E-02	9.73E-01
GATAD2B	823	5.54E-03	8.22E-03	4.79E-02
FOXR2	824	5.54E-03	6.22E-03
ZNF534	825	5.54E-03
ZNF891	826	5.57E-03
ZNF574	827	5.57E-03
ZNF25	828	5.57E-03
HOXB4	829	5.59E-03
ZNF34	830	5.60E-03
ZNF614	831	5.60E-03
CASZ1	832	5.63E-03
ZNF211	833	5.64E-03	6.77E-03
ZNF384	834	5.69E-03	3.54E-01	9.99E-01
SMAD2	835	5.72E-03	7.42E-03	1.49E-02	1.77E-02	4.68E-02
PRDM9	836	5.74E-03
CD74	837	5.75E-03	1.13E-02	1.99E-02	2.13E-02	2.82E-02
ZBTB10	838	5.75E-03
CREB3L2	839	5.78E-03
EBNA2	840	5.79E-03
ZNF496	841	5.79E-03
HBG1 | HBG2	842	5.80E-03	5.86E-03	6.57E-03
ZNF789	843	5.81E-03
TBX3	844	5.84E-03
ZNF132	845	5.86E-03
NCOR2	846	5.94E-03	1.37E-02	2.79E-02	3.46E-02
C17orf49	847	5.96E-03	9.69E-01
ZIM2	848	5.98E-03
ZNF619	849	5.99E-03
GLI1	850	6.00E-03
ZNF605	851	6.03E-03
PCGF2	852	6.04E-03	1.63E-02	1.00E+00	1.00E+00
UBE2I	853	6.04E-03	1.19E-02
ZNF674	854	6.07E-03
MEIS2	855	6.08E-03
ZNF69	856	6.10E-03
ELL	857	6.11E-03
ARID1B	858	6.14E-03	1.08E-02
ZNF350	859	6.15E-03	1.01E-02
ZNF791	860	6.17E-03
ZNF235	861	6.17E-03
ATRX	862	6.19E-03	6.29E-03	1.05E-02	1.18E-02
PIAS4	863	6.20E-03	9.37E-03
KLF7	864	6.20E-03	8.14E-03	1.44E-02
DOT1L	865	6.21E-03
LHX3	866	6.22E-03
TFAM	867	6.22E-03	7.47E-03	7.49E-03	7.51E-03	1.00E+00
ZFP1	868	6.23E-03
EP400	869	6.24E-03	8.02E-03	1.02E-02
ZNF557	870	6.25E-03
MYF6	871	6.26E-03
ATF5	872	6.27E-03
ZC3H11A	873	6.34E-03
ZNF502	874	6.38E-03	6.39E-03
ZNF311	875	6.40E-03
POLR3A	876	6.41E-03	2.63E-02	2.73E-02	2.73E-02	5.09E-01
CTBP1	877	6.41E-03	7.12E-03	2.70E-02	1.08E-01	1.00E+00
HOXC13	878	6.46E-03
MBD3L2	879	6.46E-03
ZNF45	880	6.49E-03
ZNF10	881	6.50E-03
ATF7IP	882	6.52E-03	2.93E-02
PYGO2	883	6.52E-03	8.12E-01
HOXA1	884	6.53E-03
ZNF785	885	6.53E-03
ZNF788	886	6.53E-03	2.81E-02
ZNF799	887	6.57E-03
ZNF418	888	6.59E-03	8.64E-03
HOXB8	889	6.60E-03
ID2	890	6.60E-03
NCOA1	891	6.61E-03	6.74E-03	9.05E-03	9.10E-03	6.07E-02
MAPK1	892	6.62E-03	8.00E-03
PCGF6	893	6.62E-03
HOXA5	894	6.62E-03
ZNF486	895	6.63E-03	5.79E-02	1.90E-01
ZNF695	896	6.66E-03
ZNF816	897	6.67E-03	4.42E-02
BRD7	898	6.71E-03	4.31E-02
ZNF146	899	6.74E-03	7.19E-03	4.59E-02
ZNF184	900	6.78E-03	7.76E-03
OVOL2	901	6.81E-03	8.72E-03	2.27E-02
MEN1	902	6.87E-03	2.21E-02	9.03E-01	9.17E-01
ZNF410	903	6.92E-03	1.11E-02
CIC	904	6.94E-03
KAT2A	905	6.96E-03	7.19E-03
SNAPC4	906	6.97E-03	7.87E-03	1.08E-02
HOXA10	907	6.97E-03
DICER1	908	7.00E-03
GRP20	909	7.00E-03
MTF1	910	7.10E-03
SUPT20H	911	7.11E-03	1.07E-02	2.12E-02	5.54E-02
ESCO2	912	7.12E-03	8.10E-03	9.99E-01	1.00E+00
ZFP69B	913	7.15E-03	6.76E-02	2.03E-01
HIVEP1	914	7.19E-03
NR1I2	915	7.22E-03
TSHZ1	916	7.22E-03	1.07E-02	2.14E-01
KCMF1	917	7.22E-03
SIX4	918	7.27E-03	6.45E-02
DLX4	919	7.29E-03
FOXQ1	920	7.30E-03
RPA2	921	7.31E-03	1.02E-02
SNAPC2	922	7.31E-03	8.35E-03	9.80E-03
ZNF581	923	7.34E-03
ADNP2	924	7.40E-03
FOXJ2	925	7.41E-03	1.30E-01	1.54E-01
GTF2E2	926	7.46E-03	1.37E-01
HOXB2	927	7.46E-03
NEUROD2	928	7.48E-03
ZNF354B	929	7.48E-03
PITX1	930	7.49E-03
HOXA7	931	7.50E-03
MSC	932	7.50E-03
SKI	933	7.51E-03
TERT	934	7.51E-03	7.79E-03	9.20E-03	2.06E-02	2.35E-02
NR5A2	935	7.51E-03	1.36E-02	6.51E-02	9.97E-01
NFE2L3	936	7.52E-03
ZNF705G	937	7.53E-03
GTF3A	938	7.53E-03
HAND1	939	7.55E-03
ZSCAN23	940	7.59E-03	3.28E-02
POLR3G	941	7.60E-03	1.81E-02	2.23E-02	2.36E-02	2.56E-02
ID3	942	7.61E-03	5.95E-02	1.65E-01
NHLH1	943	7.62E-03
SMARCA2	944	7.62E-03
ZNF697	945	7.63E-03	5.03E-01
CDK2	946	7.64E-03	1.67E-01	9.78E-01
NKX6-1	947	7.66E-03
SRPK1	948	7.67E-03	1.25E-02
LHX5	949	7.68E-03
NR4A2	950	7.68E-03
MIXL1	951	7.68E-03
CTRL	952	7.69E-03	1.54E-02	2.40E-01
SMARCE1	953	7.69E-03	1.52E-02	2.45E-01	6.07E-01
COPS2	954	7.70E-03
NR3C2	955	7.76E-03	1.60E-02	9.88E-01
ZNF566	956	7.76E-03
ZNF281	957	7.78E-03	2.65E-02
E2F8	958	7.79E-03	6.07E-02
RPA1	959	7.79E-03
ZNF324	960	7.84E-03	8.20E-02	3.27E-01	9.86E-01
CD59	961	7.86E-03
YBX1	962	7.86E-03	1.30E-02	2.32E-02	2.38E-02	7.35E-01
WWTR1	963	7.88E-03	2.23E-02	1.60E-01
ZNF138	964	7.88E-03	1.42E-01
LRWD1	965	7.90E-03	9.10E-03	1.16E-02	1.89E-02
KMT2B	966	7.96E-03	9.81E-01
ZNF549	967	7.98E-03	1.14E-02	1.20E-01
LHX4	968	7.99E-03
ATOH1	969	8.08E-03
HSF4	970	8.08E-03
ZNF776	971	8.12E-03
ZNF555	972	8.13E-03
ZNF74	973	8.25E-03
GLIS3	974	8.33E-03
ZNF790	975	8.36E-03
PTRF	976	8.52E-03	8.89E-03
ZNF85	977	8.53E-03	1.72E-02
MEF2D	978	8.54E-03	7.09E-02	9.45E-01
ILK	979	8.56E-03	1.73E-02
ZNF222	980	8.56E-03
ZNF571	981	8.58E-03
ZNF197	982	8.60E-03	4.62E-01	8.61E-01
MRE11A	983	8.69E-03	2.72E-02
ZNF708	984	8.73E-03	1.27E-02
CASP8AP2	985	8.80E-03	1.05E-02	2.46E-02	1.00E+00
CEBPG	986	8.90E-03	5.03E-02	6.19E-02	2.15E-01	3.86E-01
DLX2	987	8.94E-03
SIX1	988	9.10E-03	3.78E-01	6.54E-01	6.66E-01	8.97E-01
ZNF432	989	9.14E-03
XRCC4	990	9.14E-03
ZNF595	991	9.16E-03
ZNF292	992	9.20E-03	9.98E-01
ZNF154	993	9.21E-03
ZNF304	994	9.21E-03
ZNF223	995	9.22E-03
ZNF302	996	9.24E-03
ZNF33B	997	9.27E-03
ZNF774	998	9.30E-03
ARID3B	999	9.52E-03
ZNF626	1000	9.53E-03
GCG	1001	9.58E-03
TOX4	1002	9.61E-03
SMN1	1003	9.72E-03	3.26E-02
STAG2	1004	9.75E-03
GRHL1	1005	9.85E-03
ZNF250	1006	9.87E-03	1.91E-02
DEK	1007	9.94E-03	1.85E-02	7.28E-01	9.12E-01
ZNF395	1008	9.97E-03
ZNF81	1009	9.99E-03
PALB2	1010	1.00E-02
LHX6	1011	1.01E-02
GLI3	1012	1.01E-02
RBAK	1013	1.01E-02
ZNF485	1014	1.02E-02
ZZZ3	1015	1.03E-02	1.30E-02	2.98E-02
ZNF573	1016	1.04E-02
GTF2A2	1017	1.04E-02	8.22E-02
ZFP37	1018	1.05E-02	9.36E-01
HES1	1019	1.07E-02	1.55E-02	6.09E-01	9.90E-01
ZNF433	1020	1.08E-02
CDKN1B	1021	1.09E-02	1.12E-02
SNAPC1	1022	1.10E-02	1.39E-02
ZNF181	1023	1.10E-02
ZNF320	1024	1.11E-02	7.03E-02	8.06E-01
ZNF431	1025	1.12E-02
NR2F6	1026	1.12E-02	1.29E-01	5.41E-01	6.65E-01	9.24E-01
ZIC2	1027	1.13E-02
NKX2-8	1028	1.14E-02
CLOCK	1029	1.14E-02	2.09E-02	1.48E-01	9.82E-01	1.00E+00
H3Pan	1030	1.14E-02
ZNF587	1031	1.14E-02
MZF1	1032	1.15E-02	2.20E-02
ZNF239	1033	1.15E-02	3.69E-02
ZNF680	1034	1.15E-02	3.02E-02	8.78E-02	9.63E-02	2.43E-01
ZNF525	1035	1.16E-02
ZNF749	1036	1.18E-02
COIL	1037	1.18E-02
ZNF135	1038	1.20E-02
FOXK2	1039	1.21E-02	1.30E-02	1.36E-02	1.37E-02	1.76E-02
ZNF687	1040	1.22E-02	4.43E-02
BCL11B	1041	1.22E-02	2.36E-02
SOX15	1042	1.22E-02
ZNF165	1043	1.22E-02
KLF17	1044	1.22E-02	2.25E-02
STAT5	1045	1.23E-02	3.06E-02	4.46E-02	4.59E-02	8.83E-01
ZNF765	1046	1.24E-02
NFKBIA	1047	1.24E-02
ZNF337	1048	1.25E-02
ZNF334	1049	1.26E-02
ZNF585A	1050	1.27E-02
TP73	1051	1.27E-02	2.64E-02	2.32E-01	6.42E-01	7.31E-01
ZNF93	1052	1.27E-02
IL1B	1053	1.28E-02	1.38E-02	5.21E-02	1.30E-01	1.42E-01
ZNF322	1054	1.29E-02
ZNF805	1055	1.30E-02
PITX3	1056	1.30E-02
ZFHX3	1057	1.31E-02
ZNF3	1058	1.31E-02	1.00E+00
SMARCA1	1059	1.31E-02
ZSCAN2	1060	1.31E-02	1.60E-02
FANCD2	1061	1.35E-02	4.89E-01
SETX	1062	1.35E-02	5.24E-02
HOXA13	1063	1.37E-02	1.81E-02
EBNA3	1064	1.41E-02
TLX1	1065	1.41E-02
ERF	1066	1.44E-02
ZNF671	1067	1.44E-02
DLX6	1068	1.45E-02
DBP	1069	1.46E-02
JDP2	1070	1.46E-02
WRNIP1	1071	1.48E-02
ZKSCAN3	1072	1.48E-02
ZNF778	1073	1.48E-02	1.59E-01
ZNF530	1074	1.49E-02
ZNF777	1075	1.50E-02
SMARCC2	1076	1.51E-02	1.51E-02
ZFP41	1077	1.53E-02	9.84E-01
ZNF592	1078	1.53E-02	7.35E-01	9.71E-01	1.00E+00
KAT2B	1079	1.54E-02	6.90E-02	7.44E-02	9.86E-01	9.86E-01
t-IgG-control	1080	1.57E-02	2.95E-02
ZNF44	1081	1.57E-02
INSM2	1082	1.59E-02	3.64E-01
ZNF37A	1083	1.61E-02
ZNF684	1084	1.62E-02
TOP2B	1085	1.63E-02	1.29E-01
ZNF236	1086	1.64E-02
CARM1	1087	1.67E-02	1.00E+00
BTAF1	1088	1.68E-02
DEAF1	1089	1.70E-02
ZNF513	1090	1.71E-02
ZFAT	1091	1.71E-02
ZNF207	1092	1.73E-02	1.09E-01	9.86E-01
NCAPG2	1093	1.74E-02	1.00E+00
NONO	1094	1.78E-02	1.00E+00
HECTD1	1095	1.87E-02	5.34E-02
HOXC6	1096	1.89E-02
RFX7	1097	1.91E-02
ADNP	1098	1.94E-02	1.00E+00	1.00E+00
MEIS1	1099	1.95E-02	1.98E-02	5.87E-02	5.89E-02	1.16E-01
SOX11	1100	1.95E-02	4.90E-02
PRPF4	1101	1.96E-02	1.99E-02	9.09E-02	8.53E-01
ZNF333	1102	1.98E-02
ZNF837	1103	1.98E-02	9.98E-01
ZNF284	1104	1.98E-02
ZNF41	1105	1.99E-02	3.13E-02
ZNF596	1106	2.01E-02
NR0B2	1107	2.01E-02
ZNF564	1108	2.04E-02
ZNF75D	1109	2.06E-02	5.24E-02
RBCK1	1110	2.07E-02
ZNF800	1111	2.12E-02	1.22E-01
LDB1	1112	2.13E-02
MAML3	1113	2.14E-02	4.02E-02	4.20E-02	9.86E-01
NFAT5	1114	2.14E-02	4.62E-02
ZIK1	1115	2.14E-02
ZFP82	1116	2.15E-02
ZNF611	1117	2.17E-02
HOXB6	1118	2.20E-02
ZNF7	1119	2.22E-02
TOP1	1120	2.30E-02	3.96E-02	6.01E-02	6.85E-01	9.35E-01
ZBTB42	1121	2.31E-02
HIC1	1122	2.33E-02	3.36E-02
GUCY1B3	1123	2.35E-02
CSDE1	1124	2.37E-02	3.11E-02	7.76E-01	8.30E-01
SNAPC5	1125	2.44E-02
BDP1	1126	2.44E-02	2.82E-02	2.84E-02	3.13E-02	4.26E-02
ZNF217	1127	2.47E-02	6.07E-01
AUTS2	1128	2.47E-02
LHX2	1129	2.48E-02	4.48E-02
ZFP14	1130	2.50E-02
GFI1B	1131	2.50E-02	5.23E-02	1.37E-01
7SK	1132	2.52E-02	2.58E-01	3.10E-01	8.21E-01	8.50E-01
ZNF133	1133	2.57E-02
ZNF35	1134	2.57E-02
ZNF613	1135	2.63E-02
SIRT6	1136	2.69E-02	2.69E-02	1.06E-01	1.06E-01	1.58E-01
ZNF585B	1137	2.71E-02	3.88E-01
WT1	1138	2.73E-02	1.49E-01
5MC	1139	2.82E-02	9.91E-01	9.95E-01	9.97E-01
BRF1	1140	2.85E-02	3.02E-02	3.45E-02	8.35E-02
ZNF101	1141	2.88E-02	2.97E-01	4.23E-01
AEBP2	1142	2.95E-02	9.97E-01	1.00E+00
HDAC3	1143	2.97E-02	4.04E-02	6.56E-01	8.51E-01
ASCL2	1144	2.97E-02
MCM7	1145	2.98E-02	4.14E-02	1.18E-01	3.32E-01
BANF1	1146	2.98E-02	3.60E-02	1.55E-01
PHF20	1147	3.08E-02
ZNF19	1148	3.12E-02
NME2	1149	3.26E-02	9.07E-01
ZNF114	1150	3.28E-02
POLR3GL	1151	3.28E-02
ZNF430	1152	3.28E-02
MBD1_isoform2	1153	3.32E-02	1.04E-01
DPF2	1154	3.36E-02	1.02E-01	2.29E-01	3.35E-01
BCAT1	1155	3.36E-02	1.05E-01
ZNF616	1156	3.37E-02
ZNF558	1157	3.42E-02	3.42E-02	5.42E-01
RYBP	1158	3.46E-02	9.97E-01
ZFP90	1159	3.47E-02
ZNF707	1160	3.68E-02	9.97E-01	1.00E+00
TBX5	1161	3.72E-02	3.72E-02	6.67E-02	9.21E-02	9.21E-02
TDRD3	1162	3.73E-02
EPC1	1163	3.75E-02	9.96E-01
ZNF48	1164	3.92E-02	2.13E-01
CHAT	1165	3.99E-02	1.13E-01
TEAD2	1166	4.08E-02	4.35E-02	8.76E-01
ZNF140	1167	4.24E-02	9.47E-02	8.77E-01
ZNF730	1168	4.42E-02
KLF3	1169	4.47E-02
TBL1XR1	1170	4.61E-02	9.35E-01	9.81E-01
SIX2	1171	4.66E-02	4.66E-02	6.25E-02	2.69E-01	2.69E-01
ZNF440	1172	4.82E-02
ZNF586	1173	4.97E-02
ZNF750	1174	5.18E-02
LYL1	1175	5.31E-02	9.79E-01	9.86E-01	9.98E-01	9.99E-01
ZNF780A	1176	5.60E-02
CBFA2T2	1177	5.66E-02
CCND2	1178	5.69E-02	1.00E+00
GTF3C2	1179	5.70E-02	8.34E-01
SSRP1	1180	5.71E-02	2.42E-01	5.25E-01	9.38E-01	9.65E-01
CHD5	1181	5.81E-02
FOXG1	1182	5.91E-02
ZNF784	1183	6.19E-02
ZNF506	1184	6.27E-02
TRRAP	1185	6.39E-02	2.94E-01
DDX20	1186	6.40E-02	3.24E-01	3.78E-01	4.13E-01
MBD4	1187	6.49E-02
ZNF501	1188	6.57E-02	8.19E-01
MECOM	1189	6.75E-02
CBX6	1190	6.95E-02	9.97E-01
FOXD2	1191	7.05E-02
DR1	1192	7.13E-02
TCF21	1193	7.35E-02	4.20E-01	9.45E-01	9.96E-01
ETV7	1194	7.37E-02
ZNF580	1195	7.47E-02	2.25E-01
ZNF664	1196	7.48E-02	1.04E-01
IRF9	1197	7.49E-02	2.47E-01	1.00E+00
SVIL	1198	7.62E-02	1.00E+00
ZNF121	1199	7.77E-02	8.10E-02	8.32E-02	1.60E-01
ZNF565	1200	7.98E-02
ORC1	1201	8.45E-02
ZNF366	1202	8.67E-02	2.54E-01
SCRT2	1203	8.83E-02	1.69E-01
HOTAIR	1204	9.12E-02	9.97E-01	9.99E-01	1.00E+00
MYOG	1205	9.17E-02
CBX4	1206	9.23E-02
ZNF391	1207	9.51E-02	1.02E-01
KAT8	1208	1.01E-01	9.76E-01	9.89E-01
ZNF71	1209	1.02E-01
TARDBP	1210	1.09E-01	7.14E-01	9.99E-01	1.00E+00
CAMTA2	1211	1.10E-01
WDHD1	1212	1.12E-01	2.05E-01
ZNF823	1213	1.19E-01
ZNF597	1214	1.25E-01
ZNF425	1215	1.27E-01
ZNF407	1216	1.34E-01
ZNF429	1217	1.38E-01
PGR	1218	1.48E-01
ZNF260	1219	1.69E-01
SRCAP	1220	1.87E-01
CHAMP1	1221	1.92E-01	6.62E-01
SPIN1	1222	1.93E-01
CALU	1223	1.94E-01	2.28E-01
ZNF554	1224	2.04E-01
AHR	1225	2.14E-01
ZFP3	1226	2.88E-01	9.93E-01
ZNF157	1227	3.05E-01
OVOL3	1228	3.17E-01	9.87E-01
ZNF362	1229	3.37E-01	4.62E-01
ZNF2	1230	3.40E-01	9.39E-01	1.00E+00
ARNT2	1231	3.87E-01
ZNF134	1232	4.33E-01
ZNF589	1233	4.51E-01	5.83E-01
ZNF793	1234	4.68E-01	5.02E-01
FUS	1235	4.69E-01	9.57E-01	1.00E+00
DACOR1	1236	4.71E-01
ICE2	1237	4.78E-01
CDK12	1238	5.03E-01
ZNF563	1239	5.24E-01
CCDC101	1240	5.60E-01	6.26E-01
TSC22D4	1241	5.84E-01	8.16E-01	9.16E-01	9.98E-01	9.99E-01
USP49	1242	6.06E-01	9.96E-01
SSU72	1243	6.89E-01
HOXC8	1244	7.22E-01
ZNF280A	1245	7.32E-01
TLE3	1246	7.44E-01
ZBTB1	1247	7.45E-01	9.95E-01
HEYL	1248	8.24E-01
DPPA2	1249	8.25E-01
PPARGC1A	1250	8.60E-01
ZNF346	1251	8.95E-01	9.26E-01
ZC3H8	1252	9.17E-01	9.98E-01	1.00E+00
BRDU	1253	9.35E-01	9.99E-01	1.00E+00	1.00E+00	1.00E+00
PHF6	1254	9.44E-01
ZSCAN31	1255	9.46E-01
CREB3L4	1256	9.51E-01
ZKSCAN8	1257	9.54E-01	9.98E-01
ZBTB6	1258	9.62E-01	9.67E-01	9.85E-01
ZNF331	1259	9.63E-01	9.93E-01	1.00E+00
ZNF283	1260	9.65E-01
ZBTB18	1261	9.67E-01
ZNF318	1262	9.72E-01	9.88E-01	1.00E+00
PLRG1	1263	9.81E-01	9.92E-01
ZNF354C	1264	9.86E-01	1.00E+00
SMARCA5	1265	9.89E-01	1.00E+00	1.00E+00
ZNF488	1266	9.89E-01	1.00E+00
YBX3	1267	9.93E-01	1.00E+00	1.00E+00
ZNF512	1268	9.93E-01	9.98E-01
ZNF445	1269	9.94E-01
HDAC4	1270	9.95E-01
HJURP	1271	9.96E-01	9.99E-01
ZNF329	1272	9.96E-01
ZNF449	1273	9.96E-01
NKX2-2	1274	9.96E-01
ZFP57	1275	9.97E-01	9.99E-01
OLFM2	1276	9.97E-01	9.99E-01
FEV	1277	9.97E-01
C17orf96	1278	9.98E-01	1.00E+00
CBFA2T3	1279	9.98E-01
HLTF	1280	9.99E-01	1.00E+00
ZNF623	1281	9.99E-01	9.99E-01
MBD1_isoform1	1282	1.00E+00	1.00E+00
SON	1283	1.00E+00
TRIM22	1284	1.00E+00	1.00E+00
ZNF654	1285	1.00E+00	1.00E+00
ZNF92	1286	1.00E+00
CRY1	1287	1.00E+00
MIER1	1288	1.00E+00	1.00E+00
KLF16	1289	1.00E+00	1.00E+00
ZNF768	1290	1.00E+00
BRD9	1291	1.00E+00	1.00E+00
ZTA	1292	1.00E+00	1.00E+00
TIAM1	1293	1.00E+00
HAP1	1294	1.00E+00
ZNF436	1295	1.00E+00
CREB3L1	1296	1.00E+00
IRX2	1297	1.00E+00
HES7	1298	1.00E+00
HIC2	1299	1.00E+00
CEBPE	1300	1.00E+00
IRX5	1301	1.00E+00
PAX2	1302	1.00E+00
BHLHE41	1303	1.00E+00
NR1D1	1304	1.00E+00
TGIF1	1305	1.00E+00
HMGA1	1306	1.00E+00
AHCTF1	1307	1.00E+00
TRPS1	1308	1.00E+00
IRF8	1309	1.00E+00
LCOR	1310	1.00E+00	1.00E+00
UBP1	1311	1.00E+00
IGF1R	1312	1.00E+00
HES5	1313	1.00E+00
PGBD5	1314	1.00E+00
ID1	1315	1.00E+00
TAF15	1316	1.00E+00

## Sheet: 5
Lisa for siSIM2 up-regulated genes in DHT and in vehicle conditions without an androgen-regulation
Transcription Factor	rank	1st Sample p-value	2nd Sample p-value	3rd Sample p-value	4th Sample p-value	5th Sample p-value
NFATC3	1	2.11E-34	2.93E-02
FOXA1	2	4.75E-33	4.32E-32	1.27E-28	6.08E-27	1.22E-22
ING5	3	9.05E-32
SOX4	4	1.52E-31	2.00E-27	5.44E-25	1.99E-01	2.14E-01
RBL1	5	6.31E-31
PR	6	1.07E-30	1.35E-28	4.11E-24	1.34E-08	1.02E-07
LMNB1	7	2.44E-28	1.88E-01	2.89E-01	3.26E-01	4.06E-01
BRD4	8	2.94E-28	3.68E-24	3.48E-23	8.46E-19	9.30E-18
FOXA2	9	1.46E-27	3.37E-26	1.01E-25	2.60E-22	8.02E-07
CEBPB	10	1.97E-26	9.52E-24	7.22E-18	2.02E-14	6.54E-14
ING2	11	3.50E-26
LEO1	12	6.00E-26	6.75E-01
AFF1	13	1.70E-25	2.18E-21	3.40E-18	1.47E-16	2.95E-07
HOXB13	14	9.12E-25	2.73E-17	5.56E-12	2.95E-11	4.87E-11
ZBTB48	15	2.79E-24	4.69E-19	2.01E-15	6.88E-15	1.03E-14
PTPN11	16	8.56E-24	3.23E-01
DNMT3A	17	1.91E-23	1.77E-03	2.57E-02	2.81E-02	8.04E-02
KMT2A	18	2.02E-23	5.46E-19	8.81E-10	1.20E-09	1.10E-07
CBX3	19	1.05E-21	4.32E-06	1.17E-05	4.03E-03	7.31E-02
HDAC1	20	2.10E-21	2.14E-10	1.37E-09	2.14E-09	3.82E-09
GATA2	21	2.40E-21	4.03E-07	5.70E-07	9.04E-07	1.21E-05
MED1	22	3.23E-21	2.59E-17	1.51E-15	2.11E-13	1.35E-11
GLI2	23	4.22E-21	5.90E-10	5.87E-01
PSIP1	24	7.37E-21	9.85E-04
SMARCB1	25	8.65E-21	8.65E-21	1.59E-01	1.88E-01	2.65E-01
MBOAT4	26	2.27E-20	1.77E-01
ERCC3	27	2.70E-20
MYC	28	9.69E-20	1.96E-19	8.66E-16	1.04E-12	1.74E-12
ERCC2	29	1.36E-19
MEF2B	30	2.01E-19	5.79E-03	4.89E-02	5.08E-02	5.97E-02
TRIM25	31	2.17E-19	8.30E-01	9.46E-01	9.84E-01	9.93E-01
TP53	32	9.97E-19	8.99E-15	3.48E-05	9.43E-05	1.43E-03
POU2F2	33	2.26E-18	7.27E-15
INTS3	34	2.87E-18
SMARCA4	35	5.51E-18	6.49E-14	9.39E-14	1.78E-07	3.33E-03
MECP2	36	6.11E-18	7.61E-12	4.65E-09	1.12E-08	6.97E-02
FAIRE	37	6.91E-18	1.17E-09	6.69E-08	1.90E-07	4.06E-07
TRIM28	38	2.86E-17	1.57E-09	4.30E-08	9.17E-05	1.16E-04
PHF2	39	5.82E-17	1.09E-11
ZEB1	40	1.27E-16	7.40E-09	2.84E-02	8.00E-01	9.84E-01
XRN2	41	1.47E-16	2.64E-15	7.27E-15	3.93E-14	8.79E-14
STAT1	42	1.48E-16	7.83E-14	1.41E-09	3.19E-07	1.40E-06
RBBP5	43	4.30E-16	7.24E-14	2.75E-12	2.91E-10	2.31E-08
TCF12	44	4.90E-16	9.71E-12	3.69E-07	1.67E-05	1.79E-05
DUX4	45	8.02E-16	2.57E-03	1.12E-01	1.21E-01
AR	46	9.25E-16	2.43E-15	1.84E-13	1.57E-11	1.73E-11
KDM4B	47	1.17E-15	5.25E-01
ESR1	48	1.20E-15	1.43E-14	1.94E-08	3.91E-08	4.61E-08
WDR5	49	1.40E-15	4.36E-09	2.83E-07	2.88E-06	5.93E-06
UHRF2	50	1.51E-15
MAZ	51	1.53E-15	8.60E-07	9.37E-05	5.71E-04	1.97E-03
BMI1	52	2.29E-15	1.38E-08	1.51E-02	3.30E-02	3.38E-02
NELFE	53	2.35E-15	3.63E-13	2.57E-11	5.00E-11	5.15E-11
TCF7L2	54	3.28E-15	2.93E-13	2.20E-06	4.06E-05	2.57E-04
PHF8	55	3.44E-15	8.77E-15	1.04E-12	4.10E-12	3.17E-11
KDM2B	56	4.72E-15	3.04E-06	1.67E-05	8.14E-04	3.20E-03
NR3C1	57	4.94E-15	1.85E-10	3.53E-07	9.18E-06	3.47E-05
TRAF7	58	5.61E-15	7.34E-14	2.57E-09	4.02E-08
RING1	59	5.77E-15	9.38E-01	9.68E-01
ETS1	60	8.55E-15	3.34E-10	1.54E-09	5.27E-09	8.21E-08
DCP1A	61	1.45E-14	6.58E-11
RBBP4	62	1.68E-14
REST	63	2.83E-14	8.22E-13	6.38E-11	8.67E-11	9.79E-11
RNF2	64	3.15E-14	1.86E-10	4.13E-06	4.80E-03	1.11E-02
PSMA7	65	3.25E-14	8.10E-14
PML	66	4.52E-14	6.76E-12	1.78E-09	2.67E-03	3.11E-02
HBP1	67	4.67E-14	2.06E-09	3.10E-01
PARP1	68	5.05E-14	5.83E-13	2.12E-12	6.19E-12	1.40E-01
CHD8	69	5.73E-14	8.50E-09	1.68E-07	5.62E-04	1.62E-02
TBL1X	70	6.18E-14
TAF1	71	8.13E-14	3.71E-13	3.94E-13	4.22E-13	7.46E-11
SUZ12	72	8.48E-14	1.42E-01	2.13E-01	2.16E-01	3.56E-01
SOX2	73	1.02E-13	1.02E-07	3.64E-04	3.71E-03	4.90E-03
OTX2	74	1.42E-13	2.10E-11	8.83E-10	1.34E-09	9.10E-09
GABPA	75	1.51E-13	1.24E-09	2.97E-09	2.66E-07	3.05E-07
MAFK	76	1.64E-13	7.71E-06	1.79E-04	3.99E-03	1.34E-02
FOXO3	77	2.00E-13	9.69E-09	1.28E-05	1.97E-01	2.58E-01
CDK9	78	2.50E-13	1.48E-11	1.69E-11	2.40E-08	1.21E-07
IRAK1	79	2.62E-13
MED12	80	2.65E-13	5.06E-02	2.49E-01	5.23E-01	6.22E-01
YY1	81	3.02E-13	4.22E-12	1.72E-10	2.63E-10	4.48E-09
FLI1	82	3.69E-13	4.34E-09	2.76E-08	1.24E-05	4.00E-05
SETDB1	83	4.34E-13	1.98E-05	2.21E-05	2.21E-05	2.68E-05
MYCN	84	5.59E-13	9.73E-01
MYF5	85	5.94E-13
E2F1	86	6.45E-13	6.29E-10	2.23E-09	3.46E-09	7.88E-09
CHD1	87	7.49E-13	9.72E-11	1.84E-09	5.00E-08	8.23E-05
PIAS1	88	8.45E-13	9.91E-13	1.02E-10	9.08E-10	2.29E-09
BRD1	89	9.36E-13	1.60E-01	1.90E-01	3.71E-01	4.76E-01
BCL3	90	1.49E-12	3.67E-11	8.59E-11	1.10E-10	1.80E-10
LMNA	91	1.51E-12	2.24E-02	1.53E-01	1.53E-01	1.61E-01
HSF1	92	1.78E-12	3.81E-07	1.69E-03	4.26E-02	9.65E-02
ZBTB17	93	1.94E-12	1.26E-03	1.58E-03	8.79E-02	2.05E-01
NR2F2	94	2.19E-12	5.85E-09	1.06E-04	3.93E-03	5.30E-03
ZMYND8	95	2.22E-12	1.17E-08	6.98E-08	5.25E-07	3.35E-04
PRDM6	96	2.81E-12
ELF1	97	2.97E-12	4.08E-08	3.28E-07	4.44E-07	4.47E-07
GATA1	98	3.12E-12	3.12E-12	8.32E-10	2.29E-09	6.05E-08
AGO1	99	3.42E-12	1.88E-01	2.14E-01	2.17E-01	2.17E-01
RBL2	100	3.76E-12	8.23E-06	1.33E-05	9.31E-04	1.90E-03
NKX3-1	101	4.61E-12	2.49E-03	1.09E-02	1.00E+00
THAP1	102	6.31E-12	9.83E-01
RELA	103	6.59E-12	8.89E-11	1.21E-10	3.39E-09	5.74E-09
CDX2	104	7.16E-12	3.82E-09	1.92E-07	7.10E-05	2.00E-04
RUVBL1	105	7.27E-12
ZBTB33	106	7.53E-12	3.90E-08	2.82E-06	8.01E-06	1.83E-05
CREBBP	107	8.09E-12	8.25E-09	7.91E-07	8.76E-05	3.72E-03
TAL1	108	9.52E-12	4.33E-05	7.03E-05	4.35E-04	6.04E-04
MYH11	109	1.05E-11	8.86E-04	4.01E-01	7.86E-01
SIN3A	110	1.50E-11	4.87E-11	5.21E-11	3.57E-09	6.08E-08
NFIC	111	1.77E-11	6.12E-06	2.49E-03	4.42E-01
FOXP1	112	1.81E-11	1.60E-10	7.49E-07	6.24E-06	2.89E-04
NFATC1	113	1.96E-11	3.38E-10	2.61E-01	5.94E-01
MYBL2	114	1.99E-11	1.64E-02	9.45E-02	1.46E-01	2.20E-01
SPIB	115	2.40E-11	2.24E-02	2.83E-02	3.79E-02	8.35E-02
CDK8	116	2.54E-11	1.04E-08	1.69E-07	2.39E-07	9.13E-07
H3K18me1	117	2.60E-11	7.37E-01
RAD21	118	2.75E-11	2.92E-10	1.14E-09	1.66E-08	5.33E-08
NELFA	119	3.12E-11	6.28E-09	7.67E-09	3.53E-08	1.61E-07
E2F4	120	3.24E-11	1.30E-08	3.30E-06	1.43E-04	5.40E-04
JUND	121	3.64E-11	3.59E-10	4.56E-09	1.59E-06	7.04E-06
DDX5	122	3.96E-11	8.25E-01
SUPT5H	123	4.02E-11	5.41E-10	4.96E-09	1.80E-07	1.18E-02
AFF4	124	4.11E-11	6.33E-10	9.11E-07	1.13E-06	1.27E-06
SUMO2	125	4.31E-11	5.70E-11	9.72E-10	6.60E-08	1.85E-07
SPI1	126	4.60E-11	7.62E-10	2.09E-08	2.55E-08	5.03E-08
NPAT	127	5.67E-11	1.40E-01	2.04E-01	2.25E-01
SP1	128	6.16E-11	1.20E-08	2.15E-06	1.75E-05	2.22E-05
GATA6	129	6.19E-11	2.61E-05	1.04E-04	1.48E-03	8.91E-03
MBD2	130	6.28E-11	5.16E-08	9.98E-08	1.70E-07	2.61E-07
CBX5	131	7.46E-11	1.46E-08	1.45E-01	1.99E-01	2.03E-01
FOXM1	132	7.82E-11	2.16E-09	1.71E-06	3.09E-06	2.23E-05
TTF2	133	8.21E-11	1.69E-01	2.66E-01
SMAD5	134	8.55E-11	3.62E-10	1.00E+00
ASH2L	135	8.64E-11	7.51E-06
YAP1	136	9.49E-11	2.83E-08	4.13E-02	1.79E-01	1.88E-01
KAT7	137	9.94E-11
BCL6	138	1.16E-10	1.73E-10	3.87E-09	1.85E-07	1.71E-06
KDM1A	139	1.18E-10	2.66E-04	1.13E-03	7.33E-03	1.36E-02
PAF1	140	1.27E-10	1.18E-09	1.12E-08	9.91E-08	1.57E-07
POLR2B	141	1.50E-10	4.73E-10
EMX1	142	1.70E-10	9.91E-10	3.93E-07	5.32E-02	2.01E-01
CBX1	143	2.06E-10	6.27E-10	5.28E-06	9.15E-05	2.39E-01
GATA4	144	2.08E-10	9.38E-09	1.42E-08	5.98E-03	1.99E-02
HDAC2	145	2.14E-10	8.72E-10	3.37E-09	8.21E-09	8.21E-09
HIF1A	146	2.16E-10	2.71E-04	2.72E-04	1.40E-01	1.68E-01
TRIM24	147	2.42E-10	3.68E-09	4.23E-07	1.59E-02	4.07E-02
IRF4	148	2.67E-10	1.22E-05	5.27E-04	1.70E-01	1.72E-01
SAP30	149	2.76E-10	1.11E-09	1.11E-09	3.10E-07	5.35E-01
GTF2B	150	2.91E-10	1.07E-09	2.76E-09	1.47E-08	7.43E-05
BCOR	151	3.14E-10	1.10E-06	9.31E-01	9.95E-01
MAF	152	3.65E-10	3.21E-07	1.07E-06	7.28E-01
CHRM2	153	4.14E-10	8.87E-04	1.41E-03	4.11E-02	1.88E-01
EED	154	4.51E-10	7.28E-07	3.10E-02	1.96E-01	6.38E-01
TFAP2C	155	4.53E-10	9.64E-07	8.29E-06	2.01E-05	1.12E-04
STAT5A	156	4.57E-10	9.76E-02	2.04E-01	4.72E-01	8.32E-01
VEZF1	157	4.67E-10	4.04E-01	4.06E-01
PAX5	158	5.79E-10	9.03E-09	5.09E-06	1.52E-05	1.10E-01
XBP1	159	6.46E-10	3.39E-08	2.12E-02	1.64E-01	2.54E-01
JUN	160	6.51E-10	1.92E-09	4.32E-07	3.32E-03	5.34E-03
T	161	7.13E-10	1.88E-08	1.26E-06	2.36E-05	8.82E-05
KDM5B	162	8.23E-10	9.27E-10	6.84E-07	8.06E-07	4.15E-06
MLLT1	163	8.41E-10	1.24E-02	3.56E-02	4.03E-02	7.24E-02
MEIS3	164	9.36E-10
HLF	165	1.04E-09	4.36E-09
JARID2	166	1.10E-09	5.24E-03	2.22E-01	2.37E-01	6.92E-01
SETD1A	167	1.12E-09	2.02E-07
CD34	168	1.16E-09	6.52E-04	1.65E-02	1.90E-01
HOXA2	169	1.22E-09
RPE	170	1.24E-09
NEUROD1	171	1.34E-09	1.43E-08	2.34E-07	9.05E-07	4.49E-06
HEXIM1	172	1.36E-09	3.91E-07	3.91E-07	5.51E-06	3.03E-04
TET2	173	1.37E-09	4.11E-06	5.79E-06	1.73E-05	1.09E-04
JMJD6	174	1.42E-09	7.50E-01	8.84E-01	9.96E-01	9.98E-01
CBFB	175	1.46E-09	1.80E-07	1.17E-06	1.08E-03	1.25E-03
TFDP1	176	1.51E-09	2.05E-09	7.04E-07	4.70E-04	2.66E-01
RBPJ	177	1.63E-09	9.93E-09	4.09E-06	4.71E-03	8.41E-03
KMT2D	178	1.78E-09	1.26E-08	1.83E-08	1.63E-07	6.47E-06
BPTF	179	1.84E-09
CEBPD	180	1.85E-09	1.04E-05
CDK6	181	1.91E-09
PROX1	182	2.08E-09	1.70E-04	1.90E-04
CTCF	183	2.08E-09	1.47E-07	2.01E-07	4.75E-07	1.06E-06
SREBF1	184	2.22E-09	1.57E-01	2.85E-01	4.49E-01	4.56E-01
BRD2	185	2.31E-09	4.56E-09	1.53E-08	1.75E-08	4.80E-05
RFX1	186	2.54E-09	1.30E-01	1.60E-01	6.22E-01	6.83E-01
ETV4	187	3.63E-09	1.87E-06	9.35E-03	2.33E-01
SRF	188	3.85E-09	9.74E-09	1.84E-08	1.36E-07	1.02E-06
KLF5	189	3.86E-09	1.16E-05	2.74E-04	4.43E-04	1.56E-02
ATF4	190	3.92E-09	1.64E-06	2.86E-06	8.40E-06	1.38E-01
KDM4A	191	3.94E-09	3.94E-09
NIPBL	192	4.21E-09	5.71E-08	1.40E-07	1.81E-07	1.84E-06
E2F6	193	4.55E-09	4.84E-05	1.23E-04	2.89E-04	9.21E-04
EZH2	194	4.58E-09	2.14E-08	4.23E-05	4.52E-05	2.30E-03
HOXA6	195	4.63E-09
RUNX1	196	5.49E-09	8.65E-09	5.69E-07	5.73E-07	5.73E-07
RUNX3	197	5.65E-09
TAF7	198	6.08E-09	2.72E-08	3.72E-05	2.05E-03
TGIF2	199	6.46E-09	1.63E-05
EHMT2	200	6.55E-09	3.18E-07	2.22E-05	2.03E-03	1.28E-02
ZNF18	201	6.88E-09	1.74E-02	2.61E-01	6.52E-01	7.21E-01
STAG1	202	7.00E-09	2.81E-08	6.02E-07	1.74E-06	3.74E-06
ZXDC	203	7.08E-09
SMAD4	204	8.07E-09	1.35E-05	1.90E-03	2.10E-01	3.18E-01
ARRB1	205	8.56E-09	1.84E-07	1.94E-01	2.08E-01
TAFII	206	9.00E-09	3.80E-03
MAFF	207	9.36E-09	2.56E-04	1.88E-01
CHD2	208	9.59E-09	3.27E-06	5.33E-05	4.48E-03	8.14E-03
ERG	209	1.00E-08	3.07E-08	5.99E-08	6.12E-08	1.63E-07
LARP7	210	1.15E-08	6.83E-05	4.75E-01	6.58E-01	9.38E-01
GATAD1	211	1.41E-08	2.53E-02	1.00E+00
E2F3	212	1.43E-08	3.32E-01
ZSCAN22	213	1.55E-08	3.03E-06	2.61E-04
NUP98-HOXA9	214	1.59E-08	1.48E-01
HINFP	215	1.70E-08	7.10E-01	8.07E-01	9.98E-01	9.99E-01
CREB1	216	1.97E-08	4.14E-08	1.64E-07	6.79E-07	2.92E-06
GATA3	217	2.09E-08	3.28E-07	4.72E-07	1.11E-06	1.15E-06
TAF3	218	2.14E-08
BCL11A	219	2.19E-08	5.64E-01	6.54E-01	9.01E-01	9.50E-01
MYB	220	2.68E-08	1.16E-05	3.31E-05	2.06E-04	3.20E-04
ETV5	221	2.79E-08	5.08E-02
TBP	222	3.00E-08	5.72E-08	8.54E-07	9.73E-07	1.51E-05
ATF2	223	3.56E-08	1.31E-04	5.96E-03	1.10E-02	7.46E-02
NANOG	224	3.72E-08	1.62E-06	5.98E-06	1.31E-04	3.16E-04
DNMT3B	225	3.73E-08	8.49E-03	2.37E-02	1.29E-01	1.59E-01
IRF1	226	3.83E-08	2.64E-07	2.65E-05	7.83E-04	1.01E-03
EGR1	227	4.10E-08	6.48E-08	7.18E-05	6.84E-04	1.10E-03
BRCA1	228	4.32E-08	6.61E-04	1.62E-02	7.25E-02	1.17E-01
CBX8	229	4.37E-08	8.27E-02	8.27E-02	3.36E-01	8.57E-01
H2AFZ	230	4.70E-08	2.89E-07	1.47E-06	2.75E-05	8.73E-04
HOXA4	231	5.02E-08
TCF7L1	232	5.44E-08	1.06E-05	1.74E-05	1.88E-01	1.89E-01
KDM6B	233	5.44E-08	1.47E-07	1.35E-02	4.76E-02
STAT3	234	5.45E-08	3.27E-07	3.78E-07	5.78E-07	1.92E-06
NFE2	235	5.69E-08	4.37E-05	4.97E-05	6.71E-02	2.80E-01
L3MBTL4	236	6.06E-08
FOXP2	237	6.28E-08	4.99E-05	1.00E+00
BRPF3	238	7.35E-08	1.80E-04	5.99E-03
SCML2	239	7.90E-08	1.77E-01	1.92E-01	1.94E-01	2.16E-01
E2F2	240	8.79E-08	1.00E+00
GPS2	241	9.83E-08
KLF11	242	1.09E-07	1.70E-06	3.13E-06	1.51E-05	2.08E-01
CEBPA	243	1.27E-07	1.27E-05	1.80E-05	2.91E-05	4.51E-05
PPARG	244	1.31E-07	2.30E-04	3.69E-03	4.24E-03	3.13E-02
ETS2	245	1.33E-07	3.49E-01	8.32E-01
MXI1	246	1.37E-07	4.03E-07	4.23E-07	3.62E-06	4.12E-04
SP140	247	1.39E-07	2.08E-01
ZIM3	248	1.65E-07	2.85E-04
SMC1A	249	1.68E-07	1.98E-05	2.07E-05	8.51E-04	9.47E-03
PBX3	250	1.69E-07	6.67E-06	8.91E-04	2.75E-03	1.00E+00
ARID3A	251	1.81E-07	2.37E-03	5.11E-02
NR1H2	252	1.82E-07	8.31E-04	6.13E-02	1.11E-01	1.94E-01
ORC2	253	1.84E-07	1.88E-01
EZH1	254	2.14E-07	1.10E-01	1.13E-01	9.27E-01
FOSL2	255	2.22E-07	1.43E-03	3.86E-03	1.91E-02	3.25E-02
ZNF83	256	2.30E-07	6.54E-02	9.66E-01
SOX9	257	2.32E-07	5.42E-04	2.19E-01	2.67E-01	4.04E-01
USF1	258	2.39E-07	4.45E-05	4.85E-05	4.90E-05	1.83E-04
SRC	259	2.44E-07	1.79E-03	2.10E-01	4.54E-01	4.56E-01
GMEB2	260	2.51E-07	1.85E-01
NOTCH1	261	2.52E-07	6.30E-07	2.36E-05	1.04E-02	2.59E-02
MTA3	262	2.58E-07	2.55E-01	3.14E-01	9.33E-01
KDM4C	263	3.45E-07	1.80E-01	2.04E-01	2.58E-01
SMAD2/3	264	4.95E-07	2.15E-04	1.93E-01	3.93E-01	5.25E-01
ZFX	265	5.00E-07	4.23E-05	2.61E-04	9.55E-03	3.39E-02
BRD3	266	5.15E-07	1.69E-05	5.55E-03	6.10E-03	1.01E-02
C11orf30	267	5.51E-07	5.91E-06
SNAI2	268	5.78E-07	9.52E-06	1.13E-05	9.80E-05	1.51E-01
STAT2	269	6.83E-07	4.73E-05	9.11E-04	4.08E-03
MBD3	270	6.95E-07	2.45E-01	2.58E-01	3.96E-01	4.26E-01
POLR2AphosphoS5	271	7.48E-07	1.23E-06	1.54E-05	2.32E-05
FOXK1	272	8.37E-07	1.94E-01	9.97E-01	9.98E-01
ELK1	273	8.69E-07	1.23E-05	2.63E-05	3.77E-04	1.11E-02
RBP2	274	8.72E-07	5.70E-03	1.07E-02	1.92E-02
NRF1	275	9.27E-07	3.84E-06	1.26E-05	1.84E-05	3.23E-04
PITX3	276	9.89E-07
NKX2-1	277	1.04E-06	3.72E-04	1.29E-01	1.55E-01	1.78E-01
POLR3D	278	1.17E-06	1.85E-04	1.03E-01	1.29E-01	1.33E-01
GTF2F1	279	1.25E-06	7.34E-05	1.90E-03
TFAP4	280	1.35E-06	4.72E-04	2.37E-03	9.23E-03
ETV1	281	1.38E-06	2.28E-05	5.32E-03	1.53E-02	2.00E-02
SMC3	282	1.43E-06	3.72E-03	5.70E-03	1.74E-01	4.77E-01
CDCA2	283	1.85E-06
E2F8	284	2.11E-06	5.44E-01
ZSCAN16	285	2.18E-06	1.62E-01	3.75E-01	6.14E-01	8.37E-01
NR2F1	286	2.27E-06	2.66E-04	1.20E-01	2.59E-01	4.15E-01
TEAD1	287	2.33E-06	7.30E-04	4.71E-03	3.15E-02	1.58E-01
NR1H3	288	2.34E-06	6.95E-05	9.66E-05	2.96E-03	4.47E-01
FOSL1	289	2.75E-06	1.05E-03	1.48E-01	2.12E-01	2.24E-01
SMAD3	290	2.76E-06	2.10E-05	9.00E-05	5.62E-04	2.42E-03
MAX	291	2.87E-06	3.58E-06	3.81E-06	4.24E-06	4.24E-06
DLX1	292	3.27E-06
REL	293	3.59E-06	4.27E-01
SOX13	294	3.60E-06	1.76E-04
NFYC	295	3.88E-06
BARX1	296	4.19E-06	3.50E-01
CDK7	297	4.47E-06	2.45E-05	3.51E-05	5.34E-05	2.35E-04
IKZF1	298	4.60E-06	2.02E-04	5.44E-04	6.46E-03	6.21E-02
TRRAP	299	4.65E-06	4.07E-01
FEZF1	300	4.79E-06	4.36E-05	2.27E-02
UBTF	301	4.95E-06	3.61E-04	1.39E-02	1.89E-01	2.19E-01
HCFC1	302	5.05E-06	6.93E-05	7.21E-05	1.06E-03	7.79E-02
EGR3	303	5.05E-06
598-SKD	304	5.23E-06	2.03E-03	1.08E-02	4.14E-02	2.18E-01
ZNF750	305	5.39E-06
EGLN2	306	5.62E-06
FOS	307	5.68E-06	1.33E-04	5.15E-04	7.24E-03	2.31E-02
ZNF695	308	5.85E-06
CTBP1	309	6.06E-06	4.59E-05	2.46E-04	1.88E-01	1.00E+00
HES2	310	6.30E-06	1.38E-05	1.01E-04	2.67E-04	4.19E-04
POLR2M	311	6.67E-06	8.36E-02	1.54E-01
ATF3	312	6.79E-06	1.34E-05	1.42E-05	8.57E-05	1.21E-04
MGEA5	313	6.79E-06
TFAP2A	314	7.08E-06	1.28E-05	1.59E-05	2.33E-04	3.44E-04
RXRA	315	7.13E-06	3.79E-05	1.12E-02	3.51E-02	2.27E-01
NFKB1	316	7.39E-06	6.15E-04	3.06E-01	4.93E-01	6.07E-01
ZFP64	317	7.67E-06	6.66E-02	2.18E-01	2.89E-01	3.55E-01
FOXO1	318	7.72E-06	1.67E-05	1.12E-02	1.76E-02	3.24E-02
CREM	319	7.76E-06	8.07E-04	6.29E-02
ZNF600	320	8.08E-06	5.57E-04
ELK3	321	8.23E-06
OGT	322	8.44E-06	2.92E-02	5.40E-01
HMGN3	323	8.79E-06
RAG2	324	8.97E-06
MNT	325	1.05E-05	2.66E-01	8.41E-01
ZNF143	326	1.06E-05	1.91E-05	9.82E-05	2.61E-04	2.43E-03
SP4	327	1.14E-05	9.34E-03	1.67E-01	7.94E-01
SLC22A2	328	1.29E-05	2.42E-02
ZBTB8A	329	1.30E-05	1.42E-04
ASXL1	330	1.32E-05
5HMC	331	1.35E-05	2.61E-04	2.99E-04	1.74E-01	6.43E-01
CPSF3L	332	1.35E-05	3.10E-05	3.62E-03	1.48E-01	1.56E-01
ZNF574	333	1.36E-05
JUNB	334	1.41E-05	9.48E-05	7.18E-04	2.27E-01	4.80E-01
ATF1	335	1.46E-05	3.48E-05	2.14E-04	7.04E-04	1.63E-03
KLF8	336	1.53E-05	1.42E-04
CTBP2	337	1.54E-05	2.64E-01	3.56E-01
BATF	338	1.58E-05	1.04E-01	2.69E-01	7.22E-01
HMGN1	339	1.76E-05
HEY1	340	1.89E-05	2.01E-05	1.00E+00
PATZ1	341	2.32E-05	2.45E-02	3.22E-01	9.83E-01
TEAD4	342	2.40E-05	1.91E-04	5.56E-04	1.09E-03	1.73E-03
SNAPC1	343	2.43E-05	5.63E-01
GRHL3	344	2.48E-05	1.01E-04	2.09E-01
PAX6	345	2.59E-05	2.21E-01	2.75E-01	5.91E-01
PMEL	346	2.63E-05	6.21E-02	1.88E-01	1.99E-01	5.09E-01
RFX5	347	2.88E-05	1.59E-03	2.70E-03	4.27E-03	1.32E-01
MITF	348	3.08E-05	1.20E-03	2.40E-02	7.22E-02	2.21E-01
ZNF182	349	3.22E-05
HOXC9	350	3.24E-05	1.24E-02
BHLHE40	351	3.29E-05	2.21E-03	2.72E-03	5.56E-03	1.33E-01
ELL2	352	3.53E-05	5.00E-04	6.96E-04	1.30E-03	9.18E-02
ZNF384	353	3.69E-05	1.46E-02	4.57E-02
IRAK4	354	3.93E-05	3.14E-01
RB1	355	3.93E-05	4.44E-05	5.42E-04	2.24E-02	9.21E-02
STAT5B	356	3.95E-05	4.24E-05	9.77E-04	2.55E-02	6.19E-02
ZBTB7A	357	4.26E-05	2.20E-03	4.41E-02	7.39E-02	2.30E-01
RCOR1	358	4.59E-05	6.27E-04	6.75E-04	1.18E-03	2.16E-01
HMBOX1	359	4.87E-05
KLF4	360	4.99E-05	2.41E-03	2.48E-02	1.44E-01	1.48E-01
TCF4	361	5.09E-05	3.99E-04	4.63E-02	7.39E-02	1.11E-01
ZNF335	362	5.44E-05	2.68E-04	1.12E-01	2.38E-01	2.43E-01
HNF4A	363	6.12E-05	1.53E-03	5.92E-03	3.71E-02	5.13E-02
BCLAF1	364	7.41E-05	7.61E-01
RUNX1T1	365	7.44E-05	3.79E-01	5.31E-01	9.41E-01	9.74E-01
L3MBTL2	366	7.67E-05	2.39E-02	3.88E-01	5.10E-01
GABP	367	7.76E-05	8.06E-05
H3F3B	368	8.15E-05
PRDM1	369	8.23E-05	3.41E-03	2.07E-02	2.54E-01	2.76E-01
KLF10	370	8.24E-05	5.83E-02	1.33E-01	7.24E-01	7.80E-01
CNOT3	371	8.28E-05	2.27E-01	9.91E-01
KLF1	372	9.38E-05	2.11E-02	7.48E-02	1.36E-01	1.63E-01
MEF2A	373	9.60E-05	1.40E-01	7.04E-01	8.31E-01
SIX5	374	9.80E-05	4.54E-03	3.80E-01	4.96E-01	5.83E-01
TBX21	375	1.12E-04	2.62E-04	2.78E-02
VDR	376	1.27E-04	3.21E-04	6.00E-04	7.78E-03	1.26E-02
NFYA	377	1.29E-04	7.57E-03	2.97E-01	3.32E-01	6.73E-01
ZNF202	378	1.32E-04	3.85E-02	9.54E-01
TTF1	379	1.38E-04	9.13E-03
POLR2H	380	1.39E-04	2.25E-03
SP7	381	1.42E-04	4.25E-04
ETV6	382	1.90E-04	3.87E-02	1.90E-01
ZNF519	383	2.28E-04
USF2	384	2.33E-04	2.03E-03	6.85E-02	1.90E-01	2.65E-01
SP2	385	2.74E-04	6.18E-04	8.74E-04	2.36E-02	9.64E-01
SFPQ	386	3.27E-04	2.71E-01	9.10E-01
EBF1	387	3.54E-04	2.17E-01	7.44E-01	8.27E-01	9.05E-01
ZNF263	388	3.65E-04	1.05E-02	4.33E-02	2.98E-01	3.06E-01
PRDM10	389	3.98E-04	1.88E-03
NFYB	390	4.51E-04	5.04E-02	1.50E-01	4.76E-01	8.23E-01
ZNF84	391	4.52E-04	2.31E-01
PRAME	392	4.58E-04
NFE2L2	393	4.81E-04	3.90E-03	3.01E-02	1.27E-01	1.52E-01
DDX21	394	4.84E-04
RARA	395	5.04E-04	1.35E-02	5.57E-02	1.85E-01	2.22E-01
NEUROG2	396	5.08E-04	1.57E-03	3.02E-03	4.42E-03	1.21E-02
MEF2C	397	5.17E-04	1.52E-01	1.86E-01	1.88E-01
ZBTB11	398	5.21E-04	5.34E-04	5.36E-04	1.27E-03	2.91E-02
ZBTB40	399	5.25E-04	6.36E-04	4.38E-02	6.07E-02	6.34E-02
E2F5	400	5.33E-04	6.15E-03
SP3	401	5.34E-04	1.57E-02	1.44E-01
NR2C2	402	5.47E-04	1.66E-02	9.94E-02	1.20E-01	1.68E-01
SIRT3	403	5.50E-04	1.99E-01	2.13E-01	1.00E+00
C17orf49	404	6.17E-04	7.11E-01
LMO2	405	6.41E-04	1.15E-03	4.16E-01	9.47E-01	9.76E-01
ZNF675	406	6.43E-04
ICE1	407	6.61E-04	7.68E-02	7.85E-01
ZBED1	408	6.61E-04	3.69E-01
ZNF382	409	6.98E-04	7.89E-04	2.13E-02	5.32E-02	1.60E-01
ZNF639	410	7.24E-04	9.78E-04	1.40E-02	2.72E-02	2.70E-01
ZEB2	411	7.25E-04	1.89E-02	4.37E-01	4.49E-01	6.78E-01
ETV7	412	7.27E-04
GLIS2	413	7.48E-04	1.83E-02	2.61E-02
FOXP3	414	7.51E-04	3.55E-02	2.52E-01	5.71E-01	1.00E+00
DAXX	415	7.62E-04	2.04E-03
ZSCAN5A	416	7.66E-04	7.01E-02	2.08E-01	2.37E-01
DLX2	417	7.68E-04
NFAT5	418	7.72E-04	5.26E-01
ZNF35	419	7.80E-04
MTA2	420	7.98E-04	2.86E-02	2.71E-01	2.76E-01	8.65E-01
BIRA	421	8.26E-04	1.07E-01	9.80E-01	1.00E+00
EHF	422	8.53E-04	2.23E-02	2.27E-01	6.29E-01	9.08E-01
NCOR1	423	9.16E-04	2.54E-02	2.56E-02	1.01E-01	1.32E-01
TERF1	424	9.19E-04	1.01E-01	2.39E-01
ZNF146	425	9.21E-04	9.12E-03	5.88E-01
NR4A1	426	9.30E-04	2.05E-03	1.89E-01	8.91E-01	9.26E-01
LHX2	427	9.31E-04	2.93E-01
CCNT2	428	1.00E-03
EOMES	429	1.07E-03	1.94E-01	2.22E-01	3.98E-01
REPIN1	430	1.08E-03	1.33E-02	1.56E-01	1.79E-01	7.96E-01
JMJD1C	431	1.10E-03	2.12E-03	1.09E-02	1.35E-01
CEBPG	432	1.10E-03	3.84E-02	4.31E-02	6.56E-02	9.81E-02
FOXK2	433	1.11E-03	4.68E-02	9.01E-02	9.47E-02	1.22E-01
RUNX2	434	1.16E-03	2.25E-03	6.29E-01	6.61E-01
NCOR2	435	1.17E-03	5.55E-03	7.94E-02	2.09E-01
GLIS1	436	1.19E-03	9.04E-03	1.64E-02	1.31E-01
SSRP1	437	1.22E-03	1.37E-01	1.98E-01	4.61E-01	8.97E-01
CBX2	438	1.24E-03	7.00E-02	1.40E-01	1.76E-01	1.76E-01
ZNF248	439	1.26E-03
TOP1	440	1.34E-03	1.71E-03	5.75E-03	1.39E-02	2.52E-01
LMO1	441	1.45E-03	3.02E-01	1.00E+00
MYOD1	442	1.48E-03	1.80E-01	2.86E-01	8.08E-01
552-SKD	443	1.49E-03	1.98E-01	3.26E-01	4.21E-01	7.18E-01
TP63	444	1.54E-03	1.27E-02	2.11E-01	2.18E-01	2.23E-01
ZNF76	445	1.56E-03	2.95E-01	7.31E-01	7.47E-01
ZXDB	446	1.59E-03	3.07E-03
ZFP2	447	1.60E-03	9.10E-02
IL1B	448	1.64E-03	3.84E-02	5.82E-02	2.29E-01	5.05E-01
NFRKB	449	1.71E-03	7.45E-03
SIX2	450	1.78E-03	1.78E-03	7.59E-02	3.10E-01	5.34E-01
ZIC2	451	1.79E-03
SMARCC1	452	1.82E-03	1.82E-03	7.33E-02	1.25E-01	1.34E-01
ZFAT	453	1.82E-03
DACOR1	454	1.93E-03
KLF9	455	2.11E-03	2.72E-03	3.51E-01	5.27E-01	5.53E-01
POU3F2	456	2.17E-03	6.37E-03	3.55E-01	6.04E-01
GTF2I	457	2.27E-03	9.79E-01	9.84E-01	9.99E-01	1.00E+00
ELF3	458	2.33E-03	2.88E-03	1.28E-01
ZNF786	459	2.35E-03
TET3	460	2.40E-03	7.91E-01	9.99E-01
ZNF586	461	2.48E-03
KLF12	462	2.55E-03
EGR2	463	2.60E-03	5.68E-03	1.80E-02	1.00E-01	3.17E-01
ZNF680	464	2.88E-03	2.57E-02	1.50E-01	1.74E-01	1.95E-01
IKZF2	465	2.99E-03	9.29E-02
KDM5A	466	3.03E-03	8.27E-03	9.32E-03	2.55E-01
MBD1_isoform2	467	3.07E-03	8.62E-03
MAFG	468	3.10E-03	8.31E-03	8.36E-02
PRDM11	469	3.13E-03	3.15E-02
ZNF341	470	3.22E-03	8.14E-03	1.13E-01
ZKSCAN2	471	3.37E-03
ZNF133	472	3.40E-03
CSNK2A1	473	3.61E-03
WRNIP1	474	3.68E-03
FOXH1	475	3.76E-03	9.77E-02
ZNF317	476	3.80E-03	2.96E-01	3.93E-01
ZNF486	477	4.18E-03	2.62E-02	1.99E-01
ZNF12	478	4.25E-03	2.06E-01
MBTD1	479	4.44E-03
MYNN	480	4.86E-03	2.03E-01	3.65E-01	4.05E-01	6.57E-01
ELK4	481	4.99E-03	7.97E-03	2.82E-02	1.28E-01	4.70E-01
HOXA1	482	5.54E-03
AHR	483	5.73E-03
CTCFL	484	6.15E-03	1.07E-01	2.54E-01	4.03E-01	5.45E-01
SFMBT1	485	6.19E-03	2.21E-01	1.00E+00
ZKSCAN1	486	6.20E-03	4.31E-02	1.54E-01	9.60E-01	9.97E-01
GATAD2B	487	6.51E-03	4.01E-01	9.04E-01
POU5F1	488	6.64E-03	2.59E-02	4.13E-02	5.76E-02	6.04E-02
TFE3	489	7.03E-03
HNF1B	490	7.20E-03	1.29E-01	2.22E-01	3.97E-01	5.97E-01
HOXA13	491	7.63E-03	2.85E-01
WHSC1	492	7.69E-03	7.69E-03	1.88E-01
DIDO1	493	7.84E-03	1.41E-02
SND1	494	8.03E-03	6.87E-01	9.78E-01
TCF7	495	8.11E-03	1.04E-01	2.12E-01	2.25E-01	2.91E-01
SPDEF	496	8.28E-03	1.47E-02	2.83E-01	5.80E-01	7.80E-01
GAPDH	497	8.38E-03
ZNF846	498	8.80E-03
E2F7	499	8.91E-03	9.43E-03	1.54E-02	3.37E-02	3.57E-02
ISL1	500	8.97E-03
ZNF224	501	9.02E-03	3.33E-01	6.93E-01
GRHL2	502	9.48E-03	1.52E-02	1.56E-02	1.76E-02	2.08E-02
CHAMP1	503	9.53E-03	2.38E-01
WDHD1	504	9.55E-03	5.63E-02
NFIL3	505	9.58E-03	2.18E-01
HNRNPLL	506	9.70E-03	6.91E-02	1.30E-01	1.65E-01
ZNF518A	507	9.91E-03	5.96E-02
HIRA	508	1.01E-02	5.15E-02	2.43E-01	3.77E-01	5.50E-01
PPARD	509	1.02E-02	1.09E-01	2.23E-01	2.28E-01	2.30E-01
ASH1L	510	1.03E-02	1.00E+00
SSU72	511	1.04E-02
MLLT3	512	1.07E-02	1.70E-01	1.90E-01	1.94E-01	2.33E-01
LYL1	513	1.08E-02	6.14E-01	6.53E-01	7.23E-01	9.27E-01
ZNF287	514	1.08E-02
ZNF136	515	1.14E-02	2.73E-01
SMAD1	516	1.18E-02	1.52E-02	4.84E-02	7.68E-02	1.14E-01
EBNA3C	517	1.28E-02	1.94E-02	5.06E-01
HNF1A	518	1.30E-02	3.79E-02	8.56E-02
MBD4	519	1.31E-02
GLYR1	520	1.31E-02	8.45E-02
ZNF81	521	1.35E-02
ZNF682	522	1.36E-02	1.47E-01
SUMO1	523	1.40E-02	4.30E-02	5.84E-02	1.01E-01	2.00E-01
NBN	524	1.40E-02	5.74E-01	8.24E-01	8.40E-01	9.91E-01
HNF4G	525	1.43E-02	1.55E-02	1.09E-01	1.76E-01	1.00E+00
CHD7	526	1.44E-02	2.78E-01	2.78E-01	5.80E-01	5.80E-01
LIN9	527	1.48E-02	1.80E-01	2.08E-01
ZNF766	528	1.51E-02	4.56E-02	9.88E-02
CTRL	529	1.55E-02	1.58E-01	2.98E-01
ZNF407	530	1.57E-02
GMEB1	531	1.57E-02
H3F3A	532	1.59E-02	3.57E-02	5.02E-02	1.57E-01	2.04E-01
ZNF585A	533	1.61E-02
BRD7	534	1.63E-02	1.89E-01
ZBTB26	535	1.64E-02	2.70E-01
JDP2	536	1.64E-02
ZNF664	537	1.65E-02	6.70E-02
LDB1	538	1.72E-02
UBE2I	539	1.82E-02	3.73E-01
ZSCAN20	540	1.85E-02	2.77E-02
FOXJ2	541	1.86E-02	4.01E-02	2.01E-01
ZNF135	542	1.90E-02
CLOCK	543	1.92E-02	1.08E-01	4.55E-01	5.43E-01	1.00E+00
ZNF627	544	1.92E-02
PCGF2	545	2.01E-02	2.38E-01	6.95E-01	9.69E-01
NCAPG	546	2.10E-02	3.72E-02	7.31E-02	1.10E-01	1.80E-01
BTAF1	547	2.11E-02
SCRT2	548	2.11E-02	9.47E-02
ZMIZ1	549	2.11E-02	6.20E-01	9.99E-01
MRE11A	550	2.21E-02	5.21E-02
PHF20	551	2.22E-02
BATF3	552	2.23E-02	1.94E-01
HDAC6	553	2.25E-02	1.87E-01	3.68E-01	4.17E-01	5.64E-01
ZBTB10	554	2.36E-02
INSM2	555	2.36E-02	1.34E-01
ZNF430	556	2.38E-02
ZNF75A	557	2.52E-02	5.99E-02
BCAT1	558	2.53E-02	1.89E-01
APOBEC3B	559	2.55E-02	3.67E-01
BAHD1	560	2.56E-02	3.15E-01	8.35E-01
IL1RN	561	2.59E-02	8.56E-02	1.93E-01
C10orf12	562	2.60E-02	2.08E-01
ZNF534	563	2.62E-02
NFIA	564	2.63E-02	6.21E-01
MSX1	565	2.68E-02
FUS	566	2.79E-02	5.70E-01	1.00E+00
HOXA5	567	2.82E-02
DEK	568	2.94E-02	1.33E-01	1.78E-01	3.15E-01
HOXA9	569	3.04E-02	1.88E-01	1.88E-01	7.37E-01
CAMTA2	570	3.13E-02
ZFP57	571	3.14E-02	6.85E-01
ZNF641	572	3.20E-02	9.88E-01	9.99E-01
SRSF3	573	3.33E-02	4.55E-02	9.14E-02	4.17E-01
PKNOX1	574	3.35E-02	7.24E-02
KLF17	575	3.36E-02	7.27E-02
PBX2	576	3.36E-02	3.58E-02	1.40E-01	6.51E-01	7.78E-01
ERCC6	577	3.36E-02	7.67E-02	1.66E-01	4.92E-01	6.16E-01
WT1	578	3.37E-02	2.48E-01
MXD3	579	3.38E-02
EBNA2	580	3.51E-02
PDX1	581	3.52E-02	4.13E-02	2.45E-01
MAFB	582	3.52E-02	4.36E-01
ZNF584	583	3.55E-02	4.72E-02	9.84E-01
INO80	584	3.56E-02	5.47E-02	6.50E-01	6.70E-01	9.96E-01
CCNT1	585	3.64E-02	1.25E-01	1.57E-01	1.82E-01	2.03E-01
CCDC101	586	3.74E-02	8.79E-01
ZNF711	587	3.76E-02
ZNF274	588	3.80E-02	6.52E-02	1.06E-01	1.06E-01	1.06E-01
ELF2	589	3.87E-02	8.70E-01
ZNF792	590	3.98E-02	3.99E-01	9.31E-01
BACH2	591	4.03E-02	6.45E-02	4.26E-01
ZNF394	592	4.13E-02	1.77E-01	9.23E-01
SRPK1	593	4.15E-02	3.43E-01
TERF2	594	4.18E-02	2.08E-01	2.18E-01	2.20E-01	2.44E-01
ASCL1	595	4.21E-02	7.39E-02	7.85E-02	9.08E-02	1.48E-01
TBL1XR1	596	4.24E-02	5.21E-01	8.81E-01
NFE2L1	597	4.28E-02	5.89E-02	1.94E-01	1.97E-01	2.44E-01
DPF2	598	4.40E-02	1.02E-01	1.97E-01	2.28E-01
t-IgG-control	599	4.45E-02	1.21E-01
STAT6	600	4.50E-02	7.38E-02	1.55E-01	1.59E-01	2.42E-01
MECOM	601	4.52E-02
OSR2	602	4.64E-02	2.44E-01	3.08E-01
ZFP69B	603	4.66E-02	2.85E-01	3.20E-01
SMARCA5	604	4.71E-02	1.00E+00	1.00E+00
ELF5	605	4.72E-02	3.72E-01
GTF3A	606	4.76E-02
ZNF585B	607	4.89E-02	8.82E-02
CHAT	608	5.16E-02	2.17E-01
NFKB2	609	5.22E-02	1.36E-01	2.34E-01
ZNF580	610	5.24E-02	1.93E-01
None	611	5.33E-02	2.85E-01	3.01E-01	4.86E-01
ZNF100	612	5.55E-02	2.22E-01	3.93E-01
ZBTB2	613	5.70E-02	7.99E-02	8.95E-01	9.86E-01
THAP11	614	5.73E-02	8.16E-01
ZNF350	615	5.82E-02	1.16E-01
POLR3A	616	5.93E-02	1.31E-01	1.33E-01	1.40E-01	3.02E-01
ARNT	617	5.97E-02	1.55E-01	7.71E-01	8.91E-01	1.00E+00
DPF1	618	6.09E-02	9.84E-01
ZNF716	619	6.16E-02
7SK	620	6.21E-02	2.81E-01	3.63E-01	5.38E-01	8.14E-01
HDGF	621	6.29E-02	1.83E-01	3.89E-01	4.95E-01	9.97E-01
ZFP69	622	6.41E-02
ZNF528	623	6.56E-02	1.62E-01	6.64E-01	7.40E-01
ZNF44	624	6.62E-02
ZNF547	625	6.64E-02	2.95E-01	2.98E-01	9.90E-01
ZNF429	626	6.65E-02
HEYL	627	6.69E-02
CD74	628	6.84E-02	7.43E-02	1.15E-01	2.01E-01	2.63E-01
SATB1	629	6.94E-02	1.08E-01	2.48E-01
PGR	630	7.13E-02
ZNF140	631	7.13E-02	7.27E-01	7.45E-01
BDP1	632	7.31E-02	1.25E-01	1.27E-01	1.66E-01	1.67E-01
ZNF644	633	7.35E-02	1.99E-01	9.08E-01
RELB	634	7.46E-02	1.87E-01	2.04E-01	5.05E-01	9.37E-01
ZNF564	635	7.48E-02
CUX1	636	7.54E-02	9.21E-02	1.10E-01	1.39E-01	1.44E-01
ZNF783	637	7.67E-02
CD59	638	7.74E-02
PAX3	639	7.75E-02	1.27E-01	1.93E-01	2.28E-01
ZNF707	640	7.78E-02	8.56E-01	9.81E-01
IRF2	641	7.79E-02	1.71E-01	3.52E-01
ZNF257	642	7.80E-02	3.15E-01	7.67E-01
KAT5	643	7.84E-02	1.00E-01	1.16E-01
ZNF558	644	8.04E-02	2.26E-01	4.04E-01
KLF15	645	8.05E-02	1.94E-01	6.85E-01	9.23E-01
GLIS3	646	8.29E-02
ZNF808	647	8.37E-02
HDAC3	648	8.50E-02	2.50E-01	4.50E-01	5.02E-01
BANF1	649	8.51E-02	7.83E-01	9.88E-01
ZNF567	650	8.56E-02
SIRT6	651	8.56E-02	8.56E-02	6.43E-01	9.88E-01	9.88E-01
ZNF8	652	8.68E-02	1.11E-01	2.36E-01	9.99E-01
ZNF26	653	8.70E-02
GTF3C1	654	8.86E-02	1.35E-01
ZFP37	655	8.97E-02	5.97E-01
ZMYM3	656	8.97E-02	9.67E-02	1.63E-01	3.13E-01	8.64E-01
ZNF557	657	8.98E-02
ZBTB12	658	9.04E-02	1.77E-01	2.02E-01	2.13E-01	2.49E-01
SMARCC2	659	9.23E-02	9.23E-02
SMAD2	660	9.24E-02	2.21E-01	6.12E-01	6.21E-01	6.56E-01
CDK12	661	9.36E-02
ATF7IP	662	9.54E-02	5.58E-01
5MC	663	9.58E-02	9.69E-01	9.86E-01	9.91E-01
KDM3A	664	9.59E-02	1.33E-01	1.81E-01
ZFP28	665	9.66E-02	1.14E-01
HHEX	666	9.70E-02	1.01E-01	1.66E-01
NCOA1	667	9.70E-02	1.81E-01	2.33E-01	2.57E-01	3.14E-01
RAG1	668	9.74E-02	2.25E-01	2.25E-01
RORA	669	9.85E-02
OVOL2	670	9.93E-02	1.50E-01	7.03E-01
HDAC8	671	1.00E-01	1.48E-01	4.45E-01
ZNF366	672	1.01E-01	6.59E-01
GRHL1	673	1.01E-01
AGO2	674	1.02E-01	1.32E-01	2.59E-01	4.56E-01	9.85E-01
TSC22D4	675	1.02E-01	7.76E-01	7.95E-01	9.22E-01	9.41E-01
ZNF433	676	1.03E-01
ERF	677	1.03E-01
ZNF354A	678	1.04E-01	1.82E-01
TAT	679	1.05E-01	1.24E-01
ZSCAN2	680	1.06E-01	3.09E-01
ZC3H8	681	1.07E-01	9.40E-01	9.74E-01
TERT	682	1.09E-01	1.20E-01	1.32E-01	1.37E-01	1.43E-01
DLX4	683	1.09E-01
NR2F6	684	1.10E-01	3.25E-01	4.64E-01	5.54E-01	9.60E-01
ZNF19	685	1.10E-01
ARID1A	686	1.12E-01	2.59E-01
ZNF782	687	1.12E-01
ZNF618	688	1.12E-01
ATF5	689	1.12E-01
RARG	690	1.12E-01	5.26E-01	6.97E-01	8.13E-01	9.76E-01
ARID2	691	1.14E-01	2.89E-01
ZFP42	692	1.14E-01	8.65E-01	9.39E-01
KDM5C	693	1.15E-01	1.22E-01	1.58E-01	1.66E-01	1.91E-01
NCAPG2	694	1.16E-01	3.31E-01
DDX11	695	1.16E-01	1.44E-01
NFE2L3	696	1.16E-01
ZNF667	697	1.17E-01	6.47E-01
ZNF37A	698	1.18E-01
GCSAM	699	1.18E-01	2.87E-01
HMG20A	700	1.18E-01	1.78E-01
EBNA3	701	1.19E-01
ZNF879	702	1.19E-01
ZBTB49	703	1.19E-01	4.13E-01
TFCP2	704	1.20E-01
KAT8	705	1.20E-01	9.56E-01	1.00E+00
ZNF85	706	1.21E-01	1.27E-01
ZSCAN5B	707	1.21E-01	1.24E-01	2.23E-01	2.55E-01
ZNF184	708	1.21E-01	1.53E-01
POLR3G	709	1.22E-01	1.26E-01	1.31E-01	1.33E-01	1.33E-01
MEIS2	710	1.22E-01
TSHZ1	711	1.22E-01	1.89E-01	2.91E-01
ZNF891	712	1.25E-01
KDM1B	713	1.27E-01
ZNF701	714	1.27E-01	9.69E-01
NKX2-5	715	1.28E-01
ADNP	716	1.29E-01	9.83E-01	9.84E-01
ZNF71	717	1.31E-01
ZNF362	718	1.31E-01	1.72E-01
PRPF4	719	1.31E-01	4.95E-01	5.00E-01	8.64E-01
ZNF554	720	1.31E-01
CASZ1	721	1.31E-01
ZNF692	722	1.32E-01	1.72E-01
HES1	723	1.32E-01	2.12E-01	3.99E-01	9.63E-01
BRF1	724	1.33E-01	1.66E-01	1.79E-01	1.86E-01
ZNF784	725	1.34E-01
LMTK3	726	1.34E-01	1.37E-01
CREB3	727	1.35E-01	7.15E-01	9.31E-01
ZNF800	728	1.35E-01	1.42E-01
GFI1B	729	1.36E-01	1.66E-01	1.98E-01
TLX1	730	1.36E-01
ZNF346	731	1.36E-01	5.37E-01
ZNF626	732	1.36E-01
PITX1	733	1.37E-01
ZNF334	734	1.38E-01
ZNF304	735	1.38E-01
ZNF529	736	1.38E-01
ZNF561	737	1.40E-01
ZNF749	738	1.41E-01
ZNF566	739	1.43E-01
LANA	740	1.44E-01	1.64E-01	1.86E-01	1.88E-01	1.94E-01
EP400	741	1.45E-01	2.01E-01	2.27E-01
KLF6	742	1.46E-01	2.57E-01
ZNF770	743	1.46E-01
TCF21	744	1.47E-01	3.39E-01	8.56E-01	9.94E-01
ZNF236	745	1.48E-01
ZNF540	746	1.48E-01
PCGF6	747	1.49E-01
PIAS4	748	1.49E-01	2.24E-01
DYRK1A	749	1.49E-01	1.71E-01	3.08E-01
ZNF250	750	1.50E-01	2.59E-01
DNMT1	751	1.51E-01	1.88E-01	1.88E-01	2.49E-01	9.99E-01
ZNF395	752	1.51E-01
BANP	753	1.52E-01	5.73E-01
ZNF525	754	1.53E-01
HOXA10	755	1.53E-01
CASP8AP2	756	1.53E-01	3.72E-01	3.95E-01	1.00E+00
CCR5	757	1.54E-01
ARNT2	758	1.55E-01
PAX8	759	1.55E-01	1.99E-01	3.04E-01	3.33E-01
ZNF527	760	1.56E-01
ZNF570	761	1.56E-01
HOXC11	762	1.57E-01	2.24E-01	1.00E+00
HOXA7	763	1.57E-01
ZNF181	764	1.58E-01
ZNF492	765	1.59E-01
CENPC	766	1.60E-01	2.23E-01	3.11E-01
CENPT	767	1.61E-01	2.09E-01	2.61E-01	2.96E-01	2.99E-01
ZNF880	768	1.61E-01
STAT4	769	1.62E-01	1.88E-01	1.90E-01	1.94E-01	2.52E-01
KLF7	770	1.63E-01	1.82E-01	3.20E-01
TARDBP	771	1.63E-01	4.32E-01	9.65E-01	9.71E-01
SNAPC2	772	1.64E-01	4.12E-01	4.48E-01
HES4	773	1.64E-01	1.69E-01
LRWD1	774	1.64E-01	1.91E-01	5.65E-01	8.06E-01
RFX2	775	1.64E-01	3.69E-01	9.08E-01
POU2F1	776	1.65E-01	2.25E-01	7.49E-01	8.11E-01	8.71E-01
SKI	777	1.65E-01
ZNF205	778	1.66E-01
ZNF480	779	1.66E-01
HIC1	780	1.67E-01	1.93E-01
MZF1	781	1.67E-01	9.10E-01
ZNF93	782	1.67E-01
SOX15	783	1.68E-01
BARHL1	784	1.68E-01
MBD3L2	785	1.68E-01
ESRRA	786	1.69E-01	2.17E-01	4.94E-01	6.65E-01
H2AFX	787	1.69E-01	1.85E-01	1.88E-01	2.18E-01	2.31E-01
HOXB6	788	1.70E-01
ZNF440	789	1.71E-01
PBX1	790	1.72E-01	7.43E-01
SMARCE1	791	1.72E-01	2.90E-01	4.86E-01	5.77E-01
ASCL2	792	1.72E-01
ZNF134	793	1.72E-01
ZNF417	794	1.73E-01
FOXD2	795	1.73E-01
MAML3	796	1.74E-01	2.79E-01	3.15E-01	3.32E-01
ZNF33B	797	1.74E-01
MEIS1	798	1.74E-01	2.33E-01	2.41E-01	7.60E-01	8.28E-01
ZNF214	799	1.74E-01	2.61E-01
POLR3GL	800	1.75E-01
ID3	801	1.75E-01	3.05E-01	5.39E-01
ZNF10	802	1.75E-01
ZNF154	803	1.75E-01
ZNF860	804	1.76E-01
ZSCAN23	805	1.76E-01	1.86E-01
MXD1	806	1.77E-01
ZNF582	807	1.78E-01	1.81E-01	3.01E-01
FOXO4	808	1.78E-01	1.94E-01
TEAD2	809	1.78E-01	2.34E-01	9.63E-01
ZSCAN31	810	1.78E-01
ZC3H11A	811	1.78E-01
ZNF212	812	1.79E-01
ZNF581	813	1.80E-01
ZFP1	814	1.81E-01
TBX3	815	1.81E-01
ZNF669	816	1.82E-01	2.55E-01
CREB3L2	817	1.83E-01
ZNF17	818	1.84E-01
EBF3	819	1.84E-01	2.49E-01	2.64E-01	2.85E-01	3.71E-01
ATRX	820	1.84E-01	2.52E-01	3.59E-01	6.71E-01
ZNF285	821	1.85E-01
DMRT1	822	1.86E-01
ZNF101	823	1.87E-01	5.06E-01	9.82E-01
CGGBP1	824	1.88E-01	2.03E-01
HOXD1	825	1.88E-01
PLAG1	826	1.88E-01
SVIL	827	1.88E-01	2.34E-01
TALE	828	1.88E-01	1.99E-01	1.99E-01	1.99E-01	2.61E-01
RAD51	829	1.88E-01	4.77E-01	7.16E-01	8.21E-01	9.79E-01
ELF4	830	1.88E-01
NFIB	831	1.88E-01
HNRNPL	832	1.88E-01	1.00E+00
PRKDC	833	1.88E-01	1.94E-01	1.94E-01	2.29E-01	7.99E-01
PCGF5	834	1.88E-01
EBNA3A	835	1.88E-01	2.43E-01	4.92E-01	1.00E+00
FOXC1	836	1.88E-01
CDC5L	837	1.88E-01	1.00E+00	1.00E+00
MEOX2	838	1.88E-01
KCMF1	839	1.89E-01
NR1I2	840	1.89E-01
ZNF225	841	1.89E-01
MYF6	842	1.89E-01
EGFA-T1	843	1.89E-01	3.63E-01	9.53E-01
CDK2	844	1.90E-01	6.33E-01	6.63E-01
IRF5	845	1.91E-01	1.94E-01	2.25E-01	2.79E-01	4.70E-01
GTF3C2	846	1.91E-01	7.39E-01
ARID1B	847	1.92E-01	6.54E-01
FOXQ1	848	1.93E-01
HOXA11	849	1.94E-01
TOE1	850	1.94E-01
ARNTL	851	1.94E-01	2.09E-01	2.73E-01	3.73E-01	5.02E-01
CDX1	852	1.94E-01
ID4	853	1.94E-01
FOXF1	854	1.94E-01
F2RL1	855	1.94E-01
H2AK119ub	856	1.94E-01	2.18E-01
PCF11	857	1.94E-01
RXRG	858	1.94E-01	2.38E-01	2.96E-01	4.07E-01	9.59E-01
EVX1	859	1.94E-01
HOXD11	860	1.94E-01	3.65E-01
DMRT2	861	1.94E-01
MSX2	862	1.94E-01
ARNTL2	863	1.94E-01
ATF7	864	1.94E-01	4.05E-01
NCOA3	865	1.94E-01
ZNF45	866	1.95E-01
ZNF418	867	1.95E-01	3.51E-01
ZBTB42	868	1.96E-01
ZNF311	869	1.97E-01
ZNF662	870	1.97E-01
DOT1L	871	1.97E-01
ZNF324B	872	1.98E-01
MYBL1	873	1.99E-01
WIZ	874	1.99E-01
ISL2	875	1.99E-01
SNAI1	876	1.99E-01	2.32E-01	2.53E-01	8.26E-01
BTF3	877	1.99E-01
DROSHA	878	1.99E-01	3.02E-01	3.80E-01	7.18E-01	8.01E-01
ZBTB4	879	1.99E-01	3.16E-01
IRF3	880	1.99E-01	7.12E-01	8.72E-01	9.91E-01
DKK1	881	1.99E-01	2.13E-01
ZNF22	882	1.99E-01	2.86E-01	4.34E-01	7.13E-01	9.95E-01
KLF13	883	1.99E-01	7.57E-01	7.74E-01
IKZF5	884	1.99E-01
HBG1 | HBG2	885	1.99E-01	2.04E-01	2.38E-01
HOXD13	886	1.99E-01
HOXD4	887	1.99E-01
POLB	888	1.99E-01	1.00E+00
HOXB5	889	1.99E-01
ZNF30	890	2.00E-01	2.34E-01	2.72E-01	8.96E-01
CALU	891	2.00E-01	6.21E-01
KRAB	892	2.00E-01	2.02E-01	2.06E-01	2.47E-01	2.49E-01
ZNF502	893	2.00E-01	2.68E-01
CDKN1B	894	2.01E-01	3.17E-01
ZNF74	895	2.03E-01
EPAS1	896	2.03E-01	2.59E-01	2.65E-01	2.80E-01	3.85E-01
FOXD3	897	2.04E-01
HOXB2	898	2.04E-01
ZNF75D	899	2.04E-01	2.65E-01
EWSR1	900	2.04E-01	2.34E-01
HESX1	901	2.06E-01
GREB1	902	2.07E-01	2.93E-01	3.25E-01	4.69E-01	9.88E-01
TOP2B	903	2.07E-01	2.22E-01
SNRNP70	904	2.08E-01	2.54E-01	7.37E-01	7.63E-01
IRX3	905	2.08E-01
MAP1LC3A	906	2.08E-01	2.18E-01
OTX1	907	2.08E-01
CEBPZ	908	2.08E-01	9.75E-01	9.94E-01	9.94E-01
ATF6	909	2.08E-01
LEF1	910	2.08E-01	2.27E-01	2.57E-01	5.10E-01	8.27E-01
NUP98	911	2.08E-01	2.16E-01	2.18E-01	2.33E-01	2.67E-01
ADNP2	912	2.08E-01
ZNF823	913	2.09E-01
ZNF33A	914	2.10E-01	2.68E-01	2.90E-01
FEV	915	2.11E-01
RYBP	916	2.11E-01	3.65E-01
ZNF266	917	2.12E-01	8.98E-01
ZNF197	918	2.12E-01	2.56E-01	4.30E-01
PRDM12	919	2.12E-01	3.03E-01
ZNF496	920	2.13E-01
SRPK2	921	2.13E-01	2.27E-01
TFAM	922	2.13E-01	2.42E-01	2.64E-01	2.86E-01	1.00E+00
MTF1	923	2.13E-01
BRF2	924	2.13E-01	2.23E-01	2.59E-01	3.80E-01
BBX	925	2.14E-01
PPARA	926	2.14E-01
ZNF730	927	2.15E-01
BACH1	928	2.16E-01	5.06E-01	7.58E-01	9.20E-01	9.66E-01
ZNF550	929	2.17E-01
ALX4	930	2.18E-01
MCM5	931	2.18E-01	8.77E-01
GTF2A2	932	2.18E-01	5.81E-01
ZNF805	933	2.19E-01
ZNF614	934	2.19E-01
MCM3	935	2.19E-01	9.89E-01	9.95E-01
TFDP2	936	2.19E-01
ZNF7	937	2.20E-01
ZBTB39	938	2.21E-01
FOXF2	939	2.21E-01
DRAP1	940	2.21E-01	9.24E-01
PCGF1	941	2.21E-01	9.04E-01
SOX11	942	2.21E-01	5.62E-01
ZNF454	943	2.22E-01	5.40E-01
SMC4	944	2.22E-01
GLI1	945	2.23E-01
NEUROG3	946	2.23E-01
HIVEP3	947	2.23E-01
ZNF516	948	2.23E-01
SF1	949	2.23E-01	3.45E-01	6.49E-01	8.44E-01
THAP4	950	2.23E-01
NONO	951	2.23E-01	6.01E-01
ZNF235	952	2.24E-01
GLI3	953	2.26E-01
SALL4	954	2.26E-01	2.51E-01
ZNF69	955	2.26E-01
GCG	956	2.27E-01
HOXB1	957	2.27E-01
HOXB7	958	2.27E-01	3.25E-01	3.26E-01	3.94E-01	5.13E-01
HOXD9	959	2.27E-01
ZNF740	960	2.28E-01	3.22E-01	9.49E-01	9.78E-01
CARM1	961	2.28E-01	1.00E+00
NR5A2	962	2.29E-01	2.35E-01	3.01E-01	1.00E+00
MSC	963	2.29E-01
ZNF419	964	2.29E-01	2.44E-01	7.94E-01
ZNF620	965	2.29E-01
ZFP82	966	2.31E-01
HIST1H1B	967	2.32E-01	2.37E-01	8.69E-01
FERD3L	968	2.32E-01
HSF2	969	2.32E-01	4.23E-01	6.74E-01	9.79E-01	1.00E+00
DDIT3	970	2.32E-01
ID2	971	2.33E-01
LOXL1	972	2.33E-01	1.00E+00
ZNF791	973	2.34E-01
ZNF592	974	2.34E-01	2.88E-01	7.64E-01	9.88E-01
CIC	975	2.35E-01
ZNF273	976	2.38E-01
ZNF649	977	2.38E-01
ZNF687	978	2.38E-01	6.16E-01
MDM2	979	2.38E-01	1.00E+00
ZNF587	980	2.40E-01
ZNF501	981	2.41E-01	3.46E-01
PRDM9	982	2.42E-01
ZNF548	983	2.43E-01
NEUROD2	984	2.44E-01
ZNF460	985	2.46E-01
TBX5	986	2.46E-01	2.46E-01	7.92E-01	8.12E-01	9.34E-01
SREBF2	987	2.46E-01	2.60E-01	3.01E-01	4.97E-01	9.46E-01
EGFR	988	2.46E-01	4.33E-01
ZNF24	989	2.47E-01	3.46E-01	4.43E-01	9.13E-01	9.71E-01
ZNF254	990	2.49E-01
RLF	991	2.49E-01
EPO	992	2.50E-01	3.66E-01	9.55E-01	9.70E-01
HP1BP3	993	2.50E-01
HKR1	994	2.51E-01
ZFP90	995	2.52E-01
ILK	996	2.52E-01	5.50E-01
SIX4	997	2.52E-01	7.57E-01
HAND1	998	2.53E-01
ZNF41	999	2.54E-01	4.30E-01
ZNF816	1000	2.54E-01	9.75E-01
ZBTB14	1001	2.55E-01
ZMYND11	1002	2.56E-01	2.67E-01	9.43E-01	9.47E-01
GZF1	1003	2.57E-01
ZBED4	1004	2.57E-01
ESCO2	1005	2.57E-01	3.00E-01	4.77E-01	1.00E+00
PRDM4	1006	2.59E-01
CTNNB1	1007	2.61E-01	2.65E-01	2.66E-01	3.44E-01	3.60E-01
CIITA	1008	2.63E-01	2.72E-01	7.06E-01	8.74E-01	9.85E-01
SMARCA1	1009	2.65E-01
ZNF431	1010	2.68E-01
ZNF571	1011	2.69E-01
OVOL3	1012	2.71E-01	2.81E-01
NHLH1	1013	2.71E-01
ARID3B	1014	2.73E-01
HIVEP1	1015	2.74E-01
ZNF681	1016	2.75E-01
SOX10	1017	2.76E-01
YBX1	1018	2.76E-01	9.08E-01	9.80E-01	9.90E-01	9.92E-01
ZNF737	1019	2.77E-01
STAG2	1020	2.78E-01
RAC3	1021	2.80E-01
WWTR1	1022	2.81E-01	6.74E-01	7.31E-01
ZNF264	1023	2.81E-01	3.77E-01	4.33E-01	9.59E-01
RAX2	1024	2.81E-01
KAT2A	1025	2.81E-01	3.80E-01
SNAPC4	1026	2.84E-01	3.13E-01	6.31E-01
MAP2K1	1027	2.85E-01	3.58E-01
ZNF483	1028	2.87E-01
ZFHX3	1029	2.88E-01
HOXB4	1030	2.89E-01
ZNF322	1031	2.90E-01
HECTD1	1032	2.90E-01	6.85E-01
GLI4	1033	2.90E-01	3.56E-01	4.23E-01
ZNF595	1034	2.90E-01
ALKBH3	1035	2.93E-01
ZNF706	1036	2.96E-01
KLF16	1037	2.98E-01	8.07E-01
PRDM2	1038	2.99E-01	3.31E-01
ZNF705G	1039	3.01E-01
ZNF610	1040	3.01E-01	5.51E-01	7.97E-01
KLF3	1041	3.02E-01
DICER1	1042	3.03E-01
RFX7	1043	3.04E-01
TRIM22	1044	3.04E-01	6.93E-01
NFKBIA	1045	3.04E-01
ZNF439	1046	3.06E-01
ZBTB16	1047	3.09E-01
FOXR2	1048	3.10E-01	5.63E-01
MEN1	1049	3.10E-01	3.13E-01	7.89E-01	8.94E-01
ZNF799	1050	3.10E-01
ZZZ3	1051	3.13E-01	3.58E-01	8.69E-01
CBX7	1052	3.14E-01	5.59E-01	9.92E-01
ZNF441	1053	3.15E-01
NKRF	1054	3.16E-01	9.63E-01
MYOG	1055	3.16E-01
ZNF790	1056	3.17E-01
ZNF354B	1057	3.18E-01
ZNF597	1058	3.20E-01
ZNF555	1059	3.21E-01
ZNF343	1060	3.21E-01
ZNF442	1061	3.21E-01
COPS2	1062	3.23E-01
SMARCA2	1063	3.23E-01
KMT2B	1064	3.24E-01	4.81E-01
NKX6-1	1065	3.25E-01
ZNF410	1066	3.25E-01	7.34E-01
ZNF180	1067	3.26E-01
DBP	1068	3.27E-01
ZNF543	1069	3.27E-01
DDX20	1070	3.29E-01	7.07E-01	7.24E-01	9.98E-01
ZNF774	1071	3.34E-01
ZNF165	1072	3.41E-01
ZNF736	1073	3.44E-01
LHX3	1074	3.46E-01
ZNF284	1075	3.47E-01
FANCD2	1076	3.51E-01	7.85E-01
ZNF189	1077	3.52E-01
ZNF333	1078	3.52E-01
RPA2	1079	3.54E-01	4.47E-01
NR4A2	1080	3.55E-01
GTF2E2	1081	3.57E-01	4.55E-01
ZNF613	1082	3.62E-01
PALB2	1083	3.66E-01
SIX1	1084	3.68E-01	5.19E-01	5.73E-01	6.59E-01	7.27E-01
ZNF780A	1085	3.69E-01
ZNF175	1086	3.71E-01	4.97E-01	9.41E-01	9.75E-01	1.00E+00
ZNF324	1087	3.72E-01	4.62E-01	6.55E-01	7.51E-01
ZNF283	1088	3.72E-01
MIXL1	1089	3.72E-01
BARX2	1090	3.72E-01
HSF4	1091	3.72E-01
ZNF398	1092	3.72E-01
ZNF764	1093	3.73E-01
ZNF132	1094	3.80E-01
PRDM14	1095	3.81E-01	8.93E-01
GUCY1B3	1096	3.85E-01
TP73	1097	3.87E-01	5.08E-01	6.53E-01	7.19E-01	7.55E-01
SOX3	1098	3.89E-01
STAT5	1099	3.90E-01	4.64E-01	7.05E-01	8.85E-01	9.05E-01
MAPK1	1100	3.90E-01	4.21E-01
ZNF562	1101	3.90E-01
ZNF300	1102	3.90E-01
ZIK1	1103	3.95E-01
ZNF530	1104	3.96E-01
ZNF318	1105	4.02E-01	8.66E-01	9.91E-01
RPA1	1106	4.03E-01
ZNF280D	1107	4.05E-01	6.69E-01	8.77E-01
ZNF25	1108	4.07E-01
MEF2D	1109	4.12E-01	5.41E-01	8.90E-01
KAT2B	1110	4.14E-01	6.50E-01	7.86E-01	7.86E-01	9.63E-01
MCM7	1111	4.16E-01	7.13E-01	8.49E-01	9.51E-01
ZNF302	1112	4.19E-01
ZNF605	1113	4.19E-01
LHX4	1114	4.19E-01
ZNF765	1115	4.20E-01
RBCK1	1116	4.24E-01
ORC1	1117	4.27E-01
ZNF169	1118	4.36E-01	6.74E-01
ZNF573	1119	4.38E-01
COIL	1120	4.38E-01
CCND2	1121	4.40E-01	8.84E-01
ZNF217	1122	4.40E-01	4.81E-01
ZNF211	1123	4.41E-01	4.51E-01
NR0B2	1124	4.44E-01
SUPT20H	1125	4.49E-01	4.92E-01	7.12E-01	8.93E-01
PPARGC1A	1126	4.50E-01
ZNF616	1127	4.54E-01
ZNF513	1128	4.55E-01
EBNA1BP2	1129	4.57E-01
SETX	1130	4.57E-01	9.95E-01
ZNF260	1131	4.65E-01
CHD4	1132	4.66E-01	7.83E-01
LMX1B	1133	4.67E-01
TEAD1 | TEAD4	1134	4.68E-01
ZNF222	1135	4.69E-01
GRP20	1136	4.72E-01
ZNF391	1137	4.72E-01	8.83E-01
ZNF292	1138	4.74E-01	9.97E-01
AEBP2	1139	4.82E-01	9.71E-01	9.93E-01
ZNF90	1140	4.84E-01
HDAC4	1141	4.92E-01
ZNF506	1142	4.93E-01
ZNF449	1143	4.98E-01
HOXC13	1144	4.99E-01
ZSCAN29	1145	5.13E-01	5.54E-01	6.45E-01
ZNF485	1146	5.15E-01
SRCAP	1147	5.16E-01
ZNF714	1148	5.20E-01
ZBTB1	1149	5.25E-01	6.79E-01
ZNF281	1150	5.25E-01	9.77E-01
ZNF138	1151	5.31E-01	8.80E-01
ZNF2	1152	5.33E-01	9.94E-01	9.99E-01
CSDE1	1153	5.34E-01	9.16E-01	9.78E-01	9.95E-01
TLE3	1154	5.35E-01
ICE2	1155	5.39E-01
ZNF467	1156	5.44E-01
ZNF785	1157	5.45E-01
ZNF280A	1158	5.45E-01
FOXG1	1159	5.49E-01
ZNF684	1160	5.50E-01
ZNF789	1161	5.51E-01
ZNF383	1162	5.51E-01
ZNF488	1163	5.52E-01	9.16E-01
PTTG1	1164	5.52E-01	8.10E-01
NR3C2	1165	5.58E-01	5.69E-01	6.53E-01
LHX6	1166	5.65E-01
AUTS2	1167	5.72E-01
ZKSCAN5	1168	5.75E-01
ZNF708	1169	5.78E-01	9.67E-01
IRF9	1170	5.79E-01	9.09E-01	1.00E+00
ZNF267	1171	5.80E-01
ZNF674	1172	5.85E-01
ZNF438	1173	5.87E-01	8.14E-01
ZNF777	1174	5.92E-01
CBX6	1175	5.94E-01	9.78E-01
PHF6	1176	5.95E-01
ZNF3	1177	5.97E-01	1.00E+00
ZNF121	1178	6.00E-01	9.71E-01	9.74E-01	9.86E-01
SNAPC5	1179	6.01E-01
ZNF479	1180	6.08E-01
ZNF549	1181	6.09E-01	7.64E-01	8.91E-01
LHX5	1182	6.11E-01
USP7	1183	6.21E-01	8.21E-01
ZNF337	1184	6.22E-01
ZNF320	1185	6.25E-01	9.43E-01	9.94E-01
SMN1	1186	6.31E-01	8.82E-01
ZIM2	1187	6.36E-01
ZNF282	1188	6.42E-01	8.91E-01
ZBTB7B	1189	6.44E-01
SON	1190	6.46E-01
ZNF671	1191	6.60E-01
ATOH1	1192	6.70E-01
ZFP14	1193	6.73E-01
ZNF611	1194	6.73E-01
CREB3L4	1195	6.84E-01
ZNF697	1196	6.87E-01	9.06E-01
HOXC6	1197	6.92E-01
RBAK	1198	6.96E-01
ZNF331	1199	6.99E-01	7.50E-01	8.44E-01
ZNF423	1200	7.00E-01	9.90E-01
HOXC8	1201	7.00E-01
ZNF776	1202	7.03E-01
ZNF615	1203	7.05E-01
ZNF781	1204	7.09E-01	7.65E-01
TOX4	1205	7.12E-01
NKX2-8	1206	7.13E-01
PYGO2	1207	7.21E-01	9.17E-01
ZNF223	1208	7.22E-01
ZKSCAN8	1209	7.30E-01	8.81E-01
ZNF468	1210	7.30E-01
ZNF414	1211	7.31E-01	7.78E-01
TDRD3	1212	7.35E-01
ZNF793	1213	7.43E-01	9.39E-01
ZNF552	1214	7.47E-01
ZNF778	1215	7.53E-01	8.33E-01
ZNF619	1216	7.53E-01
ZNF207	1217	7.66E-01	7.93E-01	9.15E-01
ZNF484	1218	7.67E-01
ZNF565	1219	7.68E-01
SPIN1	1220	7.69E-01
CHD3	1221	7.83E-01
TCFL5	1222	7.87E-01
XRCC4	1223	7.95E-01
NKX2-2	1224	8.12E-01
EPC1	1225	8.17E-01	1.00E+00
ZNF239	1226	8.25E-01	9.94E-01
BRDU	1227	8.30E-01	9.77E-01	9.98E-01	1.00E+00	1.00E+00
ZNF114	1228	8.34E-01
ZNF34	1229	8.39E-01
ZNF596	1230	8.59E-01
ZNF490	1231	8.62E-01
DEAF1	1232	8.72E-01
OLFM2	1233	8.95E-01	9.99E-01
ZNF788	1234	8.96E-01	9.68E-01
ZNF425	1235	9.00E-01
DR1	1236	9.24E-01
DLX6	1237	9.29E-01
CBFA2T2	1238	9.30E-01
ZNF124	1239	9.33E-01
ZNF354C	1240	9.33E-01	9.78E-01
ZNF623	1241	9.39E-01	9.97E-01
PTRF	1242	9.43E-01	9.59E-01
PLRG1	1243	9.44E-01	9.81E-01
ZNF157	1244	9.48E-01
ZNF329	1245	9.52E-01
C17orf96	1246	9.62E-01	9.89E-01
BCL11B	1247	9.65E-01	9.67E-01
ELL	1248	9.66E-01
MBD1_isoform1	1249	9.67E-01	9.84E-01
ZNF589	1250	9.68E-01	9.88E-01
CBX4	1251	9.69E-01
USP49	1252	9.70E-01	9.90E-01
DPPA2	1253	9.71E-01
HJURP	1254	9.73E-01	9.97E-01
ZKSCAN3	1255	9.73E-01
H3Pan	1256	9.76E-01
ZBTB18	1257	9.77E-01
ZNF654	1258	9.78E-01	9.81E-01
ZNF48	1259	9.78E-01	9.84E-01
SCRT1	1260	9.79E-01	9.89E-01	9.98E-01
ZFP41	1261	9.80E-01	9.93E-01
ZNF837	1262	9.83E-01	9.98E-01
CHD5	1263	9.88E-01
ZNF445	1264	9.89E-01
ZNF432	1265	9.89E-01
HOTAIR	1266	9.89E-01	9.93E-01	9.98E-01	9.98E-01
ZFP3	1267	9.91E-01	9.95E-01
ZNF28	1268	9.92E-01
ZBTB6	1269	9.93E-01	9.97E-01	9.98E-01
ZNF141	1270	9.93E-01
CBFA2T3	1271	9.96E-01
BRD9	1272	9.97E-01	1.00E+00
ZNF512	1273	9.97E-01	1.00E+00
YBX3	1274	9.98E-01	1.00E+00	1.00E+00
NME2	1275	9.99E-01	9.99E-01
HLTF	1276	9.99E-01	1.00E+00
ZNF16	1277	9.99E-01	1.00E+00
HAP1	1278	9.99E-01
ZNF563	1279	9.99E-01
MIER1	1280	1.00E+00	1.00E+00
ZTA	1281	1.00E+00	1.00E+00
ZNF768	1282	1.00E+00
CRY1	1283	1.00E+00
ZNF92	1284	1.00E+00
TIAM1	1285	1.00E+00
ZNF436	1286	1.00E+00
TERC	1287	1.00E+00	1.00E+00	1.00E+00	1.00E+00
BHLHE41	1288	1.00E+00
CREB3L1	1289	1.00E+00
TFEB	1290	1.00E+00
CEBPE	1291	1.00E+00
HES5	1292	1.00E+00
LCOR	1293	1.00E+00	1.00E+00
IRX2	1294	1.00E+00
IRF8	1295	1.00E+00
NR2E3	1296	1.00E+00
JAZF1	1297	1.00E+00
AHCTF1	1298	1.00E+00
NKX2-3	1299	1.00E+00
CREBL2	1300	1.00E+00
HIC2	1301	1.00E+00
IGF1R	1302	1.00E+00
IRX5	1303	1.00E+00
PGBD5	1304	1.00E+00
TAF15	1305	1.00E+00
TRPS1	1306	1.00E+00
ID1	1307	1.00E+00
HES7	1308	1.00E+00
CAMTA1	1309	1.00E+00	1.00E+00
UBP1	1310	1.00E+00
TGIF1	1311	1.00E+00
NFATC4	1312	1.00E+00
PAX2	1313	1.00E+00
HOXB8	1314	1.00E+00
HMGA1	1315	1.00E+00
NR1D1	1316	1.00E+00

## Sheet: 6
Lisa for siSIM2 up-regulated genes in vehicle conditions without an androgen-regulation
Transcription Factor	rank	1st Sample p-value	2nd Sample p-value	3rd Sample p-value	4th Sample p-value	5th Sample p-value
ING5	1	4.44E-14
LMNB1	2	7.34E-14	2.70E-02	2.79E-02	2.99E-02	3.92E-02
JARID2	3	2.01E-13	7.19E-05	3.41E-04	1.16E-03	5.58E-03
KDM2B	4	2.63E-12	9.30E-07	7.04E-04	3.89E-03	1.01E-02
PR	5	4.40E-12	3.87E-09	1.32E-08	2.60E-07	3.76E-05
PTPN11	6	9.31E-12	4.41E-02
RBL2	7	2.23E-11	3.85E-05	1.56E-04	4.93E-03	8.17E-03
KMT2A	8	2.38E-11	2.29E-07	1.51E-06	4.10E-05	7.54E-05
BCOR	9	3.88E-11	2.53E-06	2.52E-03	1.84E-02
AFF1	10	3.93E-11	2.43E-07	1.46E-06	2.39E-06	8.41E-04
MYH11	11	4.97E-11	1.73E-02	2.40E-01	4.92E-01
RBL1	12	5.99E-11
ERCC2	13	6.18E-11
RUNX1	14	8.45E-11	4.12E-07	4.66E-06	7.43E-06	1.21E-05
WDR5	15	1.09E-10	2.11E-07	3.11E-05	1.07E-04	1.25E-04
ZBTB48	16	1.40E-10	5.73E-10	1.62E-09	9.64E-09	1.15E-08
MYC	17	1.54E-10	2.23E-08	1.36E-06	2.59E-06	3.57E-06
NFATC3	18	1.80E-10	5.17E-02
BRD4	19	2.14E-10	1.34E-08	1.50E-08	3.70E-08	4.00E-08
LEO1	20	2.31E-10	7.57E-02
CDX2	21	4.95E-10	3.26E-06	1.88E-03	8.73E-03	2.37E-02
TBL1X	22	5.54E-10
SOX4	23	7.37E-10	1.37E-09	2.56E-09	4.42E-02	4.67E-02
FOXA2	24	7.90E-10	2.62E-09	4.74E-09	5.61E-07	8.70E-05
GATA2	25	8.70E-10	1.88E-06	1.76E-03	2.23E-03	6.22E-03
ZNF600	26	1.19E-09	1.95E-08
MED1	27	1.31E-09	5.62E-09	4.70E-08	1.86E-07	2.38E-07
BCL6	28	1.63E-09	5.98E-06	1.86E-04	2.18E-04	3.76E-03
FLI1	29	1.72E-09	3.69E-06	7.92E-06	6.56E-05	9.98E-05
FOXA1	30	1.83E-09	4.17E-09	1.98E-08	2.53E-08	5.31E-08
SMARCA4	31	2.07E-09	2.08E-07	4.32E-07	1.91E-06	9.82E-05
AR	32	2.13E-09	2.11E-05	2.83E-05	3.82E-05	4.01E-05
PHF2	33	2.28E-09	4.54E-08
RBBP5	34	2.31E-09	2.33E-09	1.47E-08	4.76E-07	2.15E-06
ESR1	35	2.97E-09	1.60E-07	1.37E-05	1.51E-05	1.93E-05
ING2	36	3.54E-09
TAF1	37	4.24E-09	2.72E-07	2.76E-07	2.77E-07	1.99E-06
MAZ	38	4.64E-09	4.14E-05	9.44E-05	3.55E-04	4.12E-04
GTF2B	39	4.96E-09	2.30E-06	4.30E-06	8.53E-06	2.13E-04
PSIP1	40	5.23E-09	6.02E-02
IRAK1	41	5.30E-09
TRIM28	42	8.08E-09	4.36E-08	1.69E-07	6.93E-07	2.97E-06
NELFA	43	1.06E-08	9.88E-07	1.48E-04	3.17E-04	1.98E-03
MBOAT4	44	1.23E-08	5.58E-02
PSMA7	45	1.33E-08	7.87E-07
XRN2	46	1.47E-08	2.46E-08	4.09E-07	7.67E-07	1.16E-06
RAD21	47	1.65E-08	3.93E-08	7.76E-08	1.20E-07	6.65E-07
TFDP1	48	1.72E-08	1.57E-06	5.06E-06	1.73E-05	1.39E-03
CHRM2	49	1.94E-08	1.39E-05	2.35E-03	4.33E-02	4.41E-02
INTS3	50	2.59E-08
TAL1	51	2.60E-08	5.65E-07	1.54E-05	6.33E-04	9.51E-04
GTF2F1	52	2.72E-08	2.28E-06	2.95E-05
NELFE	53	3.20E-08	2.42E-07	1.03E-06	1.19E-06	3.15E-06
ZMYND8	54	3.38E-08	8.04E-07	8.61E-06	1.22E-05	2.90E-05
PAF1	55	3.93E-08	1.66E-07	1.77E-06	2.14E-06	3.30E-06
SMARCB1	56	4.16E-08	4.16E-08	1.22E-02	4.41E-02	4.54E-02
TET2	57	4.47E-08	9.48E-05	9.09E-04	1.48E-03	1.56E-03
DDX5	58	4.65E-08	9.14E-01
NR2F2	59	5.18E-08	1.25E-07	1.25E-05	1.11E-02	2.78E-02
MYF5	60	5.32E-08
NANOG	61	5.79E-08	2.02E-04	2.15E-03	5.17E-03	4.59E-02
SUPT5H	62	6.02E-08	6.89E-08	4.48E-06	1.62E-05	7.03E-05
POU2F2	63	6.32E-08	4.85E-06
PHF8	64	7.15E-08	2.08E-07	5.43E-07	1.92E-06	9.90E-06
DCP1A	65	7.69E-08	2.10E-05
NFATC1	66	7.88E-08	5.86E-07	4.50E-02	4.37E-01
ERCC3	67	8.04E-08
KDM5B	68	8.31E-08	1.31E-06	2.05E-05	8.68E-05	9.65E-05
GATA4	69	9.28E-08	1.72E-06	7.01E-05	4.59E-04	4.71E-03
CREBBP	70	9.74E-08	9.56E-06	1.10E-04	1.64E-04	2.93E-04
PARP1	71	9.79E-08	2.02E-07	7.01E-07	1.26E-06	4.91E-02
TRAF7	72	1.04E-07	5.10E-06	3.22E-04	3.36E-04
HDAC1	73	1.07E-07	1.66E-06	9.36E-06	9.98E-06	9.05E-05
CBX3	74	1.11E-07	1.04E-04	2.71E-04	1.12E-03	4.94E-02
TRIM25	75	1.12E-07	4.62E-03	2.21E-02	4.65E-02	9.19E-01
ZNF18	76	1.35E-07	2.77E-05	1.33E-01	3.01E-01	5.70E-01
MECP2	77	1.49E-07	2.77E-06	6.11E-06	1.34E-04	5.88E-02
ZFX	78	1.49E-07	1.00E-06	5.45E-03	7.82E-03	7.89E-03
TCF7L1	79	1.56E-07	4.01E-07	1.54E-04	1.00E-02	1.73E-02
REST	80	1.65E-07	8.54E-07	9.38E-07	1.51E-06	4.22E-06
KDM4B	81	1.90E-07	6.90E-02
TBP	82	1.91E-07	1.64E-05	2.49E-05	7.09E-05	2.01E-04
EHMT2	83	2.03E-07	3.99E-06	3.36E-05	8.82E-05	1.20E-03
NPAT	84	2.12E-07	2.21E-02	2.95E-02	5.16E-02
RNF2	85	2.15E-07	5.99E-06	9.15E-06	1.24E-04	1.60E-04
EGR1	86	2.15E-07	3.10E-04	9.23E-04	1.08E-03	1.49E-03
JUN	87	2.17E-07	4.10E-07	1.14E-04	1.14E-04	1.18E-03
HLF	88	2.48E-07	5.70E-06
FAIRE	89	2.55E-07	9.04E-06	3.09E-05	1.55E-04	1.65E-04
SMAD5	90	2.70E-07	6.17E-07	1.00E+00
BMI1	91	2.77E-07	1.73E-05	4.96E-03	1.19E-02	1.95E-02
CHD8	92	2.89E-07	1.88E-06	1.55E-05	1.52E-04	5.89E-02
FOXP1	93	2.95E-07	2.89E-05	5.45E-05	2.23E-03	3.47E-02
SOX13	94	2.95E-07	8.36E-05
ORC2	95	2.96E-07	4.41E-02
ZNF341	96	2.99E-07	1.70E-05	1.85E-05
CTCF	97	3.12E-07	4.36E-07	7.85E-07	1.21E-06	1.73E-06
NEUROD1	98	3.39E-07	6.01E-07	6.23E-07	6.32E-06	1.16E-05
ATF2	99	3.57E-07	1.05E-04	1.12E-03	1.56E-02	2.96E-02
RBBP4	100	3.81E-07
SP140	101	4.38E-07	2.46E-02
PROX1	102	4.39E-07	1.31E-03	1.69E-02
PML	103	4.46E-07	6.76E-06	8.23E-06	6.79E-04	7.05E-03
RELA	104	4.58E-07	1.76E-06	3.14E-06	8.12E-06	1.01E-05
ZBTB17	105	4.82E-07	3.51E-06	5.83E-06	2.90E-02	3.35E-02
MAF	106	4.88E-07	3.41E-06	5.65E-04	1.08E-01
UBTF	107	5.01E-07	5.43E-07	6.14E-03	1.07E-02	1.48E-02
CTBP2	108	5.06E-07	6.82E-02	8.68E-02
FOXO3	109	5.46E-07	6.24E-06	3.73E-03	4.77E-02	4.91E-02
EMX1	110	5.94E-07	1.40E-05	1.15E-03	6.45E-03	4.64E-02
FOSL1	111	6.37E-07	1.36E-03	2.27E-03	1.20E-02	1.94E-02
HOXB13	112	6.63E-07	6.51E-06	3.97E-05	2.37E-03	2.17E-02
E2F4	113	6.66E-07	1.48E-05	3.02E-05	8.95E-05	1.27E-04
GATA6	114	6.66E-07	5.10E-04	1.15E-03	4.44E-03	5.81E-03
E2F1	115	6.80E-07	1.90E-06	2.55E-06	2.33E-05	2.90E-05
UHRF2	116	6.86E-07
BRD1	117	7.19E-07	6.58E-03	4.13E-02	4.37E-02	8.05E-02
MYNN	118	8.42E-07	1.07E-03	7.61E-02	9.87E-02	9.60E-01
ZXDB	119	8.87E-07	5.89E-06
BRF2	120	9.05E-07	1.07E-02	1.34E-02	2.28E-02
NKX2-1	121	9.21E-07	2.20E-04	2.79E-02	4.44E-02	4.47E-02
CDK6	122	9.59E-07
GATA3	123	9.96E-07	3.28E-05	8.90E-05	5.16E-04	9.58E-04
HDAC2	124	1.04E-06	1.04E-06	3.03E-06	2.05E-05	6.13E-05
E2F6	125	1.05E-06	1.41E-06	3.51E-06	2.49E-05	5.83E-05
ZNF574	126	1.18E-06
CEBPD	127	1.22E-06	6.35E-06
MAFF	128	1.28E-06	4.41E-02	2.49E-01
SPI1	129	1.29E-06	5.37E-06	1.34E-05	2.12E-05	5.90E-05
MBD2	130	1.29E-06	2.49E-06	2.72E-06	5.69E-06	3.67E-04
PATZ1	131	1.32E-06	2.86E-04	1.05E-01	4.61E-01
ETS1	132	1.47E-06	4.71E-06	5.64E-06	1.50E-05	1.52E-05
CEBPB	133	1.48E-06	2.39E-06	1.42E-05	2.87E-05	3.22E-05
SUMO2	134	1.59E-06	2.71E-06	3.14E-06	7.83E-06	8.97E-06
EZH2	135	1.68E-06	4.59E-05	9.91E-04	1.62E-03	3.32E-03
HEXIM1	136	1.75E-06	1.77E-06	2.67E-06	5.75E-05	5.75E-05
SAP30	137	1.77E-06	9.31E-05	9.31E-05	1.48E-04	2.21E-03
SRF	138	1.78E-06	3.28E-06	7.10E-05	2.80E-04	5.54E-03
NIPBL	139	1.79E-06	1.05E-05	1.52E-05	2.62E-05	3.10E-05
CHD1	140	1.88E-06	2.04E-05	2.06E-05	5.95E-05	1.17E-04
FOXM1	141	1.92E-06	2.79E-06	3.15E-06	2.40E-05	2.87E-05
DNMT3A	142	1.95E-06	7.98E-04	4.41E-02	5.31E-02	5.45E-02
STAT5B	143	2.00E-06	1.29E-04	1.92E-04	3.45E-03	1.74E-02
BCL3	144	2.12E-06	2.87E-06	3.10E-06	6.57E-06	6.79E-06
HBP1	145	2.13E-06	2.32E-05	3.63E-02
ZNF639	146	2.26E-06	5.53E-06	3.03E-04	5.04E-03	9.48E-03
ETV6	147	2.27E-06	7.72E-02	3.23E-01
POLR2AphosphoS5	148	2.27E-06	1.28E-05	2.17E-04	3.16E-04
NFIC	149	2.33E-06	1.53E-04	7.98E-04	1.67E-02
ERG	150	2.46E-06	4.65E-06	2.81E-05	1.48E-04	2.27E-04
YY1	151	2.46E-06	4.46E-06	5.54E-06	6.17E-06	1.04E-05
TCF12	152	2.50E-06	3.90E-06	1.37E-05	1.71E-05	4.02E-05
SMAD2/3	153	2.54E-06	4.75E-05	5.60E-03	2.01E-02	4.57E-02
PPARG	154	2.54E-06	3.53E-03	2.19E-02	3.00E-02	3.73E-02
JMJD1C	155	2.55E-06	3.04E-05	6.28E-05	1.90E-04
AFF4	156	2.72E-06	3.66E-06	9.78E-06	1.01E-05	3.40E-05
VEZF1	157	2.73E-06	3.61E-02	9.84E-01
POLR2B	158	2.74E-06	1.10E-04
AGO1	159	2.75E-06	9.42E-03	9.42E-03	5.14E-02	1.00E+00
CBFB	160	3.06E-06	1.01E-05	1.24E-04	4.52E-04	1.12E-03
TGIF2	161	3.14E-06	1.97E-05
BPTF	162	3.17E-06
KDM1A	163	3.28E-06	9.21E-06	8.00E-05	1.01E-04	7.12E-04
JUND	164	3.29E-06	9.32E-06	9.85E-06	1.57E-04	1.73E-04
GMEB2	165	3.41E-06	4.74E-04
GATA1	166	3.47E-06	2.82E-05	4.63E-05	4.72E-05	9.59E-05
IRF1	167	3.49E-06	1.50E-04	2.25E-04	6.22E-04	1.43E-03
HMBOX1	168	3.54E-06
ETV5	169	3.64E-06	1.22E-01
NEUROG2	170	3.90E-06	7.53E-06	2.25E-05	2.51E-05	1.35E-03
CBX1	171	4.06E-06	4.89E-06	7.04E-06	1.20E-03	4.47E-02
MYBL2	172	4.13E-06	1.83E-02	2.55E-02	3.39E-02	7.99E-02
MBD3	173	4.16E-06	1.40E-03	3.87E-03	4.57E-02	4.86E-02
CDK9	174	4.32E-06	5.53E-06	9.35E-06	1.00E-05	1.25E-05
HMGN1	175	4.40E-06
NR2F1	176	4.90E-06	9.33E-06	2.05E-04	2.72E-04	4.48E-02
BRD2	177	5.05E-06	2.46E-05	1.10E-04	1.38E-04	1.63E-04
H2AFZ	178	5.26E-06	3.39E-04	4.98E-04	5.19E-04	1.20E-03
NR3C1	179	5.35E-06	6.71E-06	1.34E-03	1.61E-03	2.88E-03
SMC1A	180	5.54E-06	9.33E-05	1.47E-04	1.01E-03	5.14E-03
T	181	5.58E-06	3.95E-05	1.54E-04	3.32E-04	3.65E-04
TCF4	182	5.68E-06	1.69E-04	1.57E-02	2.51E-02	2.68E-02
HOXA6	183	6.10E-06
JMJD6	184	6.31E-06	3.02E-02	8.92E-02	2.71E-01	2.81E-01
IKZF1	185	6.42E-06	2.83E-05	4.82E-04	1.53E-03	5.09E-03
HOXA2	186	6.64E-06
HMGN3	187	6.78E-06
HOXA4	188	7.15E-06
TCF7L2	189	7.20E-06	2.10E-05	8.29E-05	1.51E-04	1.55E-04
RB1	190	7.31E-06	3.25E-04	1.16E-03	3.50E-03	4.78E-03
ZEB1	191	7.81E-06	9.95E-04	9.10E-02	9.22E-02	1.58E-01
EZH1	192	7.91E-06	6.26E-03	3.19E-02	7.22E-02
ZEB2	193	8.01E-06	9.55E-05	3.55E-02	4.31E-02	5.01E-02
TFAP2C	194	8.12E-06	2.86E-04	3.71E-04	6.18E-04	8.04E-04
XBP1	195	8.22E-06	1.33E-04	3.38E-03	4.48E-02	5.52E-02
SETDB1	196	8.57E-06	8.57E-06	1.97E-05	8.40E-05	3.06E-04
NRF1	197	8.68E-06	1.18E-05	1.95E-05	6.09E-05	1.24E-04
CDK7	198	8.93E-06	1.13E-05	7.83E-05	8.99E-05	2.67E-04
SP1	199	9.37E-06	3.01E-05	5.23E-05	8.25E-05	1.12E-04
SIN3A	200	9.47E-06	9.67E-06	1.75E-05	1.80E-05	1.92E-05
KAT7	201	9.50E-06
RUVBL1	202	9.94E-06
PRAME	203	1.02E-05
BRCA1	204	1.05E-05	1.11E-02	1.74E-02	4.41E-02	1.00E-01
ZNF479	205	1.05E-05
SOX9	206	1.06E-05	7.68E-04	5.52E-02	5.59E-02	7.79E-02
STAT2	207	1.06E-05	7.50E-04	4.88E-03	5.44E-01
DLX1	208	1.07E-05
MAX	209	1.10E-05	1.22E-05	1.49E-05	3.54E-05	3.56E-05
KLF17	210	1.10E-05	2.10E-04
TP53	211	1.11E-05	1.84E-04	2.50E-04	6.25E-04	1.21E-03
EED	212	1.15E-05	1.79E-05	1.61E-02	4.03E-02	5.57E-02
USF1	213	1.25E-05	2.85E-05	9.55E-05	2.27E-04	3.07E-04
JUNB	214	1.26E-05	2.25E-02	6.16E-02	1.08E-01	1.29E-01
SUZ12	215	1.30E-05	5.22E-03	8.54E-03	1.09E-02	2.47E-02
RBPJ	216	1.30E-05	3.43E-05	5.83E-04	1.94E-03	4.64E-03
TRIM24	217	1.32E-05	6.67E-05	1.30E-04	1.41E-04	5.85E-04
SMAD3	218	1.33E-05	4.19E-05	4.21E-05	5.95E-05	9.44E-05
MAFK	219	1.35E-05	1.43E-04	1.29E-03	1.97E-03	4.00E-02
TRRAP	220	1.37E-05	6.57E-01
KLF5	221	1.37E-05	1.10E-03	1.78E-03	2.02E-03	5.30E-03
MYCN	222	1.37E-05	1.10E-01
MYB	223	1.42E-05	6.29E-05	7.55E-05	1.70E-04	2.08E-04
KMT2D	224	1.44E-05	2.40E-05	4.02E-05	1.52E-03	2.32E-03
L3MBTL2	225	1.49E-05	2.10E-05	5.83E-02	8.94E-01
TTF1	226	1.57E-05	4.23E-05
STAT1	227	1.60E-05	1.66E-05	2.69E-05	4.46E-05	5.09E-05
HSF1	228	1.61E-05	2.52E-05	7.30E-04	3.11E-03	5.85E-03
ZSCAN22	229	1.70E-05	3.45E-04	4.38E-04
NOTCH1	230	1.71E-05	3.94E-04	4.62E-04	6.77E-03	1.29E-02
MTA3	231	1.73E-05	9.84E-02	1.05E-01	3.71E-01
ELF1	232	1.73E-05	2.39E-05	1.73E-04	6.29E-04	6.65E-04
FOS	233	1.86E-05	1.13E-04	1.13E-04	2.53E-04	3.42E-03
CDK8	234	1.87E-05	8.35E-05	1.49E-04	1.63E-04	2.38E-04
TAF3	235	1.94E-05
IKZF2	236	2.02E-05	1.31E-04
SMAD4	237	2.04E-05	6.30E-05	2.50E-04	1.63E-02	4.47E-02
KRAB	238	2.11E-05	5.82E-03	8.96E-03	1.05E-02	2.34E-02
RARA	239	2.12E-05	1.94E-03	9.12E-03	2.19E-02	4.48E-02
OTX2	240	2.20E-05	4.42E-05	1.44E-04	3.60E-04	5.70E-04
EGLN2	241	2.23E-05
NR1H3	242	2.36E-05	3.16E-04	3.46E-04	1.54E-02	6.04E-02
KDM6B	243	2.50E-05	8.07E-05	6.06E-03	2.14E-02
ZBTB7A	244	2.55E-05	1.71E-04	2.02E-03	2.99E-02	4.85E-02
GLIS1	245	2.63E-05	5.58E-05	7.75E-05	5.16E-02
SP7	246	2.77E-05	3.14E-05
MEF2B	247	2.97E-05	5.76E-04	3.61E-03	2.32E-02	2.41E-02
EGR2	248	3.16E-05	1.01E-04	2.01E-04	5.94E-04	4.55E-02
TEAD4	249	3.23E-05	3.49E-04	6.50E-04	1.77E-03	2.34E-03
GLI2	250	3.23E-05	1.22E-04	9.50E-02
RUNX3	251	3.25E-05
CBX5	252	3.32E-05	5.85E-05	4.42E-02	4.42E-02	4.53E-02
ZBTB8A	253	3.34E-05	1.08E-04
NR4A1	254	3.36E-05	7.71E-05	3.58E-03	5.51E-03	7.54E-02
POLR2H	255	3.41E-05	9.13E-05
NFYA	256	3.48E-05	7.28E-04	1.30E-03	2.38E-03	4.43E-03
KLF8	257	3.52E-05	6.88E-04
DNMT3B	258	3.55E-05	4.56E-04	1.22E-03	3.02E-03	4.44E-02
EGR3	259	3.90E-05
CEBPA	260	4.10E-05	7.70E-05	3.90E-04	1.71E-03	7.37E-03
PITX3	261	4.12E-05
CREB1	262	4.14E-05	4.83E-05	5.74E-05	8.06E-05	1.24E-04
CBX8	263	4.20E-05	3.58E-02	4.92E-02	8.28E-02	1.26E-01
PBX3	264	4.26E-05	1.43E-04	3.09E-04	2.08E-03	1.00E+00
SREBF1	265	4.35E-05	1.75E-02	2.22E-02	2.96E-02	4.53E-02
PRDM10	266	4.42E-05	5.88E-03
GLIS2	267	4.58E-05	3.67E-02	4.41E-02
BRD3	268	4.64E-05	7.56E-05	1.02E-04	2.24E-04	3.22E-04
GATAD1	269	4.69E-05	2.54E-02	1.00E+00
SP4	270	4.85E-05	1.23E-02	1.33E-02	6.39E-01
STAT3	271	4.89E-05	6.77E-05	9.63E-05	1.03E-04	1.16E-04
SETD1A	272	4.91E-05	8.64E-05
SFPQ	273	4.95E-05	5.30E-04	1.41E-01
ZBTB11	274	4.97E-05	3.22E-04	9.77E-04	8.14E-03	8.46E-03
POLR3D	275	4.97E-05	3.04E-04	2.79E-03	3.81E-03	4.16E-03
HEY1	276	4.99E-05	2.71E-04	1.00E+00
GABPA	277	5.12E-05	1.56E-04	2.41E-04	6.45E-04	6.93E-04
TAF7	278	5.20E-05	8.68E-05	2.37E-04	3.59E-03
TTF2	279	5.31E-05	4.54E-02	4.91E-02
LMO1	280	5.32E-05	6.65E-02	1.00E+00
IRF4	281	5.38E-05	5.85E-04	7.37E-03	4.44E-02	7.77E-02
CHD2	282	5.44E-05	1.13E-04	2.63E-04	3.31E-04	6.13E-04
ZNF2	283	5.48E-05	4.23E-03	3.76E-01
POLR2M	284	5.53E-05	2.22E-03	5.44E-02
ZNF382	285	6.03E-05	8.28E-04	1.68E-02	2.18E-02	2.26E-02
KDM4C	286	6.08E-05	1.89E-02	4.45E-02	5.45E-02
FOSL2	287	6.13E-05	2.27E-02	3.30E-02	4.08E-02	5.19E-02
TAFII	288	6.18E-05	3.14E-03
ZNF501	289	6.45E-05	1.07E-04
OGT	290	6.57E-05	1.91E-04	9.20E-04
TP63	291	6.79E-05	2.41E-04	5.87E-04	6.81E-03	3.36E-02
STAG1	292	6.95E-05	7.47E-05	1.04E-04	1.13E-04	1.57E-04
BHLHE40	293	7.31E-05	1.36E-03	5.86E-03	1.78E-02	3.49E-02
GRHL3	294	7.43E-05	3.24E-03	2.32E-02
NR2C2	295	7.53E-05	2.29E-03	1.20E-02	2.47E-02	3.13E-02
MED12	296	7.59E-05	1.50E-02	2.84E-02	4.93E-02	9.81E-02
FOXK1	297	8.21E-05	4.42E-02	5.83E-01	9.35E-01
ZBTB33	298	8.60E-05	2.41E-04	2.99E-04	3.32E-04	1.51E-03
FOXK2	299	8.86E-05	2.80E-04	3.47E-04	4.12E-03	1.24E-02
CREM	300	9.01E-05	9.17E-04	8.40E-02
CD34	301	9.11E-05	1.04E-04	5.56E-02	8.06E-02
NFAT5	302	9.33E-05	1.02E-01
L3MBTL4	303	9.36E-05
NFKB2	304	9.44E-05	2.46E-02	5.02E-02
ETV4	305	9.47E-05	1.92E-03	4.53E-02	4.92E-01
FOXP3	306	9.51E-05	4.57E-04	4.49E-02	4.58E-02	1.00E+00
RPE	307	9.58E-05
TERC	308	9.67E-05	5.47E-04	1.40E-02	8.74E-01
RXRA	309	9.72E-05	9.11E-04	3.37E-02	5.58E-02	9.32E-02
ZFP2	310	9.89E-05	1.21E-03
TFAP4	311	1.00E-04	6.71E-04	1.32E-03	4.59E-02
SOX2	312	1.07E-04	3.71E-04	1.16E-03	2.38E-03	6.93E-03
MITF	313	1.08E-04	1.57E-03	1.31E-02	3.25E-02	4.45E-02
CNOT3	314	1.10E-04	8.98E-03	4.45E-02
ZNF24	315	1.12E-04	1.22E-03	8.22E-03	1.40E-02	2.43E-02
KLF4	316	1.15E-04	1.69E-02	2.60E-02	3.31E-02	7.09E-02
MEF2A	317	1.15E-04	2.69E-02	4.67E-02	1.33E-01
PRDM11	318	1.18E-04	2.58E-01
MEF2C	319	1.26E-04	4.41E-02	4.75E-02	4.94E-02
PIAS1	320	1.28E-04	1.37E-04	1.41E-04	1.41E-04	2.20E-03
ATF1	321	1.29E-04	2.54E-04	3.93E-04	9.00E-04	1.93E-03
SP2	322	1.33E-04	2.02E-04	2.44E-04	1.29E-02	1.20E-01
ARRB1	323	1.36E-04	1.43E-03	4.42E-02	4.58E-02
FOXP2	324	1.37E-04	7.04E-04	1.00E+00
SMAD1	325	1.40E-04	6.56E-03	1.14E-02	3.15E-02	4.27E-02
YAP1	326	1.45E-04	7.64E-04	4.10E-02	4.63E-02	5.26E-02
SMC3	327	1.45E-04	3.28E-03	3.02E-02	8.45E-02	9.09E-02
THAP1	328	1.47E-04	1.09E-01
NFKB1	329	1.48E-04	1.84E-04	5.72E-02	6.86E-02	4.07E-01
NKX3-1	330	1.49E-04	1.63E-04	3.54E-02	1.00E+00
TOP1	331	1.51E-04	9.02E-04	3.30E-03	1.29E-02	5.12E-01
FOXO1	332	1.56E-04	9.57E-03	7.09E-02	8.66E-02	1.26E-01
5HMC	333	1.59E-04	4.34E-03	1.63E-02	4.38E-02	6.13E-02
HCFC1	334	1.63E-04	4.27E-04	5.60E-03	6.24E-03	2.59E-02
PAX5	335	1.64E-04	1.74E-04	7.81E-04	1.26E-03	3.33E-03
E2F5	336	1.69E-04	3.47E-03
ZSCAN16	337	1.71E-04	3.93E-03	3.03E-02	3.07E-02	5.42E-02
KDM4A	338	1.73E-04	1.73E-04
KLF1	339	1.76E-04	4.75E-04	5.32E-04	4.32E-03	9.76E-03
CTCFL	340	1.77E-04	8.53E-04	3.36E-03	7.86E-03	4.49E-02
ZNF692	341	1.79E-04	2.60E-03
ZNF76	342	1.79E-04	3.38E-03	7.18E-02	1.83E-01
ZNF687	343	1.88E-04	1.59E-03
ZNF263	344	1.88E-04	1.96E-04	1.19E-03	2.39E-02	2.60E-02
MXI1	345	1.88E-04	2.69E-04	3.40E-04	8.74E-04	1.09E-03
ZSCAN5A	346	1.97E-04	6.12E-04	5.13E-03	4.46E-02
HIF1A	347	1.99E-04	3.36E-04	1.87E-03	2.19E-02	2.43E-02
RCOR1	348	2.12E-04	5.39E-03	7.58E-03	3.45E-02	4.42E-02
E2F3	349	2.17E-04	1.19E-01
RING1	350	2.19E-04	8.56E-02	2.62E-01
HNF4A	351	2.19E-04	8.37E-04	9.80E-04	9.42E-03	1.07E-02
KLF11	352	2.22E-04	4.50E-04	9.56E-04	3.81E-03	4.45E-02
ZMIZ1	353	2.29E-04	6.39E-02	8.78E-01
KAT5	354	2.31E-04	3.50E-03	6.65E-02
RBP2	355	2.45E-04	1.00E-02	1.85E-02	3.27E-02
BCL11A	356	2.55E-04	5.03E-02	6.63E-02	7.09E-02	2.41E-01
SND1	357	2.57E-04	9.75E-03	3.26E-02
RXRG	358	2.65E-04	2.31E-03	4.42E-02	6.14E-02	7.29E-02
BRPF3	359	2.68E-04	1.48E-03	1.93E-01
ZFP64	360	2.71E-04	4.42E-02	6.85E-02	1.13E-01	3.97E-01
SLC22A2	361	2.80E-04	4.89E-03
ASXL1	362	2.89E-04
NCOR1	363	2.90E-04	3.59E-04	4.38E-03	2.99E-02	6.78E-02
ZNF750	364	2.97E-04
MNT	365	3.02E-04	3.05E-04	3.67E-04
USF2	366	3.06E-04	9.58E-04	1.51E-02	2.20E-02	3.91E-02
POU5F1	367	3.35E-04	1.03E-03	1.52E-03	7.77E-03	9.99E-03
ZNF766	368	3.42E-04	7.96E-03	1.59E-02
ZNF143	369	3.47E-04	8.71E-04	1.17E-03	1.45E-03	1.85E-03
RFX1	370	3.49E-04	1.47E-03	2.68E-02	6.01E-02	6.07E-02
KLF9	371	3.49E-04	4.36E-03	2.18E-02	3.04E-02	2.42E-01
ELK1	372	3.49E-04	9.02E-04	2.70E-03	6.88E-03	8.67E-03
KDM5C	373	3.50E-04	1.31E-02	1.49E-02	2.29E-02	2.64E-02
HES2	374	3.64E-04	7.24E-04	3.37E-03	4.14E-03	4.48E-03
BACH1	375	3.66E-04	2.55E-02	4.73E-02	5.16E-01	5.80E-01
ELK3	376	3.78E-04
NFYC	377	3.84E-04
HIC1	378	3.86E-04	1.70E-02
REPIN1	379	4.03E-04	4.47E-04	5.43E-03	1.70E-02	6.99E-02
ZNF613	380	4.06E-04
HINFP	381	4.40E-04	1.15E-02	4.27E-02	5.87E-02	6.49E-02
GRHL2	382	4.45E-04	6.25E-04	2.81E-03	3.58E-03	5.22E-03
UBE2I	383	4.63E-04	3.69E-02
ZFP37	384	4.64E-04	4.52E-02
PRDM14	385	4.68E-04	2.04E-01
KLF6	386	4.72E-04	8.23E-02
RUNX1T1	387	4.75E-04	1.08E-02	1.56E-02	2.60E-02	6.40E-02
MLLT1	388	4.81E-04	8.21E-04	1.07E-03	1.82E-03	2.98E-03
TFAP2A	389	5.00E-04	8.72E-04	1.21E-03	2.19E-03	3.41E-03
ZNF324	390	5.41E-04	2.06E-02	3.42E-02	7.48E-02
NR1H2	391	5.46E-04	1.21E-02	4.42E-02	4.46E-02	4.46E-02
CCNT2	392	5.50E-04
EBF1	393	5.53E-04	6.14E-03	1.20E-02	1.50E-02	9.29E-02
ZNF335	394	5.56E-04	8.70E-04	2.36E-02	5.43E-02	5.46E-02
WDHD1	395	5.68E-04	2.51E-02
GPS2	396	5.86E-04
ZNF561	397	5.87E-04
RAG2	398	5.96E-04
PAX6	399	6.25E-04	3.62E-02	4.68E-02	1.01E-01
PMEL	400	6.33E-04	4.41E-02	4.44E-02	5.66E-02	5.66E-01
ZNF695	401	6.36E-04
PKNOX1	402	6.41E-04	2.65E-02
VDR	403	6.42E-04	1.83E-03	3.02E-03	4.11E-03	4.33E-03
TET3	404	6.43E-04	8.08E-01	8.87E-01
ZNF518A	405	6.58E-04	2.40E-02
POU3F2	406	6.67E-04	7.64E-04	6.23E-02	6.55E-02
ZNF83	407	6.87E-04	9.81E-04	7.81E-02
ATF3	408	6.88E-04	7.01E-04	2.88E-03	3.68E-03	6.32E-03
ICE1	409	6.89E-04	1.42E-01	2.03E-01
ZBTB10	410	7.03E-04
HOXC9	411	7.40E-04	2.14E-01
CHAMP1	412	7.61E-04	5.05E-03
LARP7	413	7.99E-04	9.08E-04	7.51E-02	2.93E-01	7.50E-01
PBX2	414	8.47E-04	1.76E-02	3.15E-02	6.84E-02	4.24E-01
WT1	415	8.53E-04	3.38E-02
ETS2	416	8.81E-04	6.36E-02	1.44E-01
EHF	417	8.83E-04	2.67E-03	3.86E-02	4.61E-02	3.74E-01
MBTD1	418	8.85E-04
TERF2	419	8.99E-04	2.93E-02	5.38E-02	5.85E-02	5.87E-02
ZNF610	420	8.99E-04	6.34E-03	1.11E-01
SNAPC1	421	9.22E-04	2.71E-02
LRWD1	422	9.23E-04	6.25E-02	6.46E-02	8.98E-02
IL1B	423	9.49E-04	2.87E-03	1.65E-01	2.55E-01	7.37E-01
ZNF280A	424	9.59E-04
ZKSCAN1	425	9.65E-04	1.85E-03	3.00E-02	1.76E-01	3.97E-01
BAHD1	426	1.03E-03	6.62E-02	1.47E-01
HIRA	427	1.04E-03	4.61E-03	5.00E-03	5.27E-02	9.25E-02
ID3	428	1.04E-03	5.54E-03	5.01E-02
HOXA1	429	1.06E-03
NFRKB	430	1.07E-03	3.89E-03
KLF7	431	1.07E-03	1.17E-02	3.82E-02
ZBTB40	432	1.08E-03	2.05E-03	2.61E-03	4.73E-03	2.47E-02
RFX5	433	1.10E-03	3.11E-03	7.88E-03	9.95E-03	3.03E-02
IL1RN	434	1.11E-03	4.42E-02	4.42E-02
CTBP1	435	1.11E-03	1.22E-03	1.67E-03	4.57E-02	1.00E+00
NFYB	436	1.12E-03	3.24E-03	1.65E-02	4.49E-02	5.77E-02
598-SKD	437	1.13E-03	3.14E-02	4.34E-02	4.47E-02	5.30E-02
NFIA	438	1.15E-03	3.35E-01
ETV1	439	1.17E-03	3.72E-03	1.30E-02	1.32E-02	1.46E-02
DPF2	440	1.18E-03	3.98E-02	6.31E-02	1.22E-01
DDX21	441	1.24E-03
SFMBT1	442	1.25E-03	4.42E-02	1.00E+00
IRAK4	443	1.26E-03	4.85E-02
PRDM6	444	1.26E-03
KDM5A	445	1.33E-03	3.64E-03	4.30E-02	7.63E-02
EBF3	446	1.35E-03	4.53E-03	1.94E-02	3.59E-02	4.47E-02
HNF1A	447	1.36E-03	4.46E-02	1.01E-01
CSNK2A1	448	1.37E-03
SSU72	449	1.42E-03
H2AFX	450	1.44E-03	3.43E-02	4.04E-02	4.41E-02	4.48E-02
ZXDC	451	1.44E-03
OSR2	452	1.46E-03	7.87E-02	9.57E-02
ASH2L	453	1.46E-03	1.21E-02
ZNF71	454	1.48E-03
ZNF786	455	1.56E-03
BCAT1	456	1.59E-03	1.59E-01
BARX2	457	1.70E-03
KDM3A	458	1.70E-03	8.61E-03	2.11E-02
C11orf30	459	1.75E-03	4.27E-03
ZNF671	460	1.75E-03
HDAC6	461	1.80E-03	4.93E-03	5.27E-03	7.18E-03	1.59E-02
WHSC1	462	1.82E-03	1.82E-03	4.41E-02
SP3	463	1.82E-03	1.12E-02	5.24E-02
FOXH1	464	1.83E-03	2.12E-03
SCML2	465	1.83E-03	2.83E-03	4.41E-02	4.41E-02	4.41E-02
ZFP69B	466	1.85E-03	4.17E-03	1.15E-01
SNAI2	467	1.89E-03	9.24E-03	3.19E-02	3.76E-02	6.24E-02
TLX1	468	1.90E-03
NFE2	469	1.90E-03	2.06E-03	2.30E-03	4.53E-02	7.62E-02
SPDEF	470	1.91E-03	7.47E-03	5.49E-02	6.62E-02	9.89E-02
DPF1	471	2.01E-03	8.92E-01
ZNF549	472	2.02E-03	6.44E-02	2.92E-01
ARID3A	473	2.05E-03	3.27E-03	2.84E-02
CPSF3L	474	2.10E-03	2.82E-03	5.10E-03	1.11E-02	2.28E-02
RAG1	475	2.23E-03	1.45E-02	3.38E-02
HDGF	476	2.23E-03	6.51E-02	6.57E-02	6.93E-02	1.44E-01
MYOD1	477	2.27E-03	2.37E-03	3.44E-02	4.53E-02
BCLAF1	478	2.37E-03	7.99E-02
SRC	479	2.41E-03	1.76E-02	5.12E-02	5.40E-02	7.25E-02
KLF10	480	2.45E-03	1.40E-02	6.12E-02	6.59E-02	6.76E-02
H3F3A	481	2.46E-03	3.37E-03	8.43E-03	2.61E-02	2.93E-02
CHD7	482	2.50E-03	2.50E-03	1.03E-02	8.72E-02	8.72E-02
BACH2	483	2.51E-03	5.75E-03	4.95E-02
TERF1	484	2.52E-03	4.47E-02	1.04E-01
ELF2	485	2.53E-03	2.12E-01
BCL11B	486	2.70E-03	2.16E-02
GTF3C2	487	2.73E-03	3.60E-01
MGEA5	488	2.82E-03
H3K18me1	489	2.82E-03	1.34E-01
ZNF202	490	2.86E-03	8.64E-02	1.84E-01
NR2F6	491	2.86E-03	2.49E-02	4.03E-02	6.95E-02	2.07E-01
LMNA	492	2.94E-03	1.96E-02	2.51E-02	4.40E-02	4.42E-02
ZNF682	493	2.99E-03	1.46E-02
SMARCE1	494	3.02E-03	1.24E-02	2.75E-02	5.47E-02
GTF2E2	495	3.13E-03	8.40E-02
ELF3	496	3.31E-03	4.01E-03	5.04E-02
C17orf49	497	3.33E-03	1.93E-01
GMEB1	498	3.37E-03
BDP1	499	3.38E-03	1.72E-02	1.82E-02	2.15E-02	7.68E-02
SSRP1	500	3.41E-03	1.86E-02	2.26E-02	4.92E-02	6.81E-02
CBX2	501	3.43E-03	4.07E-02	4.49E-02	5.28E-02	5.28E-02
ZNF260	502	3.43E-03
MXD1	503	3.44E-03
ZNF618	504	3.47E-03
MXD3	505	3.59E-03
SPIB	506	3.61E-03	3.96E-03	1.74E-02	9.22E-02	3.27E-01
HOXC8	507	3.66E-03
BANP	508	3.68E-03	1.47E-02
ZNF792	509	3.76E-03	2.80E-02	1.19E-01
LANA	510	3.84E-03	4.06E-02	4.30E-02	4.41E-02	4.44E-02
ZNF584	511	3.97E-03	5.90E-02	1.08E-01
HDAC8	512	4.09E-03	6.92E-03	2.37E-01
ZBED1	513	4.11E-03	4.93E-02
ZNF35	514	4.17E-03
PRDM1	515	4.19E-03	3.16E-02	3.56E-02	4.15E-02	4.56E-02
ZNF16	516	4.28E-03	8.74E-03
SMARCC1	517	4.52E-03	4.52E-03	3.78E-02	4.47E-02	4.49E-02
REL	518	4.60E-03	1.53E-02
ZNF528	519	4.68E-03	9.79E-02	1.14E-01	1.21E-01
BATF	520	4.69E-03	7.58E-02	1.23E-01	2.07E-01
ZNF644	521	4.86E-03	4.86E-02	3.34E-01
GTF2I	522	4.91E-03	1.19E-02	5.50E-02	5.81E-01	6.28E-01
POLR3A	523	4.97E-03	2.18E-02	5.28E-02	5.77E-02	7.82E-02
ZNF197	524	4.99E-03	1.49E-02	4.46E-02
POU2F1	525	5.03E-03	5.07E-03	6.37E-03	8.61E-03	1.17E-02
ZKSCAN2	526	5.04E-03
TBX21	527	5.21E-03	4.24E-02	2.76E-01
RUNX2	528	5.22E-03	1.55E-02	6.07E-02	4.21E-01
NCOA1	529	5.33E-03	2.76E-02	3.92E-02	4.70E-02	4.74E-02
KLF16	530	5.34E-03	6.29E-02
ZNF697	531	5.53E-03	4.92E-01
SIX5	532	5.55E-03	8.42E-03	4.32E-02	2.05E-01	2.58E-01
THAP11	533	5.58E-03	3.39E-02
ZNF711	534	5.64E-03
ZNF22	535	5.66E-03	2.82E-02	4.46E-02	6.77E-02	2.08E-01
ZNF322	536	5.70E-03
MBD1_isoform2	537	5.70E-03	2.15E-02
BARX1	538	6.30E-03	5.50E-02
HDAC4	539	6.50E-03
NCOR2	540	6.55E-03	2.29E-02	5.28E-02	4.52E-01
PIAS4	541	6.76E-03	3.06E-02
E2F7	542	6.82E-03	2.43E-02	3.30E-02	4.34E-02	5.26E-02
CREB3	543	6.83E-03	1.00E-01	1.92E-01
GABP	544	7.11E-03	1.02E-02
CLOCK	545	7.24E-03	1.08E-02	3.21E-02	3.81E-02	9.30E-01
TEAD2	546	7.42E-03	2.28E-02	1.80E-01
STAT5A	547	7.51E-03	3.30E-02	5.27E-02	5.65E-02	8.44E-02
DOT1L	548	7.68E-03
ASCL1	549	7.90E-03	8.33E-03	2.45E-02	2.45E-02	4.49E-02
ZNF264	550	7.98E-03	4.14E-02	2.69E-01	4.52E-01
MTA2	551	7.98E-03	1.19E-02	2.87E-02	3.07E-02	4.26E-02
SRSF3	552	8.03E-03	1.24E-02	5.48E-02	7.31E-02
FOXJ2	553	8.05E-03	4.45E-02	2.03E-01
PCGF1	554	8.07E-03	4.42E-02
ELK4	555	8.16E-03	1.62E-02	2.09E-02	3.10E-02	5.49E-02
ZBTB42	556	8.17E-03
TARDBP	557	8.23E-03	1.64E-02	2.68E-01	2.74E-01
WRNIP1	558	8.36E-03
ZNF662	559	8.43E-03
DAXX	560	8.44E-03	8.49E-02
7SK	561	8.51E-03	5.61E-02	7.53E-02	4.99E-01	8.60E-01
DUX4	562	8.88E-03	6.25E-02	8.12E-02	2.41E-01
KAT2B	563	9.10E-03	9.10E-03	2.64E-02	4.26E-02	8.32E-01
CSDE1	564	9.28E-03	5.23E-02	1.99E-01	7.92E-01
ZNF189	565	9.32E-03
ZNF101	566	9.45E-03	1.28E-01	5.75E-01
CEBPG	567	9.52E-03	3.16E-02	5.25E-02	7.46E-02	8.85E-02
CDC5L	568	9.60E-03	4.34E-02	4.41E-02
ZNF7	569	9.63E-03
ZNF776	570	9.64E-03
ATF4	571	9.76E-03	1.51E-02	1.80E-02	2.39E-02	4.51E-02
HECTD1	572	9.96E-03	1.62E-01
SNAPC2	573	1.00E-02	1.70E-02	1.71E-02
PCGF2	574	1.01E-02	4.47E-02	4.77E-01	7.02E-01
ZNF394	575	1.02E-02	4.42E-02	3.58E-01
AGO2	576	1.02E-02	2.21E-02	7.27E-02	8.15E-02	9.10E-02
ILK	577	1.02E-02	9.77E-02
ZNF34	578	1.03E-02
ZNF563	579	1.04E-02
ETV7	580	1.05E-02
RFX2	581	1.06E-02	5.29E-02	1.14E-01
PPARD	582	1.07E-02	1.70E-02	1.91E-02	2.04E-02	2.41E-02
NFE2L2	583	1.08E-02	1.98E-02	2.94E-02	3.08E-02	3.67E-02
HDAC3	584	1.11E-02	1.39E-01	2.18E-01	6.46E-01
TERT	585	1.11E-02	1.13E-02	1.88E-02	2.12E-02	2.12E-02
GATAD2B	586	1.11E-02	3.05E-02	7.52E-02
TCF7	587	1.12E-02	1.55E-02	3.11E-02	3.54E-02	3.67E-02
HNRNPLL	588	1.14E-02	2.23E-02	4.70E-02	6.65E-02
KLF15	589	1.15E-02	4.51E-02	2.32E-01	9.72E-01
GLI4	590	1.18E-02	1.64E-02	7.17E-02
HNF1B	591	1.18E-02	3.35E-02	4.06E-02	4.73E-02	4.89E-02
ZNF595	592	1.19E-02
E2F2	593	1.20E-02	1.00E+00
ZNF558	594	1.20E-02	1.65E-02	8.10E-02
ZNF534	595	1.21E-02
CD74	596	1.22E-02	3.81E-02	2.49E-01	9.14E-01	9.45E-01
HES4	597	1.23E-02	1.63E-02
NKRF	598	1.24E-02	5.41E-02
EOMES	599	1.25E-02	4.92E-02	2.06E-01	3.88E-01
ZBTB2	600	1.25E-02	4.75E-02	3.51E-01	3.80E-01
PAX3	601	1.26E-02	4.42E-02	1.28E-01	1.48E-01
RYBP	602	1.27E-02	6.55E-02
NBN	603	1.27E-02	1.92E-02	2.21E-02	9.65E-02	1.08E-01
ZNF273	604	1.27E-02
OVOL2	605	1.27E-02	1.39E-02	4.46E-02
ZBTB26	606	1.28E-02	3.19E-02
DIDO1	607	1.29E-02	1.42E-02
ZMYM3	608	1.29E-02	2.01E-02	2.93E-02	4.39E-02	8.48E-02
NUP98-HOXA9	609	1.30E-02	4.47E-02
ZNF580	610	1.30E-02	2.17E-02
KLF13	611	1.30E-02	4.44E-02	7.73E-02
ZNF680	612	1.34E-02	1.63E-02	2.02E-02	3.49E-02	4.25E-02
ZSCAN29	613	1.34E-02	4.38E-02	7.58E-02
HOXB6	614	1.34E-02
ZNF780A	615	1.34E-02
ZNF730	616	1.37E-02
LMO2	617	1.39E-02	2.06E-02	5.40E-02	9.30E-02	1.45E-01
SOX11	618	1.40E-02	9.98E-02
SNAPC4	619	1.40E-02	1.47E-02	1.84E-02
BTAF1	620	1.43E-02
ZNF211	621	1.45E-02	5.10E-02
ZNF100	622	1.45E-02	4.92E-02	1.48E-01
TDRD3	623	1.46E-02
t-IgG-control	624	1.51E-02	1.94E-02
TEAD1	625	1.52E-02	4.32E-02	7.13E-02	1.46E-01	1.60E-01
STAT6	626	1.62E-02	2.19E-02	2.34E-02	2.70E-02	4.68E-02
ZNF41	627	1.65E-02	2.96E-02
EBNA2	628	1.65E-02
LHX2	629	1.65E-02	3.96E-01
ZNF17	630	1.66E-02
CTNNB1	631	1.68E-02	2.03E-02	2.75E-02	3.31E-02	5.23E-02
ZNF708	632	1.69E-02	4.64E-02
MBD4	633	1.71E-02
ZNF75A	634	1.76E-02	3.28E-02
ZNF714	635	1.79E-02
ZNF837	636	1.79E-02	6.24E-02
ZNF490	637	1.81E-02
COPS2	638	1.81E-02
JDP2	639	1.82E-02
ELL2	640	1.83E-02	2.49E-02	2.50E-02	4.96E-02	7.17E-02
KAT8	641	1.84E-02	1.47E-01	2.03E-01
ELF5	642	1.86E-02	6.98E-02
ZNF460	643	1.88E-02
ZSCAN23	644	1.88E-02	3.21E-02
ARNTL	645	1.89E-02	2.58E-02	4.42E-02	4.50E-02	6.94E-02
NCAPG	646	1.90E-02	4.50E-02	4.51E-02	4.89E-02	5.04E-02
SCRT2	647	1.91E-02	6.80E-01
SIX2	648	1.92E-02	6.65E-02	6.65E-02	7.10E-02	7.10E-02
BIRA	649	1.93E-02	8.63E-02	3.30E-01	1.00E+00
DYRK1A	650	1.95E-02	4.07E-02	4.09E-02
ZNF554	651	2.00E-02
ZNF224	652	2.03E-02	5.62E-02	8.61E-02
ZNF592	653	2.10E-02	4.81E-02	5.94E-02	2.81E-01
ZNF274	654	2.10E-02	2.19E-02	2.19E-02	2.33E-02	2.37E-02
RARG	655	2.12E-02	1.96E-01	2.01E-01	3.62E-01	7.82E-01
SOX3	656	2.13E-02
MZF1	657	2.14E-02	5.02E-02
GUCY1B3	658	2.15E-02
ZZZ3	659	2.16E-02	2.72E-02	9.91E-02
ZNF529	660	2.16E-02
NKX2-2	661	2.17E-02
POLR3G	662	2.17E-02	2.62E-02	2.82E-02	3.46E-02	5.69E-02
INSM2	663	2.18E-02	4.55E-02
ZNF391	664	2.18E-02	1.24E-01
SIRT6	665	2.21E-02	2.21E-02	5.92E-02	5.92E-02	9.19E-02
RORA	666	2.23E-02
TP73	667	2.24E-02	5.06E-02	5.41E-02	6.89E-02	1.46E-01
SRPK1	668	2.24E-02	2.33E-02
TAT	669	2.27E-02	3.01E-02
ZNF121	670	2.28E-02	6.89E-02	1.10E-01	2.59E-01
ZNF480	671	2.29E-02
ZNF146	672	2.31E-02	3.54E-02	1.10E-01
ZNF407	673	2.31E-02
ZNF85	674	2.33E-02	5.86E-02
WWTR1	675	2.34E-02	4.98E-02	6.40E-02
ZNF30	676	2.34E-02	6.66E-02	8.27E-02	8.31E-02
ZNF222	677	2.35E-02
CDCA2	678	2.41E-02
ZNF516	679	2.42E-02
ZNF175	680	2.42E-02	4.54E-02	4.99E-02	7.99E-02	6.68E-01
IRF2	681	2.46E-02	3.15E-02	3.68E-02
HOXC6	682	2.50E-02
SNRNP70	683	2.50E-02	3.45E-02	4.17E-02	7.04E-02
ARNT	684	2.50E-02	4.75E-02	2.02E-01	2.76E-01	5.39E-01
ZNF566	685	2.51E-02
SMAD2	686	2.51E-02	3.04E-02	4.19E-02	5.58E-02	2.16E-01
ZNF33A	687	2.54E-02	5.41E-02	9.99E-02
SCRT1	688	2.54E-02	6.80E-01	8.62E-01
ELL	689	2.57E-02
ZNF280D	690	2.59E-02	4.17E-02	1.07E-01
DLX4	691	2.59E-02
ZFP42	692	2.61E-02	5.56E-02	6.55E-01
ZNF547	693	2.61E-02	3.40E-02	5.64E-02	6.35E-02
MAFG	694	2.63E-02	2.52E-01	4.15E-01
LHX3	695	2.64E-02
USP49	696	2.68E-02	6.63E-02
IRF5	697	2.74E-02	4.26E-02	4.42E-02	4.45E-02	4.52E-02
ZNF337	698	2.77E-02
CCND2	699	2.77E-02	2.82E-02
ZNF564	700	2.77E-02
ZSCAN5B	701	2.78E-02	2.79E-02	4.51E-02	6.76E-02
HHEX	702	2.79E-02	4.18E-02	2.74E-01
LIN9	703	2.82E-02	4.46E-02	1.04E-01
ZBTB1	704	2.82E-02	9.13E-01
ZNF257	705	2.83E-02	5.61E-02	9.55E-01
ZBTB6	706	2.85E-02	1.18E-01	2.14E-01
MEIS1	707	2.88E-02	4.21E-02	5.26E-02	6.34E-02	1.83E-01
H3Pan	708	2.90E-02
ESRRA	709	2.93E-02	1.50E-01	4.64E-01	5.43E-01
MTF1	710	2.95E-02
ATRX	711	2.99E-02	4.53E-02	6.41E-02	6.56E-02
ASH1L	712	2.99E-02	1.00E+00
STAT5	713	3.01E-02	9.94E-02	1.11E-01	1.24E-01	2.38E-01
ZNF236	714	3.01E-02
SOX15	715	3.04E-02
ZNF614	716	3.04E-02
RFX7	717	3.06E-02
ZMYND11	718	3.07E-02	4.51E-02	4.82E-02	7.97E-02
ZNF431	719	3.07E-02
MEF2D	720	3.08E-02	3.59E-02	4.44E-02
CTRL	721	3.11E-02	5.47E-02	1.53E-01
CBX4	722	3.15E-02
HOXB7	723	3.18E-02	4.44E-02	4.58E-02	6.16E-02	7.25E-02
PRDM2	724	3.18E-02	5.17E-02
SNAPC5	725	3.19E-02
ZNF565	726	3.21E-02
LYL1	727	3.22E-02	4.27E-02	5.73E-02	6.87E-02	1.77E-01
ZNF540	728	3.23E-02
PRDM12	729	3.24E-02	4.49E-02
NME2	730	3.26E-02	7.43E-02
TALE	731	3.26E-02	3.79E-02	4.41E-02	4.44E-02	4.44E-02
ZBTB7B	732	3.26E-02
None	733	3.27E-02	5.73E-02	8.72E-02	3.09E-01
ZNF283	734	3.29E-02
ZNF354C	735	3.29E-02	9.56E-01
ZNF782	736	3.31E-02
ZNF132	737	3.31E-02
TBX5	738	3.34E-02	3.34E-02	1.04E-01	1.10E-01	1.10E-01
CHAT	739	3.40E-02	1.69E-01
CASP8AP2	740	3.41E-02	3.54E-02	5.60E-02	1.00E+00
PCGF6	741	3.42E-02
NFKBIA	742	3.43E-02
ZFP41	743	3.44E-02	3.97E-02
ZNF239	744	3.44E-02	5.63E-02
ATF7	745	3.45E-02	4.42E-02
E2F8	746	3.50E-02	5.73E-02
NR0B2	747	3.51E-02
EBNA3A	748	3.51E-02	4.41E-02	4.41E-02	4.47E-02
ZNF10	749	3.52E-02
HSF2	750	3.54E-02	4.45E-02	4.88E-02	5.39E-02	1.00E+00
CUX1	751	3.55E-02	3.75E-02	5.29E-02	6.64E-02	7.07E-02
NFIL3	752	3.56E-02	4.72E-02
ZNF879	753	3.57E-02
NEUROD2	754	3.59E-02
PRDM4	755	3.59E-02
ZNF430	756	3.60E-02
ZFP69	757	3.60E-02
ZFP3	758	3.60E-02	3.86E-02
GLYR1	759	3.60E-02	3.96E-02
STAT4	760	3.61E-02	4.41E-02	4.42E-02	5.00E-02	6.21E-02
ZBTB49	761	3.62E-02	9.83E-02
ESCO2	762	3.62E-02	5.64E-02	6.21E-02	1.00E+00
ZSCAN20	763	3.63E-02	4.61E-02
LEF1	764	3.67E-02	4.44E-02	4.45E-02	4.48E-02	1.56E-01
ARID1A	765	3.71E-02	4.57E-02
ZNF860	766	3.74E-02
ZNF891	767	3.77E-02
TSC22D4	768	3.78E-02	5.67E-02	7.52E-02	3.28E-01	4.61E-01
ZNF669	769	3.79E-02	5.08E-02
EWSR1	770	3.80E-02	4.45E-02
ZNF410	771	3.81E-02	4.52E-02
HSF4	772	3.83E-02
ZNF737	773	3.84E-02
ZNF12	774	3.85E-02	1.73E-01
EPAS1	775	3.85E-02	4.48E-02	4.76E-02	5.47E-02	5.47E-02
PTTG1	776	3.86E-02	7.71E-02
ZNF350	777	3.86E-02	8.08E-02
EBNA3	778	3.87E-02
ZNF675	779	3.90E-02
GAPDH	780	3.90E-02
ZNF8	781	3.90E-02	5.16E-02	1.28E-01	2.88E-01
FUS	782	3.91E-02	4.05E-02	1.00E+00
NHLH1	783	3.93E-02
SALL4	784	3.93E-02	4.45E-02
ZNF207	785	3.93E-02	7.91E-02	2.05E-01
YBX1	786	3.97E-02	4.51E-02	5.15E-02	6.81E-02	1.06E-01
ZNF596	787	3.98E-02
CHD5	788	4.00E-02
ALKBH3	789	4.01E-02
ATF7IP	790	4.02E-02	6.91E-02
FOXD2	791	4.02E-02
ARID2	792	4.02E-02	4.39E-02
ZNF707	793	4.08E-02	4.18E-02	9.83E-01
USP7	794	4.09E-02	8.61E-02
HES1	795	4.12E-02	9.26E-02	2.77E-01	3.34E-01
COIL	796	4.17E-02
ZNF589	797	4.19E-02	2.05E-01
ZNF774	798	4.19E-02
MAFB	799	4.20E-02	6.89E-02
ZFP28	800	4.20E-02	4.95E-02
MEN1	801	4.20E-02	4.23E-02	2.46E-01	5.11E-01
ZNF506	802	4.22E-02
KLF12	803	4.23E-02
ISL2	804	4.24E-02
ZNF816	805	4.26E-02	1.17E-01
DLX2	806	4.27E-02
ZNF527	807	4.27E-02
ZNF250	808	4.27E-02	1.25E-01
ZNF449	809	4.28E-02
ZNF778	810	4.29E-02	1.87E-01
ZNF84	811	4.29E-02	4.86E-02
ZNF805	812	4.30E-02
MLLT3	813	4.30E-02	4.42E-02	4.46E-02	4.87E-02	5.09E-02
ZNF681	814	4.30E-02
MSX2	815	4.31E-02
MAPK1	816	4.32E-02	8.00E-02
SMN1	817	4.33E-02	8.41E-02
INO80	818	4.33E-02	6.01E-02	6.66E-02	9.43E-02	3.17E-01
HNF4G	819	4.34E-02	4.57E-02	1.32E-01	2.13E-01	1.00E+00
ZFP1	820	4.34E-02
ZNF823	821	4.35E-02
ZNF706	822	4.35E-02
ZNF165	823	4.35E-02
ZNF684	824	4.36E-02
ERF	825	4.36E-02
DR1	826	4.37E-02
ZNF674	827	4.37E-02
HOXC11	828	4.37E-02	4.39E-02	1.00E+00
C17orf96	829	4.38E-02	1.06E-01
BRD7	830	4.40E-02	5.02E-02
HOXB8	831	4.41E-02
BBX	832	4.41E-02
HOXD1	833	4.41E-02
RAD51	834	4.41E-02	2.48E-01	5.52E-01	9.95E-01	1.00E+00
SIRT3	835	4.41E-02	4.44E-02	4.47E-02	1.00E+00
CGGBP1	836	4.41E-02	4.45E-02
ELF4	837	4.41E-02
HOXA9	838	4.41E-02	4.97E-02	6.71E-02	7.35E-02
PLAG1	839	4.41E-02
MEOX2	840	4.41E-02
FOXC1	841	4.41E-02
NFIB	842	4.41E-02
PRKDC	843	4.41E-02	4.42E-02	4.52E-02	2.66E-01	3.00E-01
DNMT1	844	4.41E-02	4.41E-02	4.67E-02	5.22E-02	1.44E-01
ZNF181	845	4.41E-02
GREB1	846	4.41E-02	7.82E-02	1.92E-01	5.44E-01	8.29E-01
ZNF439	847	4.41E-02
DMRT2	848	4.42E-02
FOXF1	849	4.42E-02
CDX1	850	4.42E-02
SATB1	851	4.42E-02	6.40E-02	2.34E-01
HOXD11	852	4.42E-02	6.07E-02
H2AK119ub	853	4.42E-02	4.48E-02
NR1I2	854	4.42E-02
BATF3	855	4.42E-02	7.31E-02
TSHZ1	856	4.42E-02	4.45E-02	2.59E-01
ID4	857	4.42E-02
DRAP1	858	4.42E-02	1.85E-01
EVX1	859	4.42E-02
ZBTB39	860	4.42E-02
KCMF1	861	4.42E-02
PCF11	862	4.42E-02
C10orf12	863	4.42E-02	4.45E-02
F2RL1	864	4.42E-02
FOXO4	865	4.42E-02	4.52E-02
SVIL	866	4.42E-02	7.66E-02
NFE2L1	867	4.42E-02	1.58E-01	1.77E-01	2.19E-01	2.72E-01
TFDP2	868	4.42E-02
FOXF2	869	4.42E-02
PCGF5	870	4.42E-02
ARNTL2	871	4.42E-02
TOE1	872	4.42E-02
HOXA11	873	4.42E-02
MEIS2	874	4.43E-02
ZNF292	875	4.44E-02	1.38E-01
HOXD9	876	4.44E-02
IKZF5	877	4.44E-02
SRPK2	878	4.44E-02	4.47E-02
HOXD4	879	4.44E-02
IRF3	880	4.44E-02	6.44E-02	8.54E-02	9.52E-02
NCOA3	881	4.44E-02
LOXL1	882	4.44E-02	1.00E+00
ZBTB4	883	4.44E-02	4.86E-02
BTF3	884	4.44E-02
HOXB5	885	4.44E-02
HOXD13	886	4.44E-02
HOXB1	887	4.44E-02
POLB	888	4.44E-02	1.00E+00
MYBL1	889	4.44E-02
PAX8	890	4.44E-02	4.45E-02	4.49E-02	5.58E-02
HBG1 | HBG2	891	4.44E-02	4.45E-02	4.46E-02
ZNF496	892	4.44E-02
DDIT3	893	4.45E-02
DDX11	894	4.45E-02	4.47E-02
SNAI1	895	4.45E-02	4.46E-02	4.69E-02	5.33E-02
NUP98	896	4.45E-02	4.47E-02	4.48E-02	4.49E-02	4.55E-02
HESX1	897	4.45E-02
FERD3L	898	4.45E-02
DROSHA	899	4.45E-02	4.53E-02	4.77E-02	5.02E-02	5.03E-02
NFE2L3	900	4.45E-02
RELB	901	4.45E-02	2.56E-01	3.54E-01	7.70E-01	7.84E-01
CASZ1	902	4.45E-02
ADNP2	903	4.45E-02
SREBF2	904	4.45E-02	4.48E-02	6.30E-02	6.43E-02	4.36E-01
OTX1	905	4.46E-02
CCNT1	906	4.46E-02	4.47E-02	4.50E-02	4.94E-02	5.05E-02
HIST1H1B	907	4.46E-02	4.84E-02	8.54E-02
MDM2	908	4.46E-02	1.00E+00
MAP1LC3A	909	4.46E-02	4.98E-02
TFE3	910	4.46E-02
IRX3	911	4.46E-02
HP1BP3	912	4.47E-02
CEBPZ	913	4.47E-02	4.85E-02	1.19E-01	7.92E-01
TFCP2	914	4.47E-02
ERCC6	915	4.47E-02	4.83E-02	1.08E-01	1.22E-01	1.47E-01
HOXB2	916	4.47E-02
ID2	917	4.47E-02
CCR5	918	4.47E-02
HMG20A	919	4.47E-02	6.03E-02
ZNF302	920	4.47E-02
ZBTB12	921	4.47E-02	4.47E-02	5.49E-02	6.63E-02	1.03E-01
TFAM	922	4.47E-02	6.55E-02	6.58E-02	6.68E-02	1.00E+00
ALX4	923	4.47E-02
EPO	924	4.47E-02	5.79E-02	8.22E-01	9.62E-01
GZF1	925	4.47E-02
CENPC	926	4.47E-02	4.47E-02	4.52E-02
MCM5	927	4.47E-02	4.83E-02
EGFA-T1	928	4.48E-02	4.59E-02	6.24E-02
CENPT	929	4.48E-02	4.48E-02	4.49E-02	4.51E-02	4.66E-02
HIVEP3	930	4.48E-02
LMX1B	931	4.48E-02
FOXD3	932	4.49E-02
PITX1	933	4.49E-02
HOXA7	934	4.49E-02
GLI1	935	4.49E-02
THAP4	936	4.49E-02
SKI	937	4.50E-02
NEUROG3	938	4.50E-02
ZNF235	939	4.51E-02
ZBED4	940	4.51E-02
ZNF419	941	4.51E-02	5.06E-02	5.44E-02
ZNF37A	942	4.51E-02
ATF6	943	4.51E-02
ZNF705G	944	4.52E-02
PBX1	945	4.52E-02	3.46E-01
KAT2A	946	4.52E-02	6.06E-02
CIITA	947	4.53E-02	4.75E-02	6.31E-02	1.14E-01	3.02E-01
MAP2K1	948	4.53E-02	5.51E-02
ZNF285	949	4.53E-02
ZNF26	950	4.53E-02
ZNF354B	951	4.54E-02
ZNF582	952	4.54E-02	4.82E-02	5.31E-02
DICER1	953	4.54E-02
FOXQ1	954	4.56E-02
GCG	955	4.56E-02
GTF3A	956	4.56E-02
ZNF324B	957	4.57E-02
ZNF562	958	4.57E-02
SIX4	959	4.57E-02	5.42E-02
ARID1B	960	4.58E-02	5.66E-02
ZNF570	961	4.58E-02
ZNF205	962	4.58E-02
HOXC13	963	4.58E-02
ZNF492	964	4.58E-02
ZNF300	965	4.58E-02
RAX2	966	4.60E-02
ZNF214	967	4.61E-02	6.87E-02
ZNF789	968	4.61E-02
KLF3	969	4.61E-02
ZNF318	970	4.62E-02	6.44E-01	6.70E-01
ZNF212	971	4.63E-02
MCM7	972	4.63E-02	1.05E-01	1.15E-01	1.32E-01
ZNF69	973	4.65E-02
ZNF333	974	4.66E-02
CDK12	975	4.67E-02
ZNF626	976	4.68E-02
ZNF90	977	4.68E-02
ZNF418	978	4.68E-02	5.60E-02
ZNF552	979	4.69E-02
RLF	980	4.70E-02
ZNF587	981	4.70E-02
ZNF28	982	4.70E-02
RPA1	983	4.72E-02
ZNF154	984	4.73E-02
FOXR2	985	4.75E-02	4.86E-02
ZNF764	986	4.75E-02
DMRT1	987	4.77E-02
ZNF502	988	4.77E-02	5.32E-02
MSC	989	4.78E-02
ZNF33B	990	4.80E-02
SMC4	991	4.80E-02
FOXG1	992	4.80E-02
ZNF619	993	4.83E-02
WIZ	994	4.85E-02
ZNF184	995	4.85E-02	7.94E-02
ZNF615	996	4.86E-02
EP400	997	4.86E-02	5.35E-02	5.76E-02
SIX1	998	4.87E-02	2.48E-01	3.21E-01	3.37E-01	3.91E-01
TBX3	999	4.88E-02
KMT2B	1000	4.88E-02	2.76E-01
ASCL2	1001	4.91E-02
RBAK	1002	4.91E-02
DKK1	1003	4.93E-02	4.98E-02
CHD4	1004	4.93E-02	1.32E-01
TCFL5	1005	4.93E-02
HOXB4	1006	4.94E-02
ZNF486	1007	4.94E-02	5.81E-02	9.24E-02
ZTA	1008	4.96E-02	9.86E-01
HKR1	1009	4.99E-02
HIVEP1	1010	5.00E-02
SMARCA1	1011	5.00E-02
NR5A2	1012	5.02E-02	6.37E-02	2.97E-01	6.22E-01
RPA2	1013	5.05E-02	8.81E-02
ZNF135	1014	5.07E-02
CBX7	1015	5.08E-02	5.31E-02	7.06E-02
ZIM2	1016	5.11E-02
ZNF45	1017	5.15E-02
ZNF25	1018	5.16E-02
ZNF223	1019	5.17E-02
ZNF442	1020	5.18E-02
ZNF484	1021	5.18E-02
FANCD2	1022	5.19E-02	5.80E-01
552-SKD	1023	5.19E-02	5.77E-02	9.87E-01	9.98E-01	9.99E-01
ZNF785	1024	5.22E-02
ZNF3	1025	5.23E-02	1.00E+00
ZNF581	1026	5.24E-02
GFI1B	1027	5.29E-02	6.33E-02	7.71E-02
ZNF513	1028	5.32E-02
ZNF585B	1029	5.34E-02	7.13E-02
ZNF266	1030	5.35E-02	8.80E-01
NKX2-5	1031	5.39E-02
SF1	1032	5.42E-02	6.65E-02	6.78E-02	6.78E-02
ARID3B	1033	5.42E-02
ZNF627	1034	5.45E-02
ZNF180	1035	5.47E-02
CDK2	1036	5.47E-02	1.05E-01	7.47E-01
PRDM9	1037	5.49E-02
CDKN1B	1038	5.50E-02	5.61E-02
ZNF124	1039	5.51E-02
SMARCA2	1040	5.52E-02
HOXA13	1041	5.56E-02	6.30E-02
PALB2	1042	5.57E-02
MEIS3	1043	5.58E-02
DEK	1044	5.60E-02	5.99E-02	1.00E-01	1.18E-01
ZNF440	1045	5.61E-02
HOXA5	1046	5.62E-02
CREB3L2	1047	5.64E-02
ZNF225	1048	5.64E-02
ZNF483	1049	5.66E-02
ZNF136	1050	5.70E-02	1.84E-01
CIC	1051	5.71E-02
PRPF4	1052	5.71E-02	6.27E-02	9.14E-02	1.68E-01
TOX4	1053	5.74E-02
ZNF790	1054	5.74E-02
ZNF417	1055	5.74E-02
ZNF585A	1056	5.77E-02
ZNF586	1057	5.80E-02
PPARA	1058	5.80E-02
YBX3	1059	5.82E-02	5.71E-01	1.00E+00
HJURP	1060	5.82E-02	1.80E-01
ZNF317	1061	5.84E-02	8.19E-02	1.34E-01
APOBEC3B	1062	5.84E-02	9.34E-02
ZNF454	1063	5.85E-02	7.76E-02
ZNF557	1064	5.87E-02
ZNF311	1065	5.88E-02
ZNF740	1066	5.88E-02	8.60E-02	5.70E-01	9.02E-01
AEBP2	1067	5.90E-02	9.91E-02	9.82E-01
NR3C2	1068	5.90E-02	7.17E-02	1.30E-01
ZNF791	1069	5.94E-02
PDX1	1070	5.94E-02	1.02E-01	2.50E-01
ZNF573	1071	6.00E-02
ZNF334	1072	6.00E-02
CALU	1073	6.01E-02	1.40E-01
NCAPG2	1074	6.01E-02	1.27E-01
MYF6	1075	6.10E-02
ZNF267	1076	6.15E-02
STAG2	1077	6.15E-02
NKX6-1	1078	6.16E-02
ZNF555	1079	6.18E-02
ZNF467	1080	6.22E-02
OVOL3	1081	6.27E-02	1.14E-01
ZNF667	1082	6.27E-02	7.74E-02
HLTF	1083	6.32E-02	2.97E-01
ZNF641	1084	6.46E-02	7.11E-02	1.08E-01
ZNF548	1085	6.48E-02
ZNF354A	1086	6.55E-02	1.30E-01
TBL1XR1	1087	6.56E-02	7.02E-02	8.98E-02
ZNF749	1088	6.60E-02
GTF3C1	1089	6.64E-02	8.92E-01
ZNF74	1090	6.65E-02
MIXL1	1091	6.67E-02
ZKSCAN3	1092	6.69E-02
ZNF429	1093	6.70E-02
NR4A2	1094	6.75E-02
SON	1095	6.79E-02
ISL1	1096	6.81E-02
SUMO1	1097	6.83E-02	9.42E-02	9.43E-02	1.05E-01	1.11E-01
MRE11A	1098	6.90E-02	1.16E-01
RBCK1	1099	6.96E-02
ZNF799	1100	6.96E-02
ZIM3	1101	6.98E-02	8.11E-02
FEZF1	1102	6.99E-02	5.39E-01	7.21E-01
ZNF383	1103	6.99E-02
MSX1	1104	7.00E-02
LHX4	1105	7.05E-02
GLI3	1106	7.06E-02
ZNF880	1107	7.06E-02
DBP	1108	7.07E-02
EGFR	1109	7.10E-02	8.76E-02
HAND1	1110	7.13E-02
ZIC2	1111	7.14E-02
HOXA10	1112	7.15E-02
BRF1	1113	7.15E-02	7.83E-02	9.74E-02	1.37E-01
ZNF329	1114	7.16E-02
LHX6	1115	7.17E-02
ZNF366	1116	7.17E-02	1.07E-01
CARM1	1117	7.21E-02	1.00E+00
CD59	1118	7.21E-02
ZNF141	1119	7.26E-02
OLFM2	1120	7.28E-02	8.39E-02
LHX5	1121	7.29E-02
NKX2-8	1122	7.29E-02
TCF21	1123	7.38E-02	3.95E-01	4.63E-01	5.70E-01
MAML3	1124	7.39E-02	8.51E-02	1.03E-01	2.17E-01
ZNF304	1125	7.45E-02
ZC3H8	1126	7.51E-02	1.30E-01	3.67E-01
ZNF81	1127	7.51E-02
ZNF331	1128	7.52E-02	1.13E-01	1.80E-01
ZNF550	1129	7.52E-02
ZNF525	1130	7.61E-02
ARNT2	1131	7.65E-02
ZNF320	1132	7.67E-02	2.07E-01	2.18E-01
ADNP	1133	7.68E-02	3.84E-01	4.30E-01
ZNF649	1134	7.68E-02
SUPT20H	1135	7.81E-02	9.04E-02	1.66E-01	8.66E-01
ZNF777	1136	7.89E-02
SETX	1137	7.90E-02	9.82E-02
ZFAT	1138	7.97E-02
ZNF182	1139	8.02E-02
IRF9	1140	8.06E-02	9.89E-02	1.00E+00
ZNF114	1141	8.09E-02
POLR3GL	1142	8.13E-02
MCM3	1143	8.16E-02	1.27E-01	6.25E-01
ZNF620	1144	8.17E-02
ZNF616	1145	8.21E-02
ZNF254	1146	8.25E-02
ZFHX3	1147	8.27E-02
ZNF567	1148	8.34E-02
ZNF395	1149	8.35E-02
ZNF432	1150	8.42E-02
PPARGC1A	1151	8.45E-02
ZNF736	1152	8.52E-02
ZNF571	1153	8.65E-02
ZNF138	1154	8.66E-02	9.17E-02
ZNF157	1155	8.69E-02
MBD1_isoform1	1156	8.71E-02	4.09E-01
XRCC4	1157	8.76E-02
ZIK1	1158	8.80E-02
DDX20	1159	8.82E-02	2.78E-01	8.48E-01	8.91E-01
EBNA3C	1160	8.99E-02	1.80E-01	2.92E-01
ZNF530	1161	9.22E-02
HOTAIR	1162	9.26E-02	1.08E-01	2.20E-01	7.23E-01
CAMTA2	1163	9.32E-02
ZNF846	1164	9.35E-02
ZNF169	1165	9.35E-02	9.45E-02
LDB1	1166	9.37E-02
ZFP82	1167	9.39E-02
ZC3H11A	1168	9.42E-02
SMARCC2	1169	9.78E-02	9.78E-02
BRDU	1170	9.85E-02	1.42E-01	1.48E-01	2.13E-01	8.76E-01
ZNF44	1171	9.90E-02
MBD3L2	1172	9.94E-02
ZNF433	1173	9.96E-02
ZNF445	1174	9.97E-02
ZNF287	1175	9.98E-02
ZNF19	1176	1.02E-01
CBX6	1177	1.03E-01	2.51E-01
ZNF623	1178	1.03E-01	4.25E-01
ZFP90	1179	1.03E-01
TOP2B	1180	1.03E-01	1.68E-01
ZKSCAN5	1181	1.04E-01
ZNF48	1182	1.08E-01	1.37E-01
ZBTB14	1183	1.09E-01
TLE3	1184	1.10E-01
ZNF414	1185	1.11E-01	1.66E-01
ZNF140	1186	1.11E-01	2.74E-01	7.41E-01
PLRG1	1187	1.14E-01	1.23E-01
PHF20	1188	1.15E-01
GTF2A2	1189	1.15E-01	1.71E-01
ATOH1	1190	1.18E-01
ZNF75D	1191	1.18E-01	1.28E-01
ZNF384	1192	1.19E-01	6.05E-01	9.85E-01
ZNF281	1193	1.20E-01	8.90E-01
CBFA2T2	1194	1.21E-01
ZNF701	1195	1.22E-01	1.54E-01
KDM1B	1196	1.22E-01
ZNF605	1197	1.26E-01
ZNF800	1198	1.26E-01	7.54E-01
ZNF543	1199	1.27E-01
ZNF485	1200	1.28E-01
ZNF346	1201	1.31E-01	1.88E-01
TEAD1 | TEAD4	1202	1.32E-01
ZNF808	1203	1.32E-01
CHD3	1204	1.32E-01
ZBTB16	1205	1.37E-01
SOX10	1206	1.37E-01
ZNF284	1207	1.39E-01
PTRF	1208	1.41E-01	1.55E-01
ZNF217	1209	1.45E-01	2.82E-01
ZSCAN31	1210	1.47E-01
PYGO2	1211	1.48E-01	3.38E-01
ICE2	1212	1.49E-01
EBNA1BP2	1213	1.53E-01
TRIM22	1214	1.54E-01	3.61E-01
ZNF362	1215	1.55E-01	1.73E-01
GLIS3	1216	1.60E-01
ZNF488	1217	1.60E-01	1.68E-01
BARHL1	1218	1.61E-01
ZKSCAN8	1219	1.65E-01	2.36E-01
BANF1	1220	1.69E-01	3.40E-01	6.46E-01
ZFP14	1221	1.72E-01
BRD9	1222	1.73E-01	7.38E-01
ZNF343	1223	1.73E-01
ATF5	1224	1.74E-01
ZNF664	1225	1.77E-01	2.57E-01
ZNF765	1226	1.83E-01
AUTS2	1227	1.85E-01
EPC1	1228	1.91E-01	7.92E-01
ZNF597	1229	1.93E-01
ZNF716	1230	1.94E-01
ZNF133	1231	1.98E-01
CBFA2T3	1232	2.00E-01
ZNF783	1233	2.00E-01
NONO	1234	2.05E-01	4.69E-01
MIER1	1235	2.06E-01	3.63E-01
PHF6	1236	2.06E-01
ZNF93	1237	2.06E-01
HAP1	1238	2.08E-01
ZNF512	1239	2.10E-01	2.90E-01
LMTK3	1240	2.10E-01	2.91E-01
ZNF248	1241	2.17E-01
SMARCA5	1242	2.18E-01	2.79E-01	8.37E-01
ZNF425	1243	2.20E-01
GCSAM	1244	2.22E-01	6.89E-01
ZNF784	1245	2.23E-01
DLX6	1246	2.25E-01
DEAF1	1247	2.26E-01
ZSCAN2	1248	2.44E-01	3.05E-01
ZFP57	1249	2.49E-01	5.76E-01
ORC1	1250	2.72E-01
ZNF611	1251	2.76E-01
ZNF441	1252	2.78E-01
H3F3B	1253	2.85E-01
GRHL1	1254	2.90E-01
5MC	1255	2.94E-01	5.04E-01	5.54E-01	6.03E-01
PGR	1256	2.98E-01
ZNF654	1257	3.02E-01	6.03E-01
CCDC101	1258	3.28E-01	6.39E-01
ZNF438	1259	3.35E-01	5.31E-01
SPIN1	1260	3.41E-01
ZBTB18	1261	3.60E-01
MECOM	1262	3.80E-01
ZNF781	1263	3.94E-01	5.06E-01
ZNF398	1264	3.96E-01
RAC3	1265	4.07E-01
GRP20	1266	4.26E-01
ZNF788	1267	4.43E-01	5.41E-01
SRCAP	1268	4.71E-01
DACOR1	1269	4.93E-01
ZNF770	1270	5.11E-01
HEYL	1271	5.11E-01
MYOG	1272	5.23E-01
ZNF423	1273	5.40E-01	8.43E-01
ZNF519	1274	5.59E-01
CRY1	1275	5.61E-01
ZNF468	1276	6.57E-01
ZNF793	1277	7.08E-01	8.24E-01
FEV	1278	7.64E-01
CREB3L4	1279	8.14E-01
ZNF92	1280	8.62E-01
DPPA2	1281	8.67E-01
AHR	1282	9.11E-01
ZNF282	1283	9.86E-01	9.89E-01
ZNF134	1284	9.91E-01
ZNF436	1285	9.94E-01
ZNF768	1286	9.97E-01
TIAM1	1287	9.99E-01
HES7	1288	1.00E+00
HES5	1289	1.00E+00
CREB3L1	1290	1.00E+00
TFEB	1291	1.00E+00
IRX5	1292	1.00E+00
HMGA1	1293	1.00E+00
HIC2	1294	1.00E+00
TAF15	1295	1.00E+00
ID1	1296	1.00E+00
NR1D1	1297	1.00E+00
BHLHE41	1298	1.00E+00
HNRNPL	1299	1.00E+00	1.00E+00
IRF8	1300	1.00E+00
UBP1	1301	1.00E+00
CAMTA1	1302	1.00E+00	1.00E+00
NFATC4	1303	1.00E+00
PAX2	1304	1.00E+00
TGIF1	1305	1.00E+00
AHCTF1	1306	1.00E+00
JAZF1	1307	1.00E+00
NR2E3	1308	1.00E+00
IRX2	1309	1.00E+00
CEBPE	1310	1.00E+00
IGF1R	1311	1.00E+00
CREBL2	1312	1.00E+00
LCOR	1313	1.00E+00	1.00E+00
NKX2-3	1314	1.00E+00
TRPS1	1315	1.00E+00
PGBD5	1316	1.00E+00

## Sheet: A
Lisa for androgen-regulated and siSIM2 up-regulated genes in DHT conditions
Transcription Factor	rank	1st Sample p-value	2nd Sample p-value	3rd Sample p-value	4th Sample p-value	5th Sample p-value
AFF1	1	7.12E-36	1.14E-26	1.05E-23	1.34E-20	9.52E-05
LMNB1	2	6.58E-34	2.01E-01	2.03E-01	2.46E-01	3.03E-01
SOX4	3	1.82E-33	3.67E-31	5.23E-27	1.57E-01	2.15E-01
HOXB13	4	4.03E-32	1.76E-31	1.29E-17	1.48E-12	5.94E-09
FOXA1	5	1.70E-31	2.40E-31	5.44E-31	2.18E-29	5.70E-28
KMT2A	6	8.10E-31	1.16E-19	1.59E-12	2.43E-10	3.22E-08
ZMYND8	7	1.07E-30	5.97E-13	6.04E-10	6.47E-07	2.28E-02
FOXA2	8	9.10E-30	2.94E-28	4.47E-28	7.86E-28	4.24E-09
WDR5	9	3.95E-29	2.16E-10	3.18E-10	3.42E-05	3.14E-04
HDAC1	10	4.60E-29	1.59E-06	4.34E-06	6.33E-05	5.74E-04
PRDM6	11	3.89E-28
PR	12	2.15E-27	1.01E-24	3.85E-21	7.44E-11	7.15E-07
MYC	13	3.26E-27	3.74E-14	1.10E-12	1.45E-11	1.49E-09
AR	14	4.82E-27	3.87E-26	1.14E-23	1.49E-23	3.62E-23
BMI1	15	2.00E-26	4.65E-12	3.22E-06	6.00E-03	7.16E-02
RBL1	16	5.87E-26
MEF2B	17	1.92E-25	5.57E-11	1.54E-06	6.96E-06	2.40E-03
SMARCA4	18	2.07E-25	1.20E-21	1.44E-07	3.73E-05	2.42E-04
GLI2	19	2.15E-25	2.01E-02	9.07E-01
FLI1	20	1.70E-24	8.81E-12	1.52E-11	6.98E-10	1.40E-07
MAZ	21	8.53E-24	1.47E-07	9.15E-07	4.15E-05	5.66E-05
CEBPB	22	8.60E-24	9.20E-22	2.10E-16	2.50E-10	3.50E-10
HSF1	23	1.03E-23	1.77E-07	7.74E-02	1.15E-01	1.41E-01
TET2	24	1.37E-23	6.35E-11	1.26E-08	9.78E-07	1.64E-04
GATA2	25	1.29E-22	1.68E-17	7.87E-17	8.67E-17	2.64E-12
TRIM25	26	1.66E-22	1.31E-08	8.09E-08	9.95E-01	9.99E-01
LEO1	27	7.23E-22	1.77E-01
BRD4	28	2.11E-21	4.97E-19	2.74E-18	3.61E-16	6.02E-13
IRAK1	29	2.31E-21
NUP98-HOXA9	30	2.62E-21	1.70E-01
ZBTB48	31	8.05E-21	2.66E-19	9.89E-19	4.83E-18	5.45E-18
LMNA	32	3.04E-20	2.08E-01	2.08E-01	2.22E-01	2.22E-01
RNF2	33	4.41E-20	1.21E-09	2.77E-03	2.77E-03	2.89E-02
ING5	34	1.10E-19
JARID2	35	6.51E-19	5.22E-04	5.25E-02	1.77E-01	3.25E-01
ESR1	36	9.44E-19	1.07E-11	2.02E-10	3.38E-08	1.31E-07
RING1	37	2.00E-18	8.38E-01	9.97E-01
TRIM24	38	5.01E-18	1.22E-15	9.47E-08	3.66E-01	4.17E-01
PBX3	39	7.99E-18	8.46E-09	7.17E-03	5.92E-02	1.00E+00
PSMA7	40	2.56E-17	6.65E-17
ING2	41	3.33E-17
NFATC3	42	2.85E-16	1.92E-01
MED1	43	2.86E-16	4.50E-15	5.18E-11	6.23E-11	1.02E-10
XRN2	44	4.00E-16	1.29E-15	1.47E-14	5.31E-13	1.25E-12
RBBP5	45	4.74E-16	4.75E-13	6.77E-13	3.13E-07	4.08E-07
TBL1X	46	4.95E-16
PIAS1	47	6.07E-16	1.01E-13	1.73E-13	1.26E-11	1.83E-11
SP140	48	7.61E-16	1.76E-01
UHRF2	49	7.92E-16
CBX3	50	1.08E-15	1.17E-04	3.15E-04	3.58E-02	3.58E-02
CDCA2	51	1.39E-15
EMX1	52	1.46E-15	3.63E-06	3.19E-03	1.06E-01	1.95E-01
PSIP1	53	1.15E-14	3.43E-05
GATA3	54	2.87E-14	3.83E-13	4.91E-13	2.62E-12	1.50E-11
CREBBP	55	4.49E-14	4.07E-13	2.78E-06	6.35E-05	1.75E-03
NR3C1	56	5.14E-14	1.46E-13	2.70E-13	5.60E-10	2.57E-09
ZNF202	57	5.17E-14	3.66E-01	9.89E-01
INTS3	58	6.49E-14
SP1	59	1.46E-13	1.33E-08	1.45E-07	1.52E-07	4.49E-07
ERCC3	60	2.96E-13
CTCF	61	3.45E-13	4.98E-12	7.31E-11	7.87E-11	9.09E-11
ZBTB17	62	4.41E-13	1.64E-03	2.98E-02	1.42E-01	1.71E-01
ZSCAN16	63	4.96E-13	1.09E-01	3.56E-01	4.14E-01	8.15E-01
TCF7L2	64	8.09E-13	2.69E-09	8.15E-07	1.06E-04	3.15E-03
RAD21	65	8.71E-13	2.20E-12	2.75E-11	7.65E-11	3.90E-09
FAIRE	66	1.06E-12	3.07E-04	9.38E-04	2.24E-03	2.55E-03
ATF4	67	1.29E-12	1.61E-11	8.86E-11	1.42E-04	9.66E-02
TRIM28	68	1.60E-12	5.64E-10	2.01E-08	3.43E-06	8.30E-05
RUNX1	69	1.68E-12	2.49E-10	2.39E-08	2.39E-08	7.29E-08
LARP7	70	1.84E-12	1.86E-07	4.21E-01	1.00E+00	1.00E+00
SOX2	71	1.86E-12	2.74E-03	1.54E-02	2.48E-02	4.01E-02
BCL6	72	1.99E-12	1.01E-11	7.37E-07	8.62E-07	1.02E-05
OTX2	73	3.09E-12	6.86E-12	8.30E-09	2.84E-07	4.88E-07
POU2F2	74	5.61E-12	1.19E-04
PHF8	75	7.81E-12	2.82E-11	2.82E-11	1.29E-07	3.28E-07
ERCC2	76	8.27E-12
NKX3-1	77	1.47E-11	9.83E-07	1.35E-02	1.00E+00
EGR3	78	1.60E-11
CHD8	79	1.84E-11	8.79E-05	4.79E-03	9.03E-03	5.93E-02
ERG	80	3.18E-11	5.35E-11	7.46E-09	2.01E-08	4.83E-07
ZFP64	81	3.92E-11	3.96E-09	2.08E-01	4.83E-01	5.58E-01
POLR2B	82	4.42E-11	2.93E-03
KDM4C	83	6.18E-11	1.82E-01	1.95E-01	2.22E-01
ZNF519	84	7.27E-11
SNAI2	85	8.18E-11	2.62E-08	1.98E-07	9.46E-07	4.99E-02
AGO1	86	8.86E-11	7.88E-02	7.88E-02	2.01E-01	2.22E-01
MBOAT4	87	8.92E-11	5.29E-01
GATA1	88	1.26E-10	1.26E-10	3.39E-09	5.18E-08	1.54E-07
E2F1	89	1.55E-10	1.43E-09	1.89E-09	1.17E-08	1.74E-08
5HMC	90	1.66E-10	1.56E-06	2.35E-03	1.63E-01	4.58E-01
RPE	91	1.69E-10
SMARCB1	92	1.71E-10	1.71E-10	1.72E-01	1.90E-01	2.01E-01
GTF2B	93	2.10E-10	1.75E-08	1.49E-04	2.75E-02	5.61E-02
TP53	94	2.23E-10	1.65E-09	3.55E-05	4.32E-03	2.29E-02
CTBP2	95	2.35E-10	3.87E-01	5.53E-01
HEXIM1	96	2.87E-10	1.14E-07	2.00E-03	4.87E-03	4.87E-03
GATA4	97	2.88E-10	5.53E-05	7.68E-05	2.05E-04	1.32E-03
KDM2B	98	2.91E-10	7.27E-10	2.23E-07	1.76E-06	3.17E-06
HLF	99	3.01E-10	3.74E-09
TTF2	100	3.36E-10	4.73E-03	2.28E-01
ELF1	101	3.45E-10	1.63E-08	6.19E-07	1.15E-06	8.34E-06
FOXP1	102	3.57E-10	7.37E-05	1.85E-02	2.38E-02	3.46E-02
PPARG	103	3.59E-10	4.57E-09	3.46E-07	7.79E-03	1.15E-02
CDK9	104	4.53E-10	2.03E-09	3.12E-09	9.76E-09	2.22E-07
KDM1A	105	4.75E-10	9.88E-04	2.51E-03	4.71E-02	4.73E-02
POLR2AphosphoS5	106	4.98E-10	3.94E-08	1.90E-07	7.10E-07
SUMO2	107	5.15E-10	2.61E-09	9.78E-09	1.24E-07	3.50E-07
CDX2	108	5.17E-10	9.92E-05	4.83E-04	6.58E-04	3.28E-02
BRD1	109	5.18E-10	6.63E-02	1.22E-01	1.71E-01	5.37E-01
HDAC2	110	6.32E-10	6.32E-10	8.72E-10	3.47E-05	1.25E-04
CNOT3	111	7.65E-10	1.16E-06	2.15E-01
YY1	112	1.03E-09	2.97E-08	1.05E-07	1.06E-06	1.10E-06
PAF1	113	1.13E-09	9.22E-09	1.48E-06	6.94E-05	1.76E-03
DUX4	114	1.20E-09	1.09E-05	1.31E-04	2.35E-01
TFAP4	115	1.23E-09	2.96E-08	9.71E-05	6.01E-01
TAL1	116	1.30E-09	1.48E-07	6.27E-06	1.75E-05	2.12E-05
ASXL1	117	1.37E-09
YAP1	118	1.52E-09	3.50E-03	3.67E-03	3.70E-03	1.71E-02
EHMT2	119	1.67E-09	1.90E-09	3.76E-07	4.85E-05	3.11E-03
PTPN11	120	1.71E-09	3.82E-01
GATA6	121	1.74E-09	1.15E-07	3.16E-06	4.69E-06	3.56E-05
SMAD2/3	122	2.03E-09	1.10E-07	1.16E-01	1.17E-01	1.28E-01
TFAP2C	123	2.50E-09	5.35E-09	2.01E-08	2.97E-07	2.42E-06
5MC	124	3.02E-09	1.00E+00	1.00E+00	1.00E+00
H3F3B	125	3.07E-09
AFF4	126	3.09E-09	4.06E-05	7.10E-05	2.78E-03	1.03E-02
SMAD3	127	3.43E-09	1.48E-08	3.61E-03	8.72E-03	1.13E-02
KAT7	128	3.55E-09
SPI1	129	4.04E-09	4.61E-09	1.96E-08	4.30E-08	5.34E-08
GLIS2	130	4.24E-09	3.94E-06	2.01E-01
KLF1	131	5.17E-09	4.07E-02	1.69E-01	7.47E-01	7.93E-01
GLIS1	132	5.63E-09	9.35E-07	1.31E-03	5.43E-03
SCML2	133	6.13E-09	1.08E-01	1.39E-01	1.58E-01	1.91E-01
CHD1	134	6.79E-09	1.41E-04	9.15E-04	5.64E-03	3.78E-02
MECP2	135	6.93E-09	1.29E-07	2.05E-07	3.47E-03	6.40E-01
SETD1A	136	7.50E-09	2.86E-05
KDM6B	137	7.62E-09	5.08E-02	8.28E-02	6.48E-01
EGR2	138	7.65E-09	1.40E-07	1.53E-06	1.66E-05	5.64E-02
TBP	139	8.12E-09	4.19E-07	1.01E-06	2.53E-06	1.15E-04
STAG1	140	9.37E-09	8.62E-08	5.86E-07	1.12E-06	1.58E-06
REST	141	1.00E-08	1.18E-08	1.25E-08	1.36E-07	1.64E-07
RUNX1T1	142	1.07E-08	8.28E-03	2.08E-01	2.47E-01	6.12E-01
MBD2	143	1.14E-08	2.10E-08	2.81E-08	1.06E-03	1.41E-03
MAX	144	1.16E-08	9.05E-08	1.32E-06	1.33E-06	2.31E-06
TAF3	145	1.19E-08
MYH11	146	1.19E-08	4.09E-05	1.71E-04	8.37E-04
RBL2	147	1.22E-08	2.05E-01	4.01E-01	5.33E-01	6.17E-01
TAF1	148	1.29E-08	1.85E-08	4.04E-08	7.17E-08	3.09E-07
NEUROD1	149	1.52E-08	5.28E-07	6.39E-07	8.11E-06	1.22E-05
SMC1A	150	1.58E-08	1.74E-07	2.28E-07	2.12E-04	5.50E-03
ZBTB26	151	1.58E-08	1.44E-02
TCF7L1	152	1.64E-08	4.95E-07	1.50E-06	9.78E-02	1.11E-01
BAHD1	153	1.69E-08	4.91E-01	6.54E-01
BATF	154	1.88E-08	2.52E-03	5.83E-01	9.99E-01
KDM4A	155	1.93E-08	1.93E-08
SMAD4	156	2.08E-08	5.54E-08	7.08E-03	4.76E-02	1.36E-01
BRD3	157	2.09E-08	6.71E-04	2.87E-02	3.37E-02	6.89E-02
EGR1	158	2.18E-08	3.15E-08	1.06E-05	9.62E-05	1.05E-04
ETS1	159	2.21E-08	1.83E-07	1.06E-06	4.00E-05	4.19E-04
NFATC1	160	2.24E-08	8.46E-07	2.71E-01	4.90E-01
NFKB1	161	2.33E-08	1.07E-03	2.94E-01	3.72E-01	7.59E-01
SUPT5H	162	2.39E-08	1.40E-06	6.36E-06	1.08E-04	5.96E-02
JMJD6	163	2.93E-08	2.46E-01	6.91E-01	9.87E-01	9.98E-01
SPIB	164	3.00E-08	4.17E-04	1.69E-03	1.38E-01	4.34E-01
TFAP2A	165	3.69E-08	6.62E-08	1.04E-07	1.31E-06	1.41E-06
598-SKD	166	3.77E-08	8.94E-06	2.48E-05	2.80E-05	1.04E-01
FOXO3	167	3.98E-08	2.25E-05	4.91E-02	1.82E-01	4.32E-01
SIN3A	168	4.18E-08	8.47E-07	2.24E-06	2.48E-06	3.71E-06
KDM5B	169	4.33E-08	4.97E-08	1.54E-07	1.73E-07	1.74E-07
GPS2	170	4.52E-08
MAF	171	4.76E-08	3.72E-06	7.10E-03	3.29E-01
NELFA	172	5.24E-08	1.36E-05	1.66E-05	1.23E-02	1.93E-02
IKZF2	173	5.28E-08	2.19E-06
ZEB1	174	5.71E-08	2.74E-04	9.33E-01	9.74E-01	1.00E+00
H3K18me1	175	5.98E-08	1.49E-02
ARRB1	176	6.73E-08	7.56E-06	2.22E-01	2.28E-01
GRHL3	177	7.32E-08	9.49E-07	8.53E-03
EZH2	178	7.76E-08	1.23E-07	1.51E-04	7.31E-04	9.25E-04
EED	179	8.26E-08	1.21E-06	3.69E-04	6.24E-04	1.35E-01
NR2F2	180	8.42E-08	3.27E-06	3.55E-02	8.11E-02	2.01E-01
THAP1	181	8.43E-08	8.64E-01
CBFB	182	8.60E-08	4.50E-07	1.67E-06	2.13E-06	2.59E-03
TP63	183	8.63E-08	3.20E-03	1.33E-02	2.49E-01	3.27E-01
ZBTB14	184	8.70E-08
ZBTB7A	185	9.61E-08	1.15E-05	3.85E-04	4.83E-02	8.43E-02
PATZ1	186	1.05E-07	1.17E-05	1.70E-01	4.22E-01
USF1	187	1.07E-07	1.67E-05	1.05E-04	1.93E-03	2.52E-03
STAT1	188	1.12E-07	1.57E-06	2.18E-06	5.15E-06	2.19E-05
NELFE	189	1.17E-07	2.03E-06	1.50E-04	6.82E-04	6.73E-03
ETV1	190	1.26E-07	4.21E-03	1.94E-01	2.03E-01	4.75E-01
PARP1	191	1.47E-07	5.37E-07	5.82E-07	8.77E-06	2.92E-01
CD34	192	1.95E-07	9.53E-04	3.21E-03	5.34E-02
NRF1	193	2.30E-07	1.26E-06	2.74E-06	7.72E-06	2.08E-05
ZNF263	194	2.41E-07	3.53E-04	4.72E-04	2.11E-01	3.44E-01
BCL3	195	2.44E-07	2.86E-07	1.20E-06	2.24E-06	3.64E-06
DDX5	196	2.83E-07	8.10E-01
SMAD1	197	2.89E-07	8.18E-03	1.75E-02	6.71E-02	1.43E-01
KDM4B	198	3.15E-07	8.98E-01
CDK6	199	3.18E-07
MAFK	200	3.45E-07	4.86E-05	5.21E-04	8.52E-02	4.55E-01
ZNF143	201	3.54E-07	1.01E-06	1.94E-05	1.72E-04	6.64E-03
POLR3D	202	3.59E-07	7.60E-07	1.39E-05	6.12E-01	7.27E-01
NFE2	203	4.37E-07	3.40E-06	5.35E-06	2.34E-01	3.52E-01
TEAD1	204	4.56E-07	2.12E-02	2.21E-02	3.68E-02	1.16E-01
OGT	205	4.72E-07	2.55E-02	1.79E-01
SP2	206	4.83E-07	1.06E-05	1.16E-05	5.18E-01	9.96E-01
PAX5	207	5.18E-07	1.11E-05	3.97E-05	1.10E-04	3.26E-01
CBX5	208	5.20E-07	3.52E-04	2.08E-01	2.15E-01	5.62E-01
E2F4	209	5.29E-07	5.42E-04	2.02E-03	3.53E-03	2.36E-01
RELA	210	5.45E-07	4.77E-06	5.52E-05	5.98E-05	6.14E-05
ZNF786	211	5.61E-07
HEY1	212	5.79E-07	1.63E-06	1.00E+00
CREB1	213	6.14E-07	1.83E-06	2.71E-06	6.07E-06	1.50E-05
ZNF441	214	6.76E-07
ZNF534	215	7.59E-07
KLF9	216	8.01E-07	3.88E-03	4.14E-02	4.78E-02	9.62E-01
ZSCAN22	217	8.29E-07	1.19E-05	1.82E-04
HMBOX1	218	8.41E-07
RUNX2	219	1.00E-06	6.36E-06	2.70E-03	6.13E-01
TCF12	220	1.07E-06	1.17E-06	1.99E-06	6.15E-06	9.93E-06
STAT5B	221	1.09E-06	1.06E-05	3.82E-03	4.44E-03	1.19E-01
UBTF	222	1.12E-06	3.36E-06	8.57E-04	1.32E-01	2.48E-01
KLF11	223	1.12E-06	1.23E-05	4.56E-05	5.75E-05	2.28E-01
BCOR	224	1.13E-06	9.45E-05	9.68E-01	9.98E-01
MBD3	225	1.20E-06	1.68E-01	1.80E-01	6.85E-01	7.56E-01
HIF1A	226	1.24E-06	2.76E-06	6.26E-06	1.70E-01	2.08E-01
NOTCH1	227	1.31E-06	1.39E-06	6.35E-05	3.03E-03	5.60E-02
T	228	1.32E-06	2.25E-04	2.97E-04	3.98E-04	4.34E-04
JUN	229	1.43E-06	7.13E-04	9.20E-04	3.90E-03	6.13E-03
BRD2	230	1.46E-06	3.76E-05	1.34E-03	2.86E-03	2.86E-02
FEZF1	231	1.50E-06	3.79E-05	6.45E-03
JUNB	232	1.52E-06	1.93E-04	2.53E-01	4.63E-01	8.12E-01
EBF1	233	1.55E-06	9.08E-03	1.87E-01	4.95E-01	5.40E-01
NANOG	234	1.72E-06	7.17E-04	4.93E-03	7.26E-03	1.26E-02
RAG2	235	1.73E-06
GABPA	236	1.82E-06	4.56E-06	4.34E-05	1.24E-03	1.48E-03
ZFX	237	1.88E-06	2.35E-06	1.00E-01	1.64E-01	4.28E-01
JUND	238	2.02E-06	2.09E-05	6.92E-05	4.94E-04	1.70E-03
CDK8	239	2.08E-06	2.93E-04	3.41E-04	3.48E-04	1.15E-03
XBP1	240	2.09E-06	3.17E-04	2.18E-01	2.32E-01	2.67E-01
RARA	241	2.16E-06	7.12E-03	5.12E-02	7.78E-02	1.16E-01
NKX2-1	242	2.37E-06	2.33E-05	2.70E-02	5.51E-02	2.44E-01
DCP1A	243	2.47E-06	1.11E-02
MYF5	244	2.52E-06
BPTF	245	2.63E-06
FOXM1	246	2.86E-06	7.98E-04	4.19E-03	2.59E-02	5.17E-02
EGLN2	247	2.92E-06
MYB	248	3.07E-06	2.66E-05	6.90E-05	8.85E-05	1.22E-04
IRF1	249	3.38E-06	5.59E-05	1.63E-04	6.50E-04	5.24E-03
CCNT2	250	3.39E-06
ZNF317	251	3.94E-06	1.49E-05	5.26E-04
ZNF680	252	4.06E-06	1.94E-04	3.22E-02	3.58E-02	6.94E-02
TFDP1	253	4.70E-06	1.13E-03	1.35E-03	3.64E-02	3.15E-01
SAP30	254	4.74E-06	5.88E-05	5.88E-05	1.46E-03	5.23E-01
MLLT1	255	4.75E-06	1.46E-04	9.05E-04	1.55E-02	1.81E-02
CEBPD	256	5.87E-06	1.39E-03
NEUROG2	257	6.05E-06	7.57E-05	5.33E-04	1.31E-03	1.60E-02
SRC	258	6.49E-06	7.64E-02	8.26E-02	1.23E-01	2.44E-01
CBX8	259	6.90E-06	1.64E-01	1.64E-01	2.69E-01	5.42E-01
ZIM3	260	8.07E-06	4.54E-05
KLF5	261	8.31E-06	3.18E-02	3.55E-02	1.51E-01	4.28E-01
ZBTB11	262	1.05E-05	6.61E-04	1.82E-03	1.12E-02	2.37E-01
SLC22A2	263	1.05E-05	3.13E-03
ZBTB8A	264	1.16E-05	1.86E-03
ZNF257	265	1.17E-05	3.78E-01	5.65E-01
ZNF341	266	1.29E-05	2.00E-04	7.36E-04
VEZF1	267	1.30E-05	1.30E-01	9.13E-01
LMO1	268	1.41E-05	1.47E-01	1.00E+00
PML	269	1.47E-05	1.67E-03	3.81E-03	4.48E-02	2.15E-01
RUNX3	270	1.49E-05
IRF4	271	1.50E-05	6.68E-03	6.84E-03	1.02E-02	2.95E-02
MTA3	272	1.52E-05	9.73E-01	9.97E-01	9.98E-01
E2F6	273	1.52E-05	1.64E-05	1.88E-05	7.95E-04	8.48E-04
HMGN3	274	1.53E-05
CTBP1	275	1.57E-05	7.21E-03	7.89E-03	5.27E-01	1.00E+00
SREBF1	276	1.66E-05	2.04E-01	9.75E-01	9.92E-01	9.99E-01
MYOD1	277	1.68E-05	1.81E-02	1.74E-01	3.96E-01
PRDM10	278	1.74E-05	2.06E-04
FOXP2	279	1.75E-05	2.37E-04	1.00E+00
ZNF610	280	1.77E-05	1.97E-01	7.41E-01
RELB	281	1.80E-05	3.91E-02	4.27E-02	1.20E-01	2.22E-01
HBP1	282	1.84E-05	8.00E-04	8.68E-01
CTRL	283	2.05E-05	2.57E-01	3.05E-01
STAT3	284	2.34E-05	4.49E-04	1.07E-03	1.28E-03	1.93E-03
FOS	285	2.61E-05	4.82E-05	7.43E-05	3.14E-04	2.04E-03
BRPF3	286	2.74E-05	6.65E-03	1.27E-02
NCOR1	287	2.76E-05	1.44E-01	1.57E-01	1.67E-01	3.52E-01
ZNF766	288	2.90E-05	3.54E-02	4.44E-01
MITF	289	3.00E-05	4.41E-04	4.20E-03	2.64E-02	2.22E-01
TCF4	290	3.03E-05	2.70E-03	6.06E-03	5.18E-02	1.29E-01
MAFF	291	3.15E-05	2.01E-01	7.26E-01
MXI1	292	3.21E-05	3.57E-05	1.27E-04	6.23E-02	4.63E-01
STAT4	293	3.58E-05	1.35E-01	2.01E-01	2.07E-01	2.08E-01
CHD2	294	3.90E-05	5.82E-05	4.83E-04	5.61E-02	5.13E-01
ZNF335	295	4.01E-05	2.15E-04	2.64E-01	2.92E-01	7.40E-01
TTF1	296	4.07E-05	5.99E-04
LDB1	297	4.27E-05
PRDM11	298	4.40E-05	7.27E-02
CBX1	299	4.47E-05	4.55E-05	2.18E-04	4.69E-03	1.92E-01
SETDB1	300	4.80E-05	7.90E-05	1.82E-03	2.14E-02	4.49E-02
KLF8	301	5.03E-05	1.06E-02
PRDM1	302	5.14E-05	4.03E-04	7.52E-03	2.32E-02	5.21E-02
SRF	303	5.42E-05	7.30E-05	3.15E-04	3.16E-04	4.46E-03
H2AFZ	304	5.87E-05	1.45E-04	5.46E-03	6.36E-03	6.75E-03
SP4	305	5.96E-05	3.10E-04	6.77E-02	8.07E-01
KMT2D	306	6.18E-05	6.45E-04	3.80E-03	8.44E-02	8.62E-02
TET3	307	6.40E-05	7.10E-05	8.42E-01
ZNF639	308	6.68E-05	4.88E-03	6.20E-03	6.95E-02	1.04E-01
TCF7	309	6.68E-05	9.63E-02	9.74E-02	1.46E-01	2.44E-01
HDAC3	310	6.71E-05	4.47E-02	1.58E-01	9.89E-01
IRAK4	311	6.73E-05	9.29E-01
IKZF1	312	7.10E-05	7.24E-05	1.69E-02	3.56E-02	3.74E-02
HOXC9	313	7.22E-05	3.44E-03
ZNF248	314	9.05E-05
E2F3	315	9.09E-05	9.45E-01
ZNF273	316	1.02E-04
NIPBL	317	1.04E-04	4.92E-04	4.98E-04	6.17E-04	3.69E-03
HNF4A	318	1.10E-04	1.55E-03	1.76E-03	2.36E-02	1.43E-01
TEAD4	319	1.18E-04	3.04E-03	4.03E-03	5.37E-03	1.87E-02
HOXA6	320	1.21E-04
TGIF2	321	1.21E-04	1.07E-02
OSR2	322	1.32E-04	2.67E-03	2.55E-02
SUZ12	323	1.42E-04	1.93E-01	1.93E-01	2.36E-01	2.61E-01
ERCC6	324	1.47E-04	1.15E-01	2.36E-01	4.14E-01	6.89E-01
TRAF7	325	1.48E-04	1.72E-04	3.61E-03	1.77E-02
ATF2	326	1.50E-04	6.04E-03	1.44E-02	3.65E-02	1.39E-01
REPIN1	327	1.51E-04	4.02E-02	1.20E-01	1.78E-01	4.02E-01
KLF15	328	1.55E-04	1.65E-03	2.75E-01	7.52E-01
FOXO1	329	1.56E-04	3.11E-04	1.70E-02	1.22E-01	2.22E-01
PHF2	330	1.82E-04	9.97E-02
GRHL2	331	1.85E-04	1.91E-04	2.18E-04	2.90E-04	2.44E-03
ZNF382	332	1.99E-04	3.42E-03	3.50E-02	1.16E-01	2.05E-01
DNMT3A	333	1.99E-04	1.37E-01	1.93E-01	2.01E-01	2.89E-01
RBPJ	334	2.14E-04	1.24E-03	1.72E-02	3.48E-02	7.56E-02
PRDM14	335	2.15E-04	9.28E-01
EBNA3C	336	2.39E-04	1.97E-03	9.96E-01
SPDEF	337	2.91E-04	1.07E-02	1.78E-01	1.00E+00	1.00E+00
PROX1	338	3.13E-04	1.72E-03	1.10E-02
LHX2	339	3.36E-04	1.38E-01
DAXX	340	3.59E-04	5.65E-02
ETV6	341	3.66E-04	2.28E-02	2.01E-01
SMC3	342	3.89E-04	5.79E-01	7.33E-01	8.97E-01	9.10E-01
DEK	343	3.94E-04	2.31E-01	9.69E-01	9.78E-01
ZNF600	344	4.37E-04	1.94E-03
CDK7	345	4.41E-04	2.22E-02	4.88E-02	7.37E-02	1.70E-01
CEBPA	346	4.41E-04	8.74E-04	3.30E-03	4.77E-03	8.68E-03
HINFP	347	4.49E-04	5.38E-01	9.08E-01	9.22E-01	9.92E-01
FOSL2	348	5.31E-04	2.65E-03	3.63E-03	2.72E-02	9.48E-02
ZNF783	349	5.59E-04
HOXA4	350	5.85E-04
ETV4	351	6.18E-04	4.62E-02	1.98E-01	2.73E-01
ZNF343	352	6.19E-04
NPAT	353	6.73E-04	6.95E-01	9.37E-01	9.96E-01
ZNF467	354	6.86E-04
POLR2M	355	6.88E-04	1.04E-01	2.43E-01
REL	356	7.52E-04	9.98E-01
552-SKD	357	7.99E-04	8.33E-02	2.35E-01	5.68E-01	5.92E-01
DLX2	358	8.07E-04
USF2	359	8.32E-04	1.30E-01	1.78E-01	2.03E-01	2.72E-01
PDX1	360	8.70E-04	3.15E-02	8.20E-01
MYCN	361	8.94E-04	9.71E-01
FOXK1	362	9.24E-04	2.08E-01	9.99E-01	1.00E+00
ZNF585A	363	9.64E-04
ZNF81	364	9.78E-04
ZNF133	365	1.00E-03
BHLHE40	366	1.02E-03	5.78E-03	7.21E-02	9.84E-02	1.20E-01
CHRM2	367	1.07E-03	2.22E-02	2.41E-02	2.01E-01	2.22E-01
FOSL1	368	1.22E-03	7.16E-03	3.08E-01	5.82E-01	6.58E-01
NR4A1	369	1.22E-03	1.81E-03	1.89E-01	2.67E-01	9.92E-01
NR2F1	370	1.24E-03	4.95E-03	2.52E-01	4.65E-01	5.18E-01
BCL11A	371	1.38E-03	3.21E-01	7.61E-01	8.95E-01	9.50E-01
VDR	372	1.47E-03	2.45E-02	4.82E-02	1.67E-01	2.42E-01
ZNF83	373	1.69E-03	2.08E-01	2.18E-01
MED12	374	1.75E-03	7.75E-02	3.58E-01	8.72E-01	9.63E-01
EZH1	375	1.76E-03	7.20E-02	8.70E-01	8.75E-01
ZFP2	376	1.76E-03	6.48E-03
RUVBL1	377	1.84E-03
CPSF3L	378	1.88E-03	9.90E-02	7.99E-01	8.06E-01	9.68E-01
PRAME	379	1.99E-03
PAX6	380	2.11E-03	2.61E-01	7.09E-01	8.86E-01
ASH1L	381	2.14E-03	1.00E+00
NR2C2	382	2.18E-03	4.51E-02	2.34E-01	3.62E-01	3.90E-01
SOX9	383	2.20E-03	3.65E-02	3.12E-01	4.48E-01	4.93E-01
TAF7	384	2.38E-03	2.60E-01	5.10E-01	9.05E-01
MYBL2	385	2.65E-03	2.05E-02	5.08E-01	5.96E-01	6.29E-01
PAX2	386	2.77E-03
IRF5	387	2.77E-03	2.08E-01	2.13E-01	2.15E-01	5.12E-01
SMAD5	388	2.79E-03	1.92E-01	1.00E+00
ZNF197	389	2.79E-03	2.44E-01	3.39E-01
CREM	390	2.82E-03	7.21E-02	9.85E-02
FOXH1	391	2.83E-03	2.31E-02
GATAD1	392	2.83E-03	5.96E-01	1.00E+00
ZNF304	393	2.85E-03
ZNF770	394	3.00E-03
DACOR1	395	3.09E-03
L3MBTL2	396	3.14E-03	8.95E-02	1.85E-01	6.47E-01
NFYA	397	3.16E-03	3.88E-01	6.67E-01	7.19E-01	9.44E-01
KLF12	398	3.16E-03
SP3	399	3.26E-03	2.49E-02	1.78E-01
HCFC1	400	3.31E-03	1.23E-01	3.44E-01	3.59E-01	3.78E-01
EOMES	401	3.55E-03	2.33E-02	1.86E-01	2.13E-01
ZNF664	402	3.80E-03	2.14E-01
KDM5C	403	3.84E-03	1.60E-01	1.68E-01	2.94E-01	3.25E-01
SOX13	404	3.87E-03	1.02E-01
ZNF750	405	3.89E-03
STAT5A	406	3.93E-03	1.49E-01	2.15E-01	7.03E-01	7.75E-01
LMTK3	407	4.16E-03	3.12E-01
ZNF711	408	4.50E-03
TBX21	409	4.54E-03	8.54E-03	9.53E-02
DNMT3B	410	4.58E-03	1.50E-01	2.71E-01	3.05E-01	3.56E-01
HOXA2	411	4.74E-03
ZEB2	412	4.89E-03	6.19E-02	6.42E-01	8.04E-01	8.27E-01
ETV5	413	5.28E-03	3.50E-01
EBNA3	414	5.40E-03
ELK1	415	5.47E-03	1.90E-02	1.95E-01	2.27E-01	8.49E-01
ZNF76	416	5.73E-03	3.27E-01	7.73E-01	8.55E-01
CHD7	417	5.84E-03	2.39E-01	2.39E-01	8.43E-01	8.43E-01
ZNF674	418	5.92E-03
ASCL1	419	5.94E-03	5.21E-02	2.10E-01	2.54E-01	3.21E-01
PITX3	420	6.05E-03
TP73	421	6.10E-03	1.66E-01	3.48E-01	6.17E-01	8.22E-01
ZFP69B	422	6.28E-03	1.59E-01	8.28E-01
JMJD1C	423	6.37E-03	3.45E-02	2.08E-01	6.25E-01
RFX1	424	6.56E-03	1.70E-01	8.93E-01	9.40E-01	9.42E-01
ORC2	425	6.83E-03	2.01E-01
GTF2I	426	6.86E-03	5.84E-02	9.86E-01	9.91E-01	9.99E-01
RCOR1	427	7.13E-03	2.15E-01	2.19E-01	2.36E-01	2.57E-01
GTF2F1	428	7.24E-03	2.75E-01	7.11E-01
CTCFL	429	7.35E-03	1.44E-02	8.29E-02	9.09E-02	1.38E-01
KDM1B	430	7.41E-03
LMO2	431	7.51E-03	8.52E-03	6.73E-01	8.44E-01	9.68E-01
DKK1	432	7.55E-03	8.70E-02
ATF1	433	7.65E-03	1.65E-02	3.33E-02	1.05E-01	1.30E-01
ZNF468	434	7.99E-03
GFI1B	435	8.03E-03	8.68E-02	1.36E-01
ZNF182	436	8.79E-03
NFKB2	437	9.10E-03	1.65E-01	2.59E-01
RFX5	438	9.29E-03	6.92E-02	2.08E-01	3.87E-01	4.19E-01
NFIC	439	9.37E-03	1.46E-02	3.66E-02	4.21E-01
HIRA	440	9.89E-03	7.96E-02	6.22E-01	9.21E-01	9.80E-01
ZNF146	441	1.00E-02	1.06E-01	9.07E-01
ZNF695	442	1.01E-02
ELF3	443	1.02E-02	1.07E-01	1.29E-01
ZNF189	444	1.09E-02
KLF4	445	1.14E-02	9.24E-02	7.30E-01	8.02E-01	8.73E-01
RXRA	446	1.14E-02	2.19E-02	4.10E-02	6.59E-02	1.07E-01
ASH2L	447	1.16E-02	1.47E-02
ZXDC	448	1.26E-02
PPARD	449	1.30E-02	1.71E-01	1.77E-01	1.85E-01	2.53E-01
GATAD2B	450	1.30E-02	7.67E-01	9.74E-01
IL1B	451	1.33E-02	1.66E-01	3.14E-01	4.45E-01	6.83E-01
KLF10	452	1.38E-02	7.36E-02	3.92E-01	9.97E-01	9.97E-01
ARID3A	453	1.40E-02	1.82E-01	8.41E-01
INO80	454	1.42E-02	2.57E-01	5.14E-01	6.07E-01	9.64E-01
UBE2I	455	1.42E-02	2.42E-01
ZNF136	456	1.43E-02	3.56E-01
AHR	457	1.48E-02
ZNF479	458	1.50E-02
ATF3	459	1.54E-02	2.44E-02	2.81E-02	4.50E-02	5.09E-02
OVOL2	460	1.56E-02	2.36E-01	2.36E-01
PBX2	461	1.72E-02	4.79E-02	4.33E-01	6.51E-01	8.33E-01
SMAD2	462	1.74E-02	1.02E-01	3.55E-01	3.83E-01	5.16E-01
CEBPG	463	1.80E-02	3.70E-01	8.46E-01	9.11E-01	9.31E-01
NR1H3	464	1.81E-02	2.18E-02	3.94E-02	9.42E-02	2.64E-01
STAT5	465	1.84E-02	6.07E-02	9.86E-02	7.90E-01	8.54E-01
WDHD1	466	1.85E-02	5.84E-02
ZSCAN20	467	1.86E-02	3.29E-02
HMGN1	468	1.87E-02
BRCA1	469	1.92E-02	2.01E-01	2.69E-01	9.81E-01	9.97E-01
ZXDB	470	2.02E-02	1.17E-01
ZNF384	471	2.15E-02	1.49E-01	8.10E-01
MYNN	472	2.18E-02	6.04E-01	6.61E-01	9.75E-01	9.78E-01
STAT6	473	2.18E-02	2.12E-01	2.91E-01	3.78E-01	7.19E-01
SRSF3	474	2.27E-02	1.14E-01	1.96E-01	3.69E-01
ZBTB42	475	2.28E-02
SMARCC1	476	2.29E-02	1.09E-01	1.09E-01	1.12E-01	1.30E-01
NCOR2	477	2.36E-02	7.55E-02	1.82E-01	3.15E-01
ZFP28	478	2.38E-02	4.81E-02
L3MBTL4	479	2.46E-02
HOXA9	480	2.52E-02	8.76E-02	2.01E-01	2.91E-01
ZNF93	481	2.58E-02
CBX2	482	2.61E-02	7.32E-02	2.00E-01	6.36E-01	6.36E-01
HES1	483	2.65E-02	1.13E-01	5.41E-01	9.74E-01
GLYR1	484	2.74E-02	5.44E-02
TOP1	485	2.75E-02	2.85E-02	2.99E-01	4.71E-01	5.06E-01
HES2	486	2.81E-02	3.86E-02	4.04E-02	6.95E-02	6.96E-02
ZNF26	487	2.83E-02
ZNF618	488	3.00E-02
ZNF793	489	3.10E-02	1.72E-01
ARNT	490	3.12E-02	2.87E-01	8.41E-01	1.00E+00	1.00E+00
ZNF780A	491	3.15E-02
RXRG	492	3.17E-02	1.46E-01	2.08E-01	3.63E-01	5.40E-01
MAML3	493	3.17E-02	4.33E-02	2.10E-01	2.20E-01
ZBTB40	494	3.18E-02	2.17E-01	2.31E-01	2.72E-01	6.99E-01
ZFP57	495	3.26E-02	9.78E-01
ZNF75D	496	3.33E-02	2.25E-01
BCLAF1	497	3.34E-02	9.95E-01
ZKSCAN2	498	3.47E-02
ZNF716	499	3.53E-02
POU5F1	500	3.66E-02	4.79E-02	7.71E-02	9.33E-02	1.49E-01
ZFAT	501	3.70E-02
SUMO1	502	3.72E-02	5.64E-02	3.10E-01	9.56E-01	9.94E-01
APOBEC3B	503	3.76E-02	7.19E-01
ZIC2	504	3.82E-02
GABP	505	3.83E-02	1.07E-01
ZNF438	506	3.87E-02	3.31E-01
DIDO1	507	3.88E-02	7.24E-02
HIC1	508	3.91E-02	5.65E-01
TCF21	509	4.01E-02	5.95E-02	3.07E-01	3.86E-01
SFPQ	510	4.06E-02	7.75E-02	9.98E-01
ZNF287	511	4.06E-02
SOX11	512	4.08E-02	1.73E-01
DDX21	513	4.21E-02
PKNOX1	514	4.28E-02	1.35E-01
MEF2A	515	4.43E-02	2.15E-01	6.02E-01	9.36E-01
E2F2	516	4.50E-02	1.00E+00
ZNF627	517	4.53E-02
HNF1A	518	4.54E-02	2.24E-01	2.28E-01
PTRF	519	4.59E-02	4.75E-02
CTNNB1	520	4.67E-02	1.57E-01	3.01E-01	5.32E-01	9.31E-01
PCGF1	521	4.69E-02	2.08E-01
ZNF354A	522	4.75E-02	1.93E-01
HECTD1	523	4.77E-02	1.59E-01
ZNF547	524	5.07E-02	7.92E-02	2.80E-01	7.11E-01
ZNF224	525	5.13E-02	6.95E-02	2.17E-01
ZBTB33	526	5.15E-02	1.15E-01	1.42E-01	2.90E-01	3.18E-01
EBNA1BP2	527	5.15E-02
ETS2	528	5.15E-02	4.93E-01	9.48E-01
ZBTB2	529	5.19E-02	4.19E-01	6.36E-01	1.00E+00
PMEL	530	5.21E-02	2.01E-01	2.15E-01	4.13E-01	1.00E+00
MSX1	531	5.25E-02
MBD1_isoform2	532	5.27E-02	8.66E-01
PRKDC	533	5.33E-02	1.82E-01	2.08E-01	9.27E-01	9.80E-01
MEF2C	534	5.37E-02	1.44E-01	1.96E-01	4.60E-01
RB1	535	5.59E-02	2.03E-01	2.81E-01	3.62E-01	3.81E-01
SP7	536	5.60E-02	1.19E-01
ZNF217	537	5.64E-02	1.07E-01
ZNF597	538	5.65E-02
TFAM	539	5.71E-02	9.79E-02	1.55E-01	2.43E-01	1.00E+00
SCRT2	540	5.72E-02	7.23E-02
ZNF18	541	5.78E-02	6.00E-01	8.65E-01	9.64E-01	9.92E-01
GLI4	542	5.86E-02	1.57E-01	9.11E-01
TBX5	543	5.88E-02	1.22E-01	1.91E-01	1.91E-01	2.58E-01
MEIS1	544	5.89E-02	6.81E-02	1.29E-01	1.43E-01	6.06E-01
ZNF449	545	6.14E-02
CUX1	546	6.16E-02	6.21E-02	1.59E-01	4.07E-01	4.27E-01
SFMBT1	547	6.22E-02	2.08E-01	1.00E+00
ZNF274	548	6.35E-02	9.52E-02	1.13E-01	1.13E-01	1.15E-01
HNF1B	549	6.48E-02	7.67E-02	4.66E-01	5.19E-01	9.15E-01
RBBP4	550	6.57E-02
POU3F2	551	6.63E-02	1.39E-01	3.94E-01	8.07E-01
ZNF8	552	6.66E-02	1.09E-01	2.95E-01	9.85E-01
ZNF35	553	6.72E-02
ALX4	554	6.73E-02
BACH2	555	6.82E-02	9.50E-01	9.67E-01
ZNF554	556	6.99E-02
BATF3	557	7.10E-02	2.08E-01
E2F5	558	7.10E-02	2.09E-01
ZBED1	559	7.19E-02	7.10E-01
ZNF740	560	7.19E-02	1.02E-01	2.05E-01	8.64E-01
PTTG1	561	7.30E-02	1.27E-01
GMEB2	562	7.33E-02	4.61E-01
ZNF391	563	7.38E-02	8.95E-01
CD74	564	7.38E-02	7.80E-02	1.33E-01	4.64E-01	7.15E-01
ZNF558	565	7.42E-02	1.10E-01	8.56E-01
NFYB	566	7.43E-02	1.76E-01	2.29E-01	2.87E-01	6.89E-01
ARID2	567	7.53E-02	1.32E-01
ZNF135	568	7.61E-02
KRAB	569	7.77E-02	2.49E-01	2.54E-01	3.11E-01	3.27E-01
ZNF789	570	7.96E-02
ZNF540	571	8.22E-02
ZNF44	572	8.28E-02
EHF	573	8.33E-02	1.34E-01	2.36E-01	6.58E-01	9.64E-01
ZNF282	574	8.33E-02	9.66E-01
ESRRA	575	8.36E-02	7.46E-01	9.26E-01	1.00E+00
ELK3	576	8.39E-02
ZNF891	577	8.72E-02
ZNF33B	578	8.74E-02
ZNF84	579	8.76E-02	1.48E-01
SUPT20H	580	8.80E-02	7.08E-01	9.62E-01	9.98E-01
ZNF562	581	8.88E-02
RBAK	582	8.89E-02
ZNF354B	583	9.00E-02
PHF20	584	9.12E-02
ISL1	585	9.20E-02
ZKSCAN5	586	9.34E-02
ZNF567	587	9.43E-02
HOXA13	588	9.55E-02	6.78E-01
HDGF	589	9.59E-02	4.67E-01	8.29E-01	9.75E-01	1.00E+00
ELL2	590	9.81E-02	1.55E-01	1.88E-01	4.41E-01	5.91E-01
RARG	591	9.87E-02	2.08E-01	4.70E-01	6.30E-01	7.20E-01
HHEX	592	9.97E-02	1.63E-01	5.59E-01
MLLT3	593	1.00E-01	1.12E-01	2.08E-01	2.21E-01	3.94E-01
ZNF641	594	1.01E-01	1.00E+00	1.00E+00
LANA	595	1.02E-01	1.09E-01	1.29E-01	1.40E-01	1.59E-01
NR1H2	596	1.02E-01	2.08E-01	2.66E-01	3.50E-01	6.48E-01
ZNF561	597	1.03E-01
ZNF589	598	1.04E-01	7.78E-01
SALL4	599	1.04E-01	1.42E-01
E2F7	600	1.05E-01	1.63E-01	1.68E-01	2.32E-01	4.75E-01
ZNF701	601	1.05E-01	2.67E-01
ZNF483	602	1.05E-01
ADNP	603	1.05E-01	9.94E-01	9.98E-01
ZNF879	604	1.05E-01
CLOCK	605	1.05E-01	1.56E-01	2.24E-01	6.96E-01	1.00E+00
HMG20A	606	1.06E-01	1.59E-01
HEYL	607	1.06E-01
ZSCAN31	608	1.06E-01
EBF3	609	1.07E-01	1.74E-01	2.13E-01	2.29E-01	2.52E-01
ZNF749	610	1.08E-01
ZNF682	611	1.08E-01	2.33E-01
ZNF714	612	1.08E-01
HOXC11	613	1.09E-01	2.15E-01	1.00E+00
ZNF570	614	1.09E-01
HNF4G	615	1.11E-01	1.77E-01	3.82E-01	5.31E-01	1.00E+00
MBD3L2	616	1.14E-01
MXD3	617	1.14E-01
ZNF431	618	1.14E-01
ZNF100	619	1.16E-01	1.79E-01	6.01E-01
NCAPG	620	1.16E-01	1.89E-01	2.06E-01	2.16E-01	2.55E-01
ZNF419	621	1.16E-01	1.48E-01	2.06E-01
ZNF211	622	1.17E-01	1.40E-01
ZNF846	623	1.17E-01
TOP2B	624	1.17E-01	6.91E-01
PAX3	625	1.17E-01	2.08E-01	2.41E-01	5.25E-01
WHSC1	626	1.18E-01	1.18E-01	2.01E-01
ZNF486	627	1.18E-01	2.41E-01	2.93E-01
ZNF573	628	1.19E-01
H2AFX	629	1.19E-01	1.39E-01	2.01E-01	2.61E-01	4.18E-01
TAFII	630	1.19E-01	2.37E-01
ZNF480	631	1.20E-01
EBNA2	632	1.21E-01
SSU72	633	1.22E-01
ZNF605	634	1.22E-01
ARNTL	635	1.24E-01	1.68E-01	2.08E-01	4.71E-01	9.41E-01
SMC4	636	1.24E-01
MEIS3	637	1.26E-01
HNRNPLL	638	1.27E-01	1.40E-01	5.11E-01	7.11E-01
KAT5	639	1.28E-01	4.06E-01	9.97E-01
SRPK2	640	1.28E-01	2.40E-01
H3F3A	641	1.28E-01	2.05E-01	2.13E-01	2.19E-01	2.36E-01
RPA1	642	1.29E-01
FOXJ2	643	1.29E-01	1.98E-01	2.22E-01
ZNF184	644	1.30E-01	5.42E-01
ZNF236	645	1.31E-01
HOXD11	646	1.31E-01	2.08E-01
GREB1	647	1.33E-01	2.43E-01	5.44E-01	7.29E-01	9.18E-01
CENPT	648	1.33E-01	1.88E-01	2.27E-01	2.52E-01	2.78E-01
ZNF529	649	1.33E-01
HKR1	650	1.34E-01
TERF2	651	1.34E-01	2.44E-01	2.74E-01	3.86E-01	3.89E-01
FOXO4	652	1.36E-01	1.68E-01
MAFB	653	1.36E-01	5.57E-01
NFE2L2	654	1.37E-01	1.80E-01	1.84E-01	1.91E-01	2.26E-01
ZNF860	655	1.37E-01
ARID1B	656	1.39E-01	3.64E-01
PCGF2	657	1.39E-01	2.38E-01	1.00E+00	1.00E+00
RAG1	658	1.40E-01	1.97E-01	3.62E-01
DDX20	659	1.40E-01	8.24E-01	1.00E+00	1.00E+00
ZNF418	660	1.42E-01	3.85E-01
ATF5	661	1.42E-01
ZNF527	662	1.43E-01
ZNF706	663	1.46E-01
THAP11	664	1.46E-01	9.24E-01
GTF3C1	665	1.47E-01	9.91E-01
HIST1H1B	666	1.48E-01	2.43E-01	3.61E-01
SNAI1	667	1.49E-01	1.89E-01	2.15E-01	9.02E-01
ZNF557	668	1.50E-01
ZNF366	669	1.50E-01	9.32E-01
ZNF175	670	1.51E-01	1.81E-01	2.85E-01	9.69E-01	9.88E-01
CEBPZ	671	1.51E-01	9.93E-01	1.00E+00	1.00E+00
ZNF425	672	1.53E-01
NEUROG3	673	1.53E-01
ZNF180	674	1.53E-01
KDM3A	675	1.53E-01	2.63E-01	2.84E-01
HES4	676	1.54E-01	1.82E-01
ZKSCAN1	677	1.55E-01	2.42E-01	6.73E-01	9.89E-01	1.00E+00
CCNT1	678	1.56E-01	1.78E-01	2.14E-01	2.18E-01	2.44E-01
ZBTB12	679	1.56E-01	1.56E-01	2.03E-01	2.16E-01	4.46E-01
ZSCAN29	680	1.57E-01	2.50E-01	5.58E-01
ZNF432	681	1.57E-01
ZNF549	682	1.57E-01	4.96E-01	6.88E-01
ZNF581	683	1.57E-01
MEIS2	684	1.57E-01
NFYC	685	1.59E-01
ZNF649	686	1.59E-01
ZSCAN2	687	1.59E-01	9.85E-01
STAT2	688	1.60E-01	1.90E-01	2.75E-01	3.52E-01
SNAPC2	689	1.60E-01	2.67E-01	2.80E-01
HDAC8	690	1.60E-01	4.28E-01	9.98E-01
ATRX	691	1.60E-01	5.02E-01	8.45E-01	9.18E-01
ZNF736	692	1.60E-01
AGO2	693	1.61E-01	2.44E-01	4.93E-01	9.28E-01	9.96E-01
ZFP82	694	1.62E-01
7SK	695	1.62E-01	1.68E-01	1.83E-01	6.44E-01	7.39E-01
ZNF592	696	1.63E-01	9.09E-01	9.24E-01	9.84E-01
ZNF492	697	1.65E-01
ZNF266	698	1.65E-01	9.61E-01
ZNF302	699	1.65E-01
ZNF550	700	1.66E-01
TFE3	701	1.67E-01
ZNF705G	702	1.67E-01
ZNF516	703	1.67E-01
MAP1LC3A	704	1.67E-01	2.44E-01
ZNF790	705	1.68E-01
DLX4	706	1.68E-01
MAFG	707	1.70E-01	1.70E-01	3.00E-01
EP400	708	1.71E-01	2.02E-01	2.93E-01
SOX15	709	1.72E-01
WWTR1	710	1.74E-01	1.98E-01	5.56E-01
ZNF788	711	1.74E-01	7.35E-01
ZNF429	712	1.74E-01
RPA2	713	1.75E-01	3.50E-01
BIRA	714	1.76E-01	5.82E-01	9.69E-01	1.00E+00
ZNF254	715	1.76E-01
BRF2	716	1.76E-01	2.39E-01	5.32E-01	9.36E-01
DLX1	717	1.76E-01
HOXA7	718	1.77E-01
ZNF792	719	1.78E-01	9.03E-01	9.98E-01
CBX7	720	1.79E-01	5.48E-01	8.98E-01
ZBED4	721	1.80E-01
ZNF30	722	1.80E-01	5.99E-01	6.77E-01	8.33E-01
NFIA	723	1.80E-01	5.46E-01
ZNF205	724	1.81E-01
ZBTB10	725	1.81E-01
EPAS1	726	1.82E-01	1.87E-01	1.99E-01	2.06E-01	2.21E-01
ZNF394	727	1.82E-01	2.25E-01	9.45E-01
FOXQ1	728	1.83E-01
DMRT1	729	1.83E-01
ZNF595	730	1.83E-01
ZNF543	731	1.84E-01
GLI1	732	1.84E-01
ZNF776	733	1.85E-01
ILK	734	1.85E-01	1.97E-01
TAT	735	1.86E-01	8.18E-01
LRWD1	736	1.86E-01	2.21E-01	2.77E-01	6.33E-01
ZNF25	737	1.87E-01
ZNF582	738	1.87E-01	2.24E-01	5.53E-01
SIRT6	739	1.87E-01	1.87E-01	8.24E-01	9.94E-01	9.94E-01
ZMYM3	740	1.87E-01	7.46E-01	8.40E-01	8.44E-01	9.25E-01
ZNF250	741	1.89E-01	3.33E-01
ZNF34	742	1.90E-01
CIITA	743	1.91E-01	2.03E-01	3.43E-01	5.34E-01	9.72E-01
SATB1	744	1.92E-01	2.29E-01	2.30E-01
ZNF506	745	1.92E-01
SNRNP70	746	1.92E-01	2.19E-01	9.73E-01	9.85E-01
H3Pan	747	1.93E-01
ZNF85	748	1.93E-01	2.19E-01
ZNF611	749	1.94E-01
CD59	750	1.94E-01
E2F8	751	1.94E-01	7.49E-01
GCSAM	752	1.95E-01	5.66E-01
HOXB4	753	1.96E-01
BANF1	754	1.96E-01	4.54E-01	7.16E-01
TEAD1 | TEAD4	755	1.97E-01
CASP8AP2	756	1.98E-01	8.86E-01	9.60E-01	1.00E+00
MNT	757	1.99E-01	7.81E-01	8.79E-01
KAT2A	758	1.99E-01	2.58E-01
SF1	759	1.99E-01	7.76E-01	7.79E-01	9.43E-01
GTF3A	760	2.00E-01
DNMT1	761	2.00E-01	2.01E-01	2.55E-01	7.39E-01	1.00E+00
ZNF7	762	2.00E-01
HOXB8	763	2.01E-01
SVIL	764	2.01E-01	3.77E-01
MEOX2	765	2.01E-01
PLAG1	766	2.01E-01
BBX	767	2.01E-01
NFIB	768	2.01E-01
TALE	769	2.01E-01	2.29E-01	2.53E-01	2.57E-01	3.02E-01
HNRNPL	770	2.01E-01	1.00E+00
ELF4	771	2.01E-01
RAD51	772	2.01E-01	9.76E-01	9.90E-01	9.94E-01	9.99E-01
CDC5L	773	2.01E-01	1.00E+00	1.00E+00
SIRT3	774	2.01E-01	2.19E-01	2.40E-01	1.00E+00
HOXD1	775	2.01E-01
CGGBP1	776	2.01E-01	2.22E-01
PCGF5	777	2.01E-01
FOXC1	778	2.01E-01
FOXP3	779	2.01E-01	2.67E-01	3.17E-01	6.89E-01	1.00E+00
NKX2-5	780	2.01E-01
ZNF548	781	2.01E-01
MSX2	782	2.02E-01
NUP98	783	2.03E-01	2.28E-01	2.38E-01	2.43E-01	2.64E-01
PBX1	784	2.03E-01	9.14E-01
SOX10	785	2.04E-01
PRDM9	786	2.04E-01
HSF2	787	2.05E-01	2.16E-01	6.75E-01	9.77E-01	1.00E+00
ZNF41	788	2.05E-01	4.25E-01
ZNF490	789	2.06E-01
C10orf12	790	2.08E-01	2.21E-01
TFDP2	791	2.08E-01
NR1I2	792	2.08E-01
HOXA11	793	2.08E-01
ID4	794	2.08E-01
ATF7	795	2.08E-01	2.66E-01
IL1RN	796	2.08E-01	2.08E-01	5.06E-01
TOE1	797	2.08E-01
ISL2	798	2.08E-01
DRAP1	799	2.08E-01	9.93E-01
CDX1	800	2.08E-01
EVX1	801	2.08E-01
H2AK119ub	802	2.08E-01	2.80E-01
NFE2L1	803	2.08E-01	2.20E-01	6.96E-01	9.83E-01	9.88E-01
PCF11	804	2.08E-01
TSHZ1	805	2.08E-01	6.18E-01	8.97E-01
F2RL1	806	2.08E-01
ARNTL2	807	2.08E-01
FOXF1	808	2.08E-01
DMRT2	809	2.08E-01
FOXF2	810	2.08E-01
KCMF1	811	2.08E-01
ZBTB39	812	2.08E-01
ZNF214	813	2.09E-01	2.85E-01
ZNF430	814	2.11E-01
ZNF140	815	2.12E-01	3.57E-01	7.65E-01
LYL1	816	2.12E-01	5.43E-01	7.14E-01	7.27E-01	7.46E-01
ZNF574	817	2.13E-01
WT1	818	2.13E-01	7.49E-01
EBNA3A	819	2.13E-01	2.34E-01	2.52E-01	1.00E+00
NFKBIA	820	2.14E-01
NCOA3	821	2.15E-01
IRF3	822	2.15E-01	9.74E-01	9.90E-01	9.94E-01
PAX8	823	2.15E-01	2.61E-01	2.95E-01	3.39E-01
ZBTB4	824	2.15E-01	5.08E-01
HOXD9	825	2.15E-01
DROSHA	826	2.15E-01	2.90E-01	3.62E-01	4.34E-01	9.40E-01
HOXB1	827	2.15E-01
HOXB5	828	2.15E-01
LEF1	829	2.15E-01	2.29E-01	2.70E-01	4.22E-01	9.32E-01
MYBL1	830	2.15E-01
HOXD4	831	2.15E-01
KLF13	832	2.15E-01	6.14E-01	9.48E-01
HOXB7	833	2.15E-01	4.62E-01	4.65E-01	4.78E-01	6.25E-01
BTF3	834	2.15E-01
CIC	835	2.15E-01
BACH1	836	2.15E-01	9.31E-01	9.80E-01	9.86E-01	9.99E-01
ZNF681	837	2.17E-01
PGR	838	2.17E-01
ZNF154	839	2.17E-01
ZNF584	840	2.18E-01	2.54E-01	8.04E-01
ZNF74	841	2.20E-01
GTF2E2	842	2.20E-01	9.99E-01
SNAPC4	843	2.21E-01	2.36E-01	2.52E-01
HESX1	844	2.22E-01
ZNF22	845	2.22E-01	3.88E-01	5.14E-01	8.08E-01	9.99E-01
FOXD3	846	2.22E-01
DDIT3	847	2.22E-01
EWSR1	848	2.22E-01	2.91E-01
MTA2	849	2.22E-01	2.35E-01	2.76E-01	2.92E-01	5.92E-01
KLF3	850	2.22E-01
MDM2	851	2.23E-01	1.00E+00
MAPK1	852	2.25E-01	5.26E-01
ZNF671	853	2.25E-01
ZC3H8	854	2.25E-01	1.00E+00	1.00E+00
TERT	855	2.26E-01	2.43E-01	8.55E-01	9.48E-01	9.65E-01
ZNF697	856	2.27E-01	9.99E-01
RAX2	857	2.28E-01
ATF6	858	2.28E-01
OTX1	859	2.28E-01
NFE2L3	860	2.28E-01
IRX3	861	2.28E-01
CCR5	862	2.28E-01
ZSCAN5A	863	2.28E-01	5.23E-01	6.86E-01	9.72E-01
POLB	864	2.29E-01	1.00E+00
WIZ	865	2.29E-01
IKZF5	866	2.29E-01
HOXD13	867	2.29E-01
ELF5	868	2.30E-01	2.37E-01
ZNF69	869	2.31E-01
ZNF121	870	2.32E-01	7.56E-01	8.55E-01	9.66E-01
TBX3	871	2.33E-01
CHD4	872	2.33E-01	9.92E-01
CHD3	873	2.33E-01
None	874	2.34E-01	5.00E-01	7.25E-01	9.79E-01
ZNF333	875	2.34E-01
ZNF616	876	2.35E-01
ID2	877	2.35E-01
ZNF765	878	2.36E-01
MTF1	879	2.36E-01
CENPC	880	2.36E-01	2.49E-01	3.15E-01
TFCP2	881	2.36E-01
MCM5	882	2.36E-01	9.31E-01
FOXK2	883	2.36E-01	2.71E-01	4.11E-01	4.54E-01	6.25E-01
ZNF528	884	2.36E-01	9.00E-01	9.33E-01	9.55E-01
ZNF644	885	2.36E-01	2.67E-01	2.93E-01
FERD3L	886	2.36E-01
DDX11	887	2.37E-01	2.52E-01
ZNF823	888	2.37E-01
ZNF267	889	2.39E-01
ESCO2	890	2.41E-01	2.46E-01	9.94E-01	1.00E+00
ID3	891	2.41E-01	5.08E-01	8.10E-01
NFIL3	892	2.43E-01	4.69E-01
HP1BP3	893	2.43E-01
LIN9	894	2.44E-01	3.52E-01	7.77E-01
ADNP2	895	2.44E-01
ZNF169	896	2.44E-01	2.48E-01
NCOA1	897	2.46E-01	4.12E-01	4.38E-01	7.91E-01	9.06E-01
SIX4	898	2.47E-01	7.37E-01
PCGF6	899	2.47E-01
POU2F1	900	2.49E-01	3.56E-01	3.88E-01	4.30E-01	8.42E-01
ZNF564	901	2.49E-01
GAPDH	902	2.49E-01
TERF1	903	2.50E-01	2.61E-01	7.47E-01
CARM1	904	2.50E-01	1.00E+00
FOXG1	905	2.51E-01
NEUROD2	906	2.52E-01
RFX2	907	2.52E-01	8.99E-01	9.98E-01
PRDM4	908	2.52E-01
KDM5A	909	2.52E-01	7.87E-01	9.19E-01	9.61E-01
HOXB2	910	2.52E-01
ZNF132	911	2.53E-01
KMT2B	912	2.54E-01	7.04E-01
HBG1 | HBG2	913	2.57E-01	2.62E-01	2.87E-01
ZNF264	914	2.57E-01	3.88E-01	7.00E-01	9.98E-01
BARX1	915	2.60E-01	9.68E-01
CDKN1B	916	2.60E-01	3.96E-01
PITX1	917	2.61E-01
EPO	918	2.61E-01	3.94E-01	9.99E-01	1.00E+00
THAP4	919	2.61E-01
SREBF2	920	2.61E-01	2.79E-01	3.08E-01	9.55E-01	1.00E+00
HIVEP1	921	2.61E-01
LOXL1	922	2.63E-01	1.00E+00
PIAS4	923	2.64E-01	7.28E-01
JDP2	924	2.65E-01
CASZ1	925	2.66E-01
MECOM	926	2.66E-01
LMX1B	927	2.67E-01
ZNF614	928	2.69E-01
ZNF223	929	2.70E-01
HIVEP3	930	2.70E-01
MSC	931	2.71E-01
NR5A2	932	2.71E-01	3.36E-01	6.17E-01	9.60E-01
ZFP42	933	2.71E-01	9.67E-01	9.96E-01
DPF2	934	2.73E-01	4.60E-01	5.13E-01	6.42E-01
SMN1	935	2.73E-01	3.94E-01
ERF	936	2.74E-01
PRDM12	937	2.75E-01	4.09E-01
ZMYND11	938	2.75E-01	3.17E-01	9.38E-01	9.55E-01
ZNF33A	939	2.75E-01	3.19E-01	7.13E-01
DBP	940	2.79E-01
ZNF433	941	2.79E-01
ZNF37A	942	2.81E-01
ZNF45	943	2.81E-01
FOXR2	944	2.82E-01	8.30E-01
SKI	945	2.82E-01
CREB3L2	946	2.82E-01
SIX1	947	2.87E-01	5.91E-01	6.12E-01	8.00E-01	8.56E-01
ZNF502	948	2.88E-01	9.33E-01
CDK2	949	2.88E-01	9.52E-01	9.81E-01
BRD7	950	2.88E-01	7.65E-01
ZNF101	951	2.89E-01	9.97E-01	1.00E+00
ZNF778	952	2.90E-01	9.71E-01
ZNF454	953	2.90E-01	4.16E-01
ZNF782	954	2.91E-01
ZNF730	955	2.92E-01
DPF1	956	2.93E-01	8.54E-01
SMARCE1	957	2.94E-01	4.46E-01	8.04E-01	9.42E-01
BCAT1	958	2.95E-01	5.50E-01
DYRK1A	959	2.97E-01	8.51E-01	9.93E-01
YBX1	960	2.97E-01	3.53E-01	6.98E-01	9.20E-01	9.47E-01
ZSCAN5B	961	2.99E-01	9.58E-01	9.89E-01	9.91E-01
ZNF708	962	3.00E-01	3.35E-01
ZIM2	963	3.01E-01
KLF17	964	3.01E-01	9.72E-01
MZF1	965	3.02E-01	7.32E-01
ZNF225	966	3.02E-01
EGFR	967	3.04E-01	5.29E-01
GZF1	968	3.04E-01
ZFP69	969	3.05E-01
EGFA-T1	970	3.08E-01	3.84E-01	8.72E-01
CHAT	971	3.09E-01	3.89E-01
NCAPG2	972	3.09E-01	3.77E-01
ZNF24	973	3.09E-01	8.25E-01	9.25E-01	9.37E-01	9.73E-01
ZIK1	974	3.10E-01
WRNIP1	975	3.12E-01
ZNF707	976	3.12E-01	9.55E-01	9.99E-01
ZNF513	977	3.15E-01
NFAT5	978	3.16E-01	4.41E-01
NHLH1	979	3.16E-01
ARID3B	980	3.17E-01
SIX2	981	3.17E-01	6.38E-01	6.38E-01	6.99E-01	9.75E-01
XRCC4	982	3.17E-01
MCM7	983	3.19E-01	6.13E-01	9.00E-01	9.33E-01
ZNF283	984	3.20E-01
ZNF235	985	3.23E-01
MRE11A	986	3.30E-01	8.07E-01
ZNF440	987	3.30E-01
TSC22D4	988	3.33E-01	9.63E-01	9.97E-01	9.97E-01	1.00E+00
SMARCC2	989	3.35E-01	3.35E-01
PALB2	990	3.35E-01
KLF6	991	3.35E-01	6.17E-01
PPARA	992	3.39E-01
ZNF207	993	3.40E-01	8.24E-01	9.80E-01
ZNF615	994	3.40E-01
ZFHX3	995	3.40E-01
POLR3G	996	3.41E-01	6.96E-01	9.52E-01	9.75E-01	9.77E-01
HOXA5	997	3.43E-01
ZNF662	998	3.43E-01
ZNF17	999	3.44E-01
SNAPC1	1000	3.44E-01	8.10E-01
MAP2K1	1001	3.45E-01	4.30E-01
ZNF485	1002	3.45E-01
ICE1	1003	3.45E-01	8.02E-01	9.41E-01
TLE3	1004	3.48E-01
BRDU	1005	3.51E-01	7.92E-01	9.02E-01	9.98E-01	9.98E-01
IRF2	1006	3.52E-01	6.55E-01	6.94E-01
ZNF334	1007	3.55E-01
ZNF675	1008	3.57E-01
PRPF4	1009	3.57E-01	8.90E-01	9.71E-01	9.93E-01
SMARCA2	1010	3.62E-01
ZNF383	1011	3.63E-01
MEF2D	1012	3.64E-01	4.74E-01	4.80E-01
ZBTB7B	1013	3.65E-01
ELL	1014	3.65E-01
SIX5	1015	3.70E-01	5.38E-01	9.31E-01	9.42E-01	9.86E-01
NFRKB	1016	3.74E-01	8.75E-01
PRDM2	1017	3.74E-01	9.02E-01
ZNF324	1018	3.74E-01	4.49E-01	9.86E-01	1.00E+00
ZNF417	1019	3.75E-01
ZNF737	1020	3.78E-01
HOXB6	1021	3.79E-01
ZNF805	1022	3.79E-01
KLF7	1023	3.82E-01	5.79E-01	9.76E-01
CHD5	1024	3.82E-01
ZZZ3	1025	3.82E-01	8.33E-01	9.23E-01
ZNF138	1026	3.82E-01	9.94E-01
ZNF212	1027	3.83E-01
ELK4	1028	3.85E-01	9.20E-01	9.45E-01	9.91E-01	9.93E-01
ARID1A	1029	3.85E-01	8.93E-01
ZNF285	1030	3.87E-01
LHX3	1031	3.89E-01
ZFP14	1032	3.89E-01
ZNF530	1033	3.95E-01
C11orf30	1034	4.00E-01	5.86E-01
ZNF623	1035	4.02E-01	7.98E-01
LHX5	1036	4.04E-01
ZNF410	1037	4.04E-01	9.25E-01
CSNK2A1	1038	4.07E-01
CAMTA2	1039	4.12E-01
HSF4	1040	4.13E-01
GRHL1	1041	4.14E-01
DICER1	1042	4.16E-01
ZNF350	1043	4.22E-01	4.53E-01
ZNF222	1044	4.24E-01
ZNF124	1045	4.26E-01
BTAF1	1046	4.27E-01
ZNF181	1047	4.33E-01
ZNF331	1048	4.34E-01	4.41E-01	4.54E-01
ZNF496	1049	4.34E-01
CBFA2T3	1050	4.37E-01
ZNF667	1051	4.37E-01	8.69E-01
MEN1	1052	4.39E-01	7.99E-01	9.72E-01	9.94E-01
ZNF781	1053	4.40E-01	4.79E-01
ZC3H11A	1054	4.41E-01
CHAMP1	1055	4.42E-01	5.80E-01
TEAD2	1056	4.53E-01	9.48E-01	9.78E-01
ATF7IP	1057	4.57E-01	5.19E-01
NKX6-1	1058	4.68E-01
RBP2	1059	4.69E-01	5.29E-01	7.59E-01	8.76E-01
RORA	1060	4.72E-01
ZNF407	1061	4.83E-01
ZNF260	1062	4.86E-01
ZNF687	1063	4.91E-01	4.95E-01
CALU	1064	4.91E-01	9.63E-01
BCL11B	1065	4.94E-01	1.00E+00
ZNF300	1066	4.95E-01
ZNF684	1067	4.95E-01
ZNF337	1068	4.96E-01
ZNF311	1069	4.98E-01
RYBP	1070	5.01E-01	9.70E-01
ZNF75A	1071	5.02E-01	6.33E-01
HOXA10	1072	5.05E-01
ZNF484	1073	5.06E-01
ZNF571	1074	5.07E-01
HOXA1	1075	5.12E-01
ZNF280D	1076	5.12E-01	9.28E-01	9.91E-01
ZNF324B	1077	5.13E-01
ZNF613	1078	5.18E-01
MBTD1	1079	5.22E-01
NR2F6	1080	5.25E-01	6.51E-01	8.43E-01	8.52E-01	8.69E-01
HDAC6	1081	5.26E-01	9.60E-01	9.61E-01	9.69E-01	9.96E-01
ZNF799	1082	5.31E-01
ZNF620	1083	5.35E-01
MIXL1	1084	5.37E-01
GCG	1085	5.39E-01
SPIN1	1086	5.40E-01
ZNF423	1087	5.43E-01	9.92E-01
GTF2A2	1088	5.53E-01	9.18E-01
INSM2	1089	5.54E-01	6.07E-01
NKX2-8	1090	5.55E-01
POLR3A	1091	5.55E-01	8.05E-01	9.41E-01	9.52E-01	9.79E-01
HAND1	1092	5.56E-01
HOXC13	1093	5.57E-01
ZNF134	1094	5.61E-01
ZNF518A	1095	5.62E-01	6.11E-01
NR4A2	1096	5.62E-01
GMEB1	1097	5.63E-01
TCFL5	1098	5.69E-01
ZNF566	1099	5.82E-01
SND1	1100	5.84E-01	8.78E-01	9.52E-01
t-IgG-control	1101	5.87E-01	9.33E-01
USP7	1102	5.89E-01	9.71E-01
ZNF692	1103	5.98E-01	7.13E-01
ZFP1	1104	6.00E-01
ZNF626	1105	6.05E-01
PHF6	1106	6.06E-01
ZNF552	1107	6.07E-01
MYOG	1108	6.09E-01
SOX3	1109	6.11E-01
ZBTB6	1110	6.14E-01	7.23E-01	8.71E-01
ZNF880	1111	6.16E-01
ZNF669	1112	6.20E-01	9.28E-01
OLFM2	1113	6.29E-01	9.03E-01
ZNF808	1114	6.41E-01
KAT2B	1115	6.43E-01	8.54E-01	8.54E-01	9.53E-01	9.96E-01
LHX4	1116	6.45E-01
ZNF619	1117	6.47E-01
CREB3	1118	6.50E-01	9.34E-01	9.65E-01
SSRP1	1119	6.54E-01	7.09E-01	8.37E-01	9.27E-01	9.68E-01
IRF9	1120	6.61E-01	9.01E-01	1.00E+00
ZNF586	1121	6.63E-01
POLR2H	1122	6.72E-01	7.56E-01
ZNF19	1123	6.78E-01
ZNF362	1124	6.88E-01	8.35E-01
MBD4	1125	6.92E-01
NR3C2	1126	6.99E-01	9.99E-01	1.00E+00
ETV7	1127	7.08E-01
AUTS2	1128	7.24E-01
ZNF785	1129	7.25E-01
ALKBH3	1130	7.28E-01
NBN	1131	7.30E-01	9.26E-01	9.98E-01	1.00E+00	1.00E+00
DOT1L	1132	7.38E-01
SRPK1	1133	7.39E-01	7.58E-01
ZNF292	1134	7.40E-01	8.57E-01
MYF6	1135	7.42E-01
ZKSCAN3	1136	7.44E-01
TDRD3	1137	7.57E-01
LHX6	1138	7.58E-01
SCRT1	1139	7.59E-01	7.73E-01	9.22E-01
ZNF3	1140	7.62E-01	1.00E+00
ZNF90	1141	7.65E-01
ZNF501	1142	7.69E-01	9.77E-01
ZNF165	1143	7.76E-01
RLF	1144	7.88E-01
KAT8	1145	7.89E-01	9.85E-01	9.86E-01
TRRAP	1146	7.89E-01	9.90E-01
ZNF157	1147	7.93E-01
BDP1	1148	7.94E-01	9.19E-01	9.65E-01	9.82E-01	9.99E-01
MGEA5	1149	7.97E-01
PYGO2	1150	7.97E-01	9.75E-01
ZNF580	1151	7.99E-01	8.74E-01
ZNF320	1152	8.10E-01	9.44E-01	9.78E-01
ZNF12	1153	8.19E-01	9.45E-01
SRCAP	1154	8.20E-01
FANCD2	1155	8.22E-01	9.31E-01
SMARCA5	1156	8.27E-01	1.00E+00	1.00E+00
BARHL1	1157	8.28E-01
SNAPC5	1158	8.32E-01
GUCY1B3	1159	8.35E-01
TLX1	1160	8.36E-01
CREB3L4	1161	8.39E-01
ZNF395	1162	8.46E-01
NR0B2	1163	8.51E-01
MCM3	1164	8.53E-01	9.79E-01	9.97E-01
CDK12	1165	8.54E-01
ZNF2	1166	8.54E-01	9.84E-01	9.90E-01
DPPA2	1167	8.60E-01
COIL	1168	8.64E-01
ZNF774	1169	8.64E-01
ORC1	1170	8.66E-01
HOTAIR	1171	8.70E-01	9.99E-01	9.99E-01	1.00E+00
ZNF800	1172	8.71E-01	9.79E-01
ZNF460	1173	8.76E-01
MXD1	1174	8.78E-01
BRF1	1175	8.80E-01	9.88E-01	9.89E-01	9.93E-01
ZNF777	1176	8.81E-01
ZNF28	1177	8.83E-01
ZNF281	1178	8.84E-01	9.78E-01
RFX7	1179	8.85E-01
SMARCA1	1180	8.88E-01
C17orf49	1181	8.88E-01	9.94E-01
ZNF764	1182	8.92E-01
ZNF585B	1183	8.93E-01	9.87E-01
FUS	1184	8.93E-01	9.86E-01	1.00E+00
TBL1XR1	1185	8.96E-01	9.73E-01	9.98E-01
ZNF791	1186	8.98E-01
ZNF837	1187	8.99E-01	9.99E-01
ZNF596	1188	9.00E-01
ZNF442	1189	9.03E-01
ZNF439	1190	9.06E-01
OVOL3	1191	9.09E-01	9.93E-01
ZNF488	1192	9.12E-01	9.36E-01
CBFA2T2	1193	9.12E-01
CBX6	1194	9.25E-01	9.98E-01
MBD1_isoform1	1195	9.28E-01	9.98E-01
C17orf96	1196	9.34E-01	9.57E-01
ZNF398	1197	9.35E-01
TARDBP	1198	9.36E-01	9.87E-01	9.95E-01	1.00E+00
STAG2	1199	9.37E-01
ZFP41	1200	9.39E-01	9.99E-01
DLX6	1201	9.44E-01
ZFP37	1202	9.46E-01	9.84E-01
ZNF48	1203	9.48E-01	9.84E-01
ZNF329	1204	9.50E-01
ZNF10	1205	9.54E-01
NKRF	1206	9.54E-01	9.72E-01
POLR3GL	1207	9.56E-01
ICE2	1208	9.56E-01
ZNF565	1209	9.57E-01
GLI3	1210	9.60E-01
ZNF414	1211	9.60E-01	9.94E-01
ZNF784	1212	9.61E-01
ZMIZ1	1213	9.61E-01	9.89E-01	9.95E-01
NME2	1214	9.62E-01	9.97E-01
GLIS3	1215	9.62E-01
DR1	1216	9.64E-01
COPS2	1217	9.67E-01
PLRG1	1218	9.69E-01	9.77E-01
ZNF816	1219	9.70E-01	9.79E-01
ZNF555	1220	9.70E-01
ZSCAN23	1221	9.71E-01	9.82E-01
DEAF1	1222	9.73E-01
ZNF322	1223	9.73E-01
USP49	1224	9.74E-01	9.80E-01
ZBTB49	1225	9.75E-01	9.97E-01
ATOH1	1226	9.75E-01
ZNF71	1227	9.75E-01
TOX4	1228	9.76E-01
ZNF587	1229	9.77E-01
ZNF280A	1230	9.77E-01
ZNF16	1231	9.78E-01	9.99E-01
ELF2	1232	9.79E-01	9.98E-01
ZFP3	1233	9.79E-01	1.00E+00
RAC3	1234	9.79E-01
CSDE1	1235	9.80E-01	9.86E-01	1.00E+00	1.00E+00
ZNF239	1236	9.80E-01	1.00E+00
ZNF354C	1237	9.81E-01	9.94E-01
ZBTB1	1238	9.81E-01	9.99E-01
HOXC8	1239	9.81E-01
ZBTB18	1240	9.82E-01
ASCL2	1241	9.82E-01
EPC1	1242	9.82E-01	1.00E+00
BARX2	1243	9.83E-01
KLF16	1244	9.83E-01	1.00E+00
HOXC6	1245	9.83E-01
GRP20	1246	9.85E-01
GTF3C2	1247	9.86E-01	9.97E-01
ZNF318	1248	9.86E-01	9.94E-01	1.00E+00
ARNT2	1249	9.87E-01
ZNF512	1250	9.88E-01	9.94E-01
CCND2	1251	9.90E-01	1.00E+00
CCDC101	1252	9.90E-01	9.99E-01
ZNF525	1253	9.91E-01
ZNF141	1254	9.92E-01
ZKSCAN8	1255	9.93E-01	9.93E-01
SETX	1256	9.93E-01	9.99E-01
ZFP90	1257	9.94E-01
AEBP2	1258	9.95E-01	9.97E-01	9.98E-01
TRIM22	1259	9.96E-01	9.99E-01
ZNF114	1260	9.96E-01
CRY1	1261	9.96E-01
HJURP	1262	9.96E-01	9.98E-01
HDAC4	1263	9.97E-01
CBX4	1264	9.97E-01
ZNF284	1265	9.97E-01
NONO	1266	9.98E-01	9.99E-01
BANP	1267	9.98E-01	9.98E-01
ZBTB16	1268	9.98E-01
PPARGC1A	1269	9.98E-01
HLTF	1270	9.98E-01	9.99E-01
FEV	1271	9.99E-01
FOXD2	1272	9.99E-01
ZNF346	1273	1.00E+00	1.00E+00
ZNF563	1274	1.00E+00
MIER1	1275	1.00E+00	1.00E+00
NKX2-2	1276	1.00E+00
YBX3	1277	1.00E+00	1.00E+00	1.00E+00
ZNF445	1278	1.00E+00
BRD9	1279	1.00E+00	1.00E+00
RBCK1	1280	1.00E+00
ZNF768	1281	1.00E+00
HAP1	1282	1.00E+00
ZNF654	1283	1.00E+00	1.00E+00
ZTA	1284	1.00E+00	1.00E+00
SON	1285	1.00E+00
ZNF92	1286	1.00E+00
TERC	1287	1.00E+00	1.00E+00	1.00E+00	1.00E+00
TIAM1	1288	1.00E+00
ZNF436	1289	1.00E+00
HES7	1290	1.00E+00
CREBL2	1291	1.00E+00
IGF1R	1292	1.00E+00
TGIF1	1293	1.00E+00
NFATC4	1294	1.00E+00
PGBD5	1295	1.00E+00
CREB3L1	1296	1.00E+00
HIC2	1297	1.00E+00
HES5	1298	1.00E+00
NR1D1	1299	1.00E+00
AHCTF1	1300	1.00E+00
CEBPE	1301	1.00E+00
JAZF1	1302	1.00E+00
BHLHE41	1303	1.00E+00
TAF15	1304	1.00E+00
TFEB	1305	1.00E+00
IRX2	1306	1.00E+00
IRX5	1307	1.00E+00
HMGA1	1308	1.00E+00
LCOR	1309	1.00E+00	1.00E+00
TRPS1	1310	1.00E+00
ID1	1311	1.00E+00
IRF8	1312	1.00E+00
UBP1	1313	1.00E+00
CAMTA1	1314	1.00E+00	1.00E+00
NKX2-3	1315	1.00E+00
NR2E3	1316	1.00E+00

## Sheet: B
Lisa for androgen-regulated and siSIM2 up-regulated genes in DHT and in vehicle conditions
Transcription Factor	rank	1st Sample p-value	2nd Sample p-value	3rd Sample p-value	4th Sample p-value	5th Sample p-value
FOXA1	1	5.98E-36	3.36E-35	7.15E-35	1.26E-34	1.36E-33
LMNB1	2	7.99E-32	3.21E-01	3.39E-01	3.69E-01	5.64E-01
FOXA2	3	1.17E-29	6.12E-26	7.04E-23	1.18E-20	4.21E-14
HOXB13	4	3.24E-29	1.05E-28	3.95E-21	6.09E-20	5.73E-16
AR	5	1.86E-26	6.35E-26	7.05E-26	7.55E-26	2.38E-25
SMARCA4	6	1.26E-25	6.53E-20	6.78E-06	3.89E-03	6.61E-03
SOX4	7	3.00E-25	2.50E-21	2.90E-19	1.02E-03	3.52E-01
LMNA	8	2.60E-24	2.13E-01	2.59E-01	2.91E-01	3.54E-01
MEF2B	9	1.83E-22	1.65E-05	1.40E-02	2.42E-02	3.80E-02
NUP98-HOXA9	10	3.19E-22	4.15E-01
CEBPB	11	7.20E-21	3.31E-20	1.07E-17	2.84E-16	1.65E-15
PR	12	8.71E-21	3.66E-15	1.60E-11	7.11E-09	3.24E-07
MBOAT4	13	7.20E-20	5.18E-01
ING5	14	3.45E-19
RBL1	15	3.87E-19
TRIM25	16	5.94E-19	9.90E-01	9.99E-01	1.00E+00	1.00E+00
PBX3	17	1.24E-18	2.22E-05	7.71E-03	9.76E-02	1.00E+00
WDR5	18	1.75E-18	1.55E-04	7.41E-03	1.12E-02	3.92E-02
ERCC2	19	3.99E-18
PSIP1	20	1.11E-17	9.26E-03
HDAC1	21	2.09E-17	1.09E-02	1.73E-02	3.46E-02	3.59E-02
PSMA7	22	6.42E-17	7.41E-14
MYC	23	1.28E-16	2.06E-09	7.53E-08	3.13E-06	3.65E-06
ERCC3	24	1.70E-16
PIAS1	25	2.23E-16	1.60E-14	3.25E-14	9.21E-14	2.35E-13
NKX3-1	26	1.53E-15	2.09E-04	1.49E-02	1.00E+00
AFF1	27	3.89E-15	5.16E-15	9.74E-12	1.35E-06	5.16E-06
MYH11	28	4.94E-15	2.65E-02	9.66E-02	1.17E-01
SOX2	29	6.22E-15	1.50E-02	4.61E-02	7.22E-02	8.46E-02
BMI1	30	6.66E-15	7.44E-06	4.07E-03	5.86E-02	7.94E-02
GATA2	31	9.38E-15	1.32E-13	5.19E-13	1.21E-12	9.15E-11
NFATC3	32	1.13E-14	3.91E-01
TRIM28	33	1.32E-14	4.49E-05	1.87E-03	1.39E-02	1.95E-02
ZMYND8	34	1.53E-14	1.87E-08	4.79E-07	8.38E-04	9.57E-02
SP140	35	2.09E-14	1.52E-03
CBX3	36	3.23E-14	4.58E-05	9.42E-02	2.19E-01	2.61E-01
ESR1	37	3.65E-14	3.57E-10	8.28E-08	3.91E-07	2.80E-06
TET2	38	5.75E-14	1.16E-10	8.24E-06	3.58E-03	5.84E-03
SUMO2	39	6.77E-14	9.55E-11	4.11E-10	5.50E-09	2.53E-08
RNF2	40	3.17E-13	9.10E-07	2.87E-02	1.32E-01	1.73E-01
KMT2A	41	3.48E-13	2.76E-09	1.62E-04	3.39E-04	4.27E-03
MED1	42	5.97E-13	1.05E-08	6.95E-08	7.56E-06	9.95E-05
GATA4	43	8.79E-13	2.00E-07	7.30E-06	2.30E-05	2.44E-05
ZBTB48	44	1.53E-12	3.01E-12	2.83E-11	4.91E-11	5.78E-11
CTCF	45	1.71E-12	1.01E-03	1.14E-03	1.83E-03	3.26E-03
LEO1	46	2.37E-12	7.92E-01
INTS3	47	2.90E-12
H3K18me1	48	3.01E-12	3.48E-03
NR3C1	49	3.90E-12	8.45E-12	8.67E-12	8.66E-11	1.89E-08
GATA3	50	4.07E-12	6.83E-11	4.93E-09	1.03E-06	1.81E-06
RING1	51	4.45E-12	9.90E-01	1.00E+00
BRD4	52	4.51E-12	2.77E-10	1.21E-08	3.41E-08	9.49E-08
GLI2	53	5.33E-12	3.44E-02	8.07E-01
MAZ	54	1.13E-11	4.10E-02	7.57E-02	2.23E-01	2.65E-01
KDM2B	55	1.24E-11	1.40E-03	9.37E-03	1.18E-02	1.70E-02
SMARCB1	56	1.48E-11	1.48E-11	3.39E-01	3.44E-01	8.02E-01
MAFK	57	5.14E-11	1.45E-05	2.08E-05	2.39E-01	5.53E-01
HDAC3	58	5.33E-11	7.75E-02	5.63E-01	9.13E-01
CDX2	59	8.16E-11	1.43E-07	2.88E-07	5.16E-06	3.12E-04
PRDM6	60	1.03E-10
JARID2	61	1.48E-10	4.57E-03	1.75E-02	4.36E-02	3.93E-01
RBBP5	62	2.30E-10	2.10E-08	6.88E-04	1.97E-03	3.62E-03
ASH2L	63	2.81E-10	6.97E-09
DUX4	64	2.93E-10	3.09E-05	5.82E-02	2.81E-01
IRAK1	65	6.97E-10
GATA6	66	7.58E-10	4.20E-09	6.17E-09	2.69E-08	2.29E-06
HEXIM1	67	8.50E-10	4.64E-02	5.35E-02	3.97E-01	4.06E-01
GPS2	68	8.70E-10
FLI1	69	9.77E-10	1.03E-06	7.54E-05	7.87E-04	5.13E-03
EZH2	70	2.53E-09	4.46E-06	3.84E-03	7.23E-03	2.96E-02
ZIM3	71	2.96E-09	1.01E-02
HLF	72	3.24E-09	2.94E-08
RBL2	73	3.67E-09	1.27E-01	4.53E-01	6.56E-01	7.32E-01
DLX2	74	3.74E-09
ERG	75	1.38E-08	8.17E-08	3.71E-07	5.80E-05	9.06E-04
PPARG	76	1.41E-08	1.43E-05	3.56E-05	3.89E-04	4.14E-04
ING2	77	1.55E-08
GTF2B	78	1.69E-08	4.54E-05	1.82E-02	5.29E-02	9.23E-02
UHRF2	79	1.84E-08
DNMT3A	80	2.26E-08	1.80E-04	1.00E-01	3.39E-01	3.91E-01
ZSCAN16	81	5.12E-08	5.98E-01	9.12E-01	9.96E-01	9.97E-01
GATA1	82	5.61E-08	7.23E-07	7.23E-07	8.81E-07	6.26E-06
CDCA2	83	5.78E-08
FOXO3	84	7.90E-08	1.40E-07	9.70E-03	4.27E-02	4.61E-02
5HMC	85	9.96E-08	1.58E-07	1.09E-05	1.71E-03	9.72E-02
MAFF	86	9.97E-08	3.39E-01	8.52E-01
HSF1	87	1.07E-07	5.14E-02	1.67E-01	1.72E-01	1.87E-01
OTX2	88	1.35E-07	1.97E-07	7.34E-06	6.69E-04	1.08E-02
XRN2	89	1.35E-07	8.38E-06	8.13E-05	1.15E-04	1.69E-04
TCF7L2	90	1.76E-07	6.20E-07	1.41E-03	1.46E-03	5.03E-03
PTPN11	91	1.79E-07	5.74E-01
YAP1	92	1.83E-07	5.99E-04	7.89E-04	1.88E-02	1.98E-02
POU2F2	93	2.46E-07	7.57E-04
ATF4	94	3.02E-07	1.22E-04	1.32E-03	2.16E-02	4.73E-02
FAIRE	95	3.41E-07	2.56E-04	2.47E-03	1.63E-02	4.38E-02
T	96	3.61E-07	1.15E-04	1.27E-04	2.50E-02	3.61E-02
NR1H3	97	3.80E-07	1.03E-05	1.15E-03	3.35E-03	3.60E-01
AGO2	98	5.57E-07	3.11E-01	3.94E-01	9.32E-01	9.93E-01
HDAC2	99	5.79E-07	7.67E-05	7.67E-05	1.81E-04	1.91E-04
TCF7	100	6.32E-07	1.85E-03	9.07E-02	1.38E-01	2.09E-01
YY1	101	6.41E-07	2.69E-06	6.85E-05	9.59E-05	1.63E-03
DDX5	102	7.12E-07	4.98E-02
DNMT3B	103	7.25E-07	1.74E-01	1.94E-01	2.99E-01	3.79E-01
PHF2	104	7.34E-07	1.12E-01
LHX2	105	8.33E-07	1.00E-02
CTBP2	106	8.35E-07	6.31E-01	9.39E-01
TBL1X	107	1.02E-06
PGR	108	1.08E-06
CHD8	109	1.52E-06	1.41E-02	8.72E-02	8.82E-02	1.74E-01
SUPT5H	110	1.66E-06	1.61E-02	5.61E-02	9.73E-02	8.91E-01
EHMT2	111	1.85E-06	1.13E-04	3.48E-03	6.74E-03	6.81E-02
FOS	112	2.26E-06	5.36E-05	1.16E-04	1.23E-04	4.19E-04
TCF12	113	2.26E-06	1.99E-04	4.02E-04	1.38E-03	1.70E-03
REST	114	2.61E-06	2.88E-06	1.11E-04	1.55E-04	2.58E-04
EED	115	2.63E-06	1.19E-04	1.72E-04	1.88E-01	4.75E-01
ZBTB17	116	3.19E-06	1.89E-01	2.59E-01	6.26E-01	8.17E-01
MECP2	117	3.94E-06	3.93E-05	4.38E-05	5.54E-03	1.55E-01
FOXO1	118	4.83E-06	1.24E-02	2.13E-02	5.33E-02	6.11E-02
ARRB1	119	4.92E-06	4.40E-05	3.54E-01	3.78E-01
TP53	120	5.24E-06	6.20E-06	3.95E-04	2.65E-02	3.02E-02
XBP1	121	5.49E-06	2.45E-02	3.40E-02	8.87E-02	4.42E-01
PROX1	122	5.91E-06	1.24E-05	7.34E-02
STAT1	123	6.81E-06	7.51E-05	9.00E-04	6.56E-03	1.84E-02
RUNX3	124	7.72E-06
CREBBP	125	7.96E-06	1.86E-04	4.10E-03	8.46E-03	4.22E-02
TAL1	126	8.71E-06	2.47E-05	1.83E-04	2.49E-04	1.44E-03
HNF1B	127	8.79E-06	1.46E-01	4.64E-01	6.16E-01	6.80E-01
TRIM24	128	8.84E-06	4.44E-04	2.81E-02	4.45E-01	5.57E-01
JUND	129	9.09E-06	1.81E-04	2.71E-04	4.22E-04	6.31E-04
SPI1	130	9.62E-06	5.23E-05	8.99E-05	2.94E-04	3.11E-04
AGO1	131	9.70E-06	9.91E-02	9.91E-02	3.39E-01	5.78E-01
GRHL2	132	9.78E-06	1.06E-05	2.33E-05	1.02E-04	2.49E-04
TEAD1	133	1.02E-05	3.45E-03	2.92E-02	5.08E-02	7.66E-02
SP1	134	1.05E-05	9.96E-04	1.02E-03	1.67E-02	2.03E-02
SMAD2/3	135	1.07E-05	1.70E-02	1.57E-01	1.68E-01	3.97E-01
CDK6	136	1.09E-05
NANOG	137	1.11E-05	1.72E-04	3.21E-04	1.65E-03	2.26E-02
SNAI2	138	1.28E-05	2.03E-05	6.53E-05	9.26E-05	1.00E-01
JUN	139	1.30E-05	4.07E-05	2.05E-04	2.86E-03	4.46E-03
JUNB	140	1.34E-05	2.68E-04	1.32E-01	8.39E-01	9.19E-01
GRHL3	141	1.40E-05	1.18E-04	5.30E-03
NR2F2	142	2.01E-05	2.54E-03	5.23E-02	1.79E-01	2.27E-01
RELA	143	2.09E-05	1.68E-04	4.51E-04	1.18E-03	2.34E-03
ETV5	144	2.42E-05	7.16E-04
SMC1A	145	2.44E-05	9.86E-04	3.31E-03	1.15E-02	1.82E-02
SCML2	146	2.46E-05	9.44E-03	1.87E-01	3.08E-01	3.39E-01
5MC	147	2.55E-05	1.00E+00	1.00E+00	1.00E+00
RUNX1	148	2.85E-05	5.12E-05	1.92E-04	2.03E-03	2.06E-03
KDM4B	149	2.87E-05	9.89E-01
TFDP1	150	2.92E-05	6.67E-03	1.49E-01	4.21E-01	8.37E-01
NEUROD1	151	3.10E-05	1.67E-04	5.68E-04	1.86E-02	4.14E-02
CTRL	152	3.15E-05	1.88E-01	4.03E-01
BATF3	153	3.17E-05	3.54E-01
KDM1A	154	3.18E-05	2.32E-03	1.53E-02	2.19E-02	2.19E-02
TTF1	155	3.46E-05	1.07E-02
KDM4C	156	4.04E-05	3.86E-01	3.92E-01	4.23E-01
FOXP1	157	4.43E-05	8.22E-05	1.19E-03	1.78E-03	2.41E-02
SETDB1	158	4.47E-05	5.75E-04	1.66E-02	8.55E-02	2.43E-01
CEBPG	159	5.02E-05	3.03E-04	3.28E-03	1.54E-02	6.32E-01
BCL3	160	5.18E-05	9.78E-05	4.10E-04	4.59E-04	6.41E-04
CDK8	161	5.66E-05	1.34E-04	4.84E-03	1.89E-02	5.63E-02
HES2	162	5.78E-05	1.67E-04	1.81E-04	4.79E-04	7.62E-04
NKX2-1	163	6.28E-05	5.37E-04	7.16E-02	8.50E-02	2.50E-01
NFATC1	164	6.39E-05	1.40E-04	4.28E-01	7.37E-01
LARP7	165	6.81E-05	1.14E-03	8.58E-01	1.00E+00	1.00E+00
BANF1	166	7.20E-05	7.85E-01	9.16E-01
BRD2	167	8.13E-05	3.37E-03	7.02E-02	8.74E-02	2.05E-01
KDM5B	168	8.34E-05	9.25E-04	1.34E-03	1.92E-03	4.26E-03
MLLT1	169	8.79E-05	4.21E-03	2.29E-02	1.13E-01	1.82E-01
SPIB	170	9.12E-05	6.03E-02	9.57E-02	3.09E-01	5.40E-01
BAHD1	171	9.46E-05	4.03E-01	4.67E-01
AFF4	172	1.09E-04	1.50E-02	1.73E-02	2.38E-02	3.06E-02
SAP30	173	1.18E-04	1.18E-04	4.72E-02	1.09E-01	8.00E-01
NEUROG2	174	1.23E-04	4.34E-04	1.92E-03	4.56E-03	5.33E-03
UBTF	175	1.32E-04	4.97E-02	1.13E-01	4.18E-01	4.50E-01
MED12	176	1.32E-04	2.15E-01	4.83E-01	5.45E-01	6.23E-01
MAF	177	1.34E-04	1.37E-02	1.16E-01	5.39E-01
E2F1	178	1.34E-04	3.05E-04	5.25E-04	1.16E-03	1.29E-03
CEBPA	179	1.51E-04	3.02E-04	1.17E-03	1.51E-03	1.89E-03
CEBPD	180	1.56E-04	1.09E-01
ZNF202	181	2.04E-04	7.44E-01	8.33E-01
HINFP	182	2.08E-04	4.44E-01	5.25E-01	9.99E-01	9.99E-01
STAG1	183	2.12E-04	5.69E-04	3.70E-03	9.42E-03	1.73E-02
KAT7	184	2.20E-04
RAD21	185	2.33E-04	4.63E-04	1.90E-03	5.03E-03	7.16E-03
PAF1	186	2.36E-04	2.55E-03	1.45E-02	5.63E-02	1.03E-01
BATF	187	2.41E-04	1.63E-01	3.12E-01	9.69E-01
IRF1	188	2.49E-04	2.36E-03	7.75E-03	2.22E-02	8.00E-02
KDM4A	189	2.63E-04	2.63E-04
TAF1	190	2.81E-04	2.56E-03	4.00E-03	4.49E-03	4.73E-03
ZEB1	191	2.85E-04	8.10E-03	9.89E-01	1.00E+00	1.00E+00
NFIL3	192	2.89E-04	4.15E-01
7SK	193	3.05E-04	7.94E-03	1.84E-02	7.22E-02	2.41E-01
ISL1	194	3.11E-04
ZNF248	195	3.22E-04
ARID3A	196	3.26E-04	1.04E-02	9.29E-01
TP63	197	3.30E-04	9.53E-04	1.01E-02	1.14E-02	1.18E-02
THAP1	198	3.34E-04	9.07E-01
NELFE	199	3.37E-04	3.14E-03	3.92E-03	3.63E-02	6.91E-02
SIN3A	200	3.54E-04	8.18E-04	1.13E-03	1.15E-03	1.73E-03
MECOM	201	3.79E-04
DCP1A	202	3.96E-04	8.13E-03
ORC2	203	4.00E-04	3.39E-01
PAX5	204	4.16E-04	1.64E-03	1.12E-01	1.66E-01	5.06E-01
EMX1	205	4.28E-04	1.16E-02	2.54E-02	6.88E-02	3.42E-01
FOSL2	206	4.71E-04	4.82E-04	1.12E-03	1.19E-02	1.21E-02
CHD1	207	4.86E-04	3.22E-02	5.21E-02	5.51E-02	9.11E-02
ZNF585A	208	5.03E-04
ZNF534	209	5.04E-04
PHF8	210	5.30E-04	5.30E-04	8.54E-04	1.01E-03	1.08E-03
STAT3	211	5.52E-04	1.02E-02	1.30E-02	1.45E-02	8.61E-02
NIPBL	212	5.68E-04	1.76E-03	4.71E-03	1.66E-02	3.24E-02
ETV1	213	5.89E-04	8.70E-02	2.97E-01	5.32E-01	9.32E-01
KDM6B	214	5.94E-04	3.00E-02	4.14E-01	5.80E-01
SOX9	215	6.16E-04	2.43E-01	4.42E-01	5.74E-01	6.59E-01
ZFAT	216	6.26E-04
CBX1	217	6.35E-04	1.19E-02	1.15E-01	2.36E-01	4.15E-01
TFAP2C	218	6.47E-04	1.12E-02	1.65E-02	2.54E-02	8.23E-01
BCL11A	219	6.50E-04	3.47E-01	5.02E-01	7.35E-01	9.64E-01
CDK9	220	6.56E-04	1.65E-03	1.98E-03	6.14E-03	6.19E-03
MAFB	221	6.73E-04	3.59E-01
FOXH1	222	6.77E-04	1.76E-02
CHRM2	223	6.85E-04	3.93E-02	2.59E-01	3.39E-01	3.54E-01
BRD1	224	6.87E-04	2.10E-01	5.17E-01	7.97E-01	9.54E-01
NELFA	225	6.95E-04	2.75E-03	3.36E-03	1.19E-01	2.09E-01
BCOR	226	6.97E-04	3.53E-02	1.00E+00	1.00E+00
ZFP64	227	7.33E-04	7.09E-02	3.22E-01	9.98E-01	9.98E-01
ZNF695	228	7.59E-04
ZBTB7A	229	8.02E-04	5.06E-03	1.07E-01	2.30E-01	5.03E-01
MITF	230	8.38E-04	1.42E-02	1.88E-02	7.84E-02	3.65E-01
HMBOX1	231	8.54E-04
H3F3B	232	8.90E-04
CREB1	233	9.36E-04	2.33E-03	3.26E-03	3.49E-03	4.35E-03
KMT2D	234	9.54E-04	3.16E-02	5.58E-02	3.65E-01	4.88E-01
ATF3	235	9.61E-04	4.63E-03	1.74E-02	3.06E-02	3.35E-02
STAT5A	236	9.80E-04	2.96E-01	3.09E-01	3.66E-01	8.82E-01
SMARCC1	237	1.00E-03	1.00E-03	2.51E-03	1.04E-02	4.23E-01
SFPQ	238	1.01E-03	2.70E-02	7.38E-01
HSF2	239	1.02E-03	3.66E-01	6.09E-01	7.18E-01	9.45E-01
PGBD5	240	1.02E-03
TFAP4	241	1.05E-03	4.78E-03	1.39E-02	2.02E-02
BCL6	242	1.05E-03	2.30E-03	2.58E-03	3.63E-03	7.29E-03
DAXX	243	1.08E-03	8.25E-02
TGIF2	244	1.09E-03	1.63E-01
CBX2	245	1.09E-03	2.92E-01	3.64E-01	3.64E-01	4.42E-01
TCF4	246	1.12E-03	1.32E-02	1.44E-02	2.10E-02	2.56E-02
MYCN	247	1.13E-03	7.45E-01
FOXM1	248	1.14E-03	3.05E-03	1.04E-02	5.63E-02	7.52E-02
FEZF1	249	1.17E-03	1.84E-03	1.15E-01
L3MBTL4	250	1.25E-03
MYF5	251	1.29E-03
EBNA3C	252	1.33E-03	2.35E-03	1.82E-01
ETS2	253	1.34E-03	6.55E-01	7.59E-01
ZNF317	254	1.36E-03	3.85E-03	7.81E-02
TCF7L1	255	1.45E-03	5.64E-03	7.60E-03	8.69E-03	1.25E-01
SMAD3	256	1.45E-03	1.73E-03	2.57E-03	6.69E-03	1.55E-01
ELF3	257	1.47E-03	3.52E-03	3.07E-01
HBP1	258	1.49E-03	1.89E-03	5.79E-01
TRAF7	259	1.51E-03	3.61E-03	9.84E-03	1.99E-02
TBP	260	1.53E-03	1.71E-03	2.24E-03	6.66E-03	2.84E-02
MYB	261	1.53E-03	6.75E-03	2.08E-02	2.19E-02	2.91E-02
NCOR1	262	1.56E-03	6.49E-02	1.14E-01	2.37E-01	3.01E-01
CCNT1	263	1.58E-03	2.25E-01	2.33E-01	2.46E-01	2.90E-01
IKZF1	264	1.60E-03	6.26E-02	1.21E-01	1.58E-01	1.79E-01
NR1H2	265	1.84E-03	3.26E-02	5.68E-02	1.37E-01	2.33E-01
TAF7	266	2.03E-03	1.29E-01	2.59E-01	7.54E-01
SMAD4	267	2.07E-03	5.01E-03	7.24E-03	1.40E-01	2.41E-01
ZNF618	268	2.08E-03
POLR2B	269	2.11E-03	3.22E-02
TAF3	270	2.13E-03
KLF5	271	2.19E-03	9.68E-03	3.02E-02	2.91E-01	3.43E-01
SOX13	272	2.20E-03	1.05E-02
ZNF263	273	2.24E-03	1.28E-02	8.13E-02	3.87E-01	7.67E-01
HNF4A	274	2.34E-03	1.09E-02	1.76E-02	1.83E-02	3.59E-02
CBX8	275	2.43E-03	2.20E-01	2.20E-01	3.48E-01	3.84E-01
HNF1A	276	2.44E-03	8.89E-02	3.78E-01
E2F4	277	2.51E-03	3.03E-03	1.05E-01	1.45E-01	2.31E-01
JMJD1C	278	2.56E-03	1.16E-02	5.12E-01	7.55E-01
ETS1	279	2.57E-03	2.57E-03	3.23E-03	3.53E-03	1.20E-02
VEZF1	280	2.59E-03	1.72E-01	9.75E-01
STAT5B	281	2.81E-03	3.60E-03	6.88E-03	8.34E-03	5.45E-02
ZKSCAN2	282	3.05E-03
GFI1B	283	3.14E-03	4.73E-01	7.02E-01
PAX6	284	3.23E-03	5.34E-01	5.93E-01	7.53E-01
BRD3	285	3.43E-03	8.68E-03	9.59E-03	1.31E-02	9.19E-02
JMJD6	286	3.66E-03	9.91E-01	1.00E+00	1.00E+00	1.00E+00
TTF2	287	3.90E-03	2.66E-01	3.91E-01
PARP1	288	3.94E-03	3.99E-03	8.01E-03	1.45E-02	4.55E-01
ETV4	289	3.98E-03	1.52E-01	4.56E-01	4.72E-01
GREB1	290	3.99E-03	9.17E-03	3.23E-02	8.94E-02	9.96E-01
ZNF182	291	4.09E-03
GABPA	292	4.16E-03	6.70E-03	1.77E-02	1.95E-02	7.90E-02
ZNF35	293	4.20E-03
CHD2	294	4.23E-03	9.85E-03	4.09E-02	2.07E-01	2.92E-01
SOX11	295	4.26E-03	3.26E-01
MAX	296	4.28E-03	1.55E-02	3.66E-02	3.83E-02	3.83E-02
NFE2	297	4.33E-03	6.57E-03	1.32E-01	3.11E-01	5.15E-01
CBFB	298	4.37E-03	2.01E-02	2.51E-02	3.63E-02	8.08E-02
SETD1A	299	4.46E-03	6.54E-03
HOXA2	300	4.71E-03
E2F6	301	4.73E-03	1.21E-01	1.81E-01	6.42E-01	9.62E-01
EZH1	302	4.73E-03	1.53E-01	3.01E-01	4.40E-01
MYBL2	303	4.76E-03	2.00E-01	3.81E-01	6.19E-01	7.55E-01
PML	304	4.88E-03	5.67E-03	6.73E-03	3.57E-01	3.78E-01
LIN9	305	4.88E-03	3.15E-01	3.91E-01
CBX5	306	5.03E-03	1.61E-02	2.06E-01	3.39E-01	4.04E-01
FOXP2	307	5.10E-03	6.50E-02	1.00E+00
BPTF	308	5.38E-03
PCGF1	309	6.04E-03	3.54E-01
TERF1	310	6.09E-03	3.44E-01	4.39E-01
NOTCH1	311	6.20E-03	2.85E-02	3.36E-02	6.88E-02	1.66E-01
HNF4G	312	6.24E-03	1.68E-02	1.13E-01	3.00E-01	1.00E+00
HIF1A	313	6.44E-03	1.44E-01	1.71E-01	2.81E-01	2.85E-01
ZNF680	314	6.48E-03	2.51E-02	5.61E-01	6.26E-01	9.27E-01
ATF2	315	6.60E-03	1.61E-02	1.78E-02	2.36E-01	3.88E-01
ZNF766	316	6.72E-03	9.06E-01	9.09E-01
KLF1	317	6.79E-03	6.90E-01	8.87E-01	9.22E-01	9.91E-01
DNMT1	318	6.93E-03	2.18E-01	3.39E-01	3.39E-01	1.00E+00
LMO1	319	7.09E-03	5.19E-01	1.00E+00
ZNF384	320	7.09E-03	5.77E-02	7.76E-01
MEF2A	321	7.25E-03	2.60E-01	7.78E-01	9.43E-01
SREBF1	322	7.45E-03	3.33E-01	8.70E-01	9.78E-01	9.85E-01
HOXA6	323	7.47E-03
LDB1	324	7.94E-03
E2F3	325	7.98E-03	9.87E-01
NPAT	326	8.15E-03	1.85E-01	2.82E-01	4.15E-01
MXI1	327	8.16E-03	1.31E-02	5.08E-02	1.14E-01	1.36E-01
GATAD1	328	8.42E-03	4.19E-01	1.00E+00
H2AFX	329	8.66E-03	1.19E-01	1.42E-01	1.80E-01	3.03E-01
IRAK4	330	8.67E-03	9.61E-01
RUNX1T1	331	8.71E-03	8.99E-02	1.04E-01	1.67E-01	8.89E-01
HHEX	332	8.79E-03	2.81E-02	6.78E-01
CCNT2	333	8.93E-03
NRF1	334	8.94E-03	2.02E-02	5.45E-02	7.19E-02	7.99E-02
DPF2	335	9.11E-03	1.39E-01	6.56E-01	7.88E-01
ZNF846	336	9.21E-03
NFKB1	337	9.25E-03	6.09E-02	2.94E-01	8.35E-01	8.56E-01
RUNX2	338	9.31E-03	1.70E-01	8.11E-01	8.87E-01
MBD2	339	9.43E-03	1.63E-02	1.79E-02	2.31E-02	1.00E-01
ELF1	340	9.63E-03	1.07E-02	3.71E-02	4.35E-02	4.40E-02
ZNF133	341	9.63E-03
TOP1	342	9.65E-03	7.07E-02	1.22E-01	6.29E-01	9.50E-01
IRF4	343	9.69E-03	1.16E-01	1.76E-01	2.16E-01	2.28E-01
SRF	344	9.82E-03	1.03E-02	3.68E-02	5.48E-02	1.33E-01
POLR3D	345	9.95E-03	2.56E-01	2.96E-01	3.70E-01	3.96E-01
TET3	346	9.99E-03	1.10E-01	1.00E+00
PMEL	347	1.02E-02	3.39E-01	3.66E-01	6.87E-01	9.72E-01
NR4A1	348	1.04E-02	5.48E-02	6.65E-01	9.50E-01	9.81E-01
HEY1	349	1.08E-02	1.76E-02	1.00E+00
EGR1	350	1.11E-02	1.68E-02	2.40E-02	1.11E-01	1.58E-01
SIX2	351	1.14E-02	5.47E-02	5.47E-02	9.74E-02	3.49E-01
KLF4	352	1.15E-02	2.82E-01	4.27E-01	8.95E-01	9.05E-01
SMC3	353	1.20E-02	7.36E-01	7.45E-01	8.97E-01	9.82E-01
ZNF335	354	1.25E-02	4.06E-02	3.23E-01	3.85E-01	3.91E-01
KDM1B	355	1.28E-02
HMGN3	356	1.31E-02
TEAD4	357	1.41E-02	3.30E-02	6.35E-02	1.01E-01	1.46E-01
SMAD1	358	1.43E-02	2.73E-02	2.96E-02	1.21E-01	1.67E-01
AHR	359	1.44E-02
FOXP3	360	1.55E-02	4.43E-01	6.44E-01	6.92E-01	1.00E+00
ZNF750	361	1.59E-02
OSR2	362	1.65E-02	2.43E-02	2.09E-01
NFIC	363	1.76E-02	8.54E-02	1.22E-01	1.78E-01
MBD3	364	1.78E-02	4.38E-01	5.25E-01	7.85E-01	9.65E-01
CREM	365	1.83E-02	2.12E-01	2.59E-01
SPDEF	366	1.85E-02	2.42E-01	2.94E-01	3.93E-01	9.28E-01
PRDM10	367	1.91E-02	2.67E-02
TP73	368	1.93E-02	5.74E-02	1.23E-01	1.27E-01	1.94E-01
SLC22A2	369	1.97E-02	4.50E-02
HOXA5	370	1.99E-02
TBX21	371	2.07E-02	2.24E-02	7.10E-02
FOSL1	372	2.09E-02	7.24E-02	1.80E-01	1.85E-01	4.86E-01
H2AFZ	373	2.14E-02	4.41E-02	4.44E-02	4.65E-02	2.76E-01
HOXC9	374	2.19E-02	4.38E-01
SUZ12	375	2.23E-02	2.63E-01	2.63E-01	3.78E-01	4.04E-01
VDR	376	2.31E-02	7.16E-02	8.90E-02	9.59E-02	9.60E-02
RPE	377	2.42E-02
BHLHE40	378	2.47E-02	6.85E-02	7.41E-02	1.75E-01	6.21E-01
HIVEP1	379	2.51E-02
FOXK2	380	2.51E-02	2.07E-01	2.34E-01	2.98E-01	4.30E-01
ZBTB33	381	2.54E-02	7.16E-02	1.23E-01	1.39E-01	2.01E-01
ASCL1	382	2.58E-02	1.73E-01	2.70E-01	3.47E-01	4.54E-01
USF1	383	2.74E-02	4.19E-02	5.20E-02	9.40E-02	1.22E-01
TLE3	384	2.81E-02
CASZ1	385	2.92E-02
ZNF350	386	2.95E-02	2.66E-01
ZFX	387	2.95E-02	1.61E-01	2.72E-01	3.69E-01	4.34E-01
ZSCAN22	388	3.08E-02	3.10E-01	9.64E-01
RXRA	389	3.08E-02	3.46E-02	5.43E-02	7.47E-02	4.08E-01
ASXL1	390	3.10E-02
ZBTB26	391	3.16E-02	1.67E-01
MEIS3	392	3.33E-02
BARX1	393	3.48E-02	1.93E-01
APOBEC3B	394	3.48E-02	7.32E-01
EGLN2	395	3.51E-02
CDK7	396	3.53E-02	6.75E-02	1.04E-01	2.48E-01	3.45E-01
ZNF18	397	3.56E-02	3.87E-01	9.48E-01	1.00E+00	1.00E+00
SP7	398	3.57E-02	1.35E-01
ZNF783	399	3.58E-02
KAT5	400	3.69E-02	9.43E-01	9.51E-01
PDX1	401	3.75E-02	8.32E-02	3.05E-01
ZNF519	402	3.79E-02
LANA	403	3.80E-02	1.20E-01	1.68E-01	1.75E-01	2.79E-01
LMO2	404	3.85E-02	6.17E-02	1.05E-01	3.39E-01	8.81E-01
CALU	405	3.89E-02	4.26E-01
ATF1	406	4.00E-02	6.35E-02	1.97E-01	4.16E-01	5.43E-01
CD34	407	4.06E-02	6.66E-02	7.38E-02	8.63E-01
POLR2AphosphoS5	408	4.08E-02	7.68E-02	9.18E-02	1.35E-01
GLIS2	409	4.09E-02	3.39E-01	8.43E-01
HOXA9	410	4.12E-02	1.10E-01	3.39E-01	6.19E-01
CLOCK	411	4.15E-02	2.48E-01	8.56E-01	8.80E-01	1.00E+00
REPIN1	412	4.15E-02	1.30E-01	1.91E-01	9.45E-01	9.88E-01
PHF20	413	4.20E-02
ZNF627	414	4.23E-02
FUS	415	4.26E-02	4.36E-01	1.00E+00
ZNF84	416	4.33E-02	9.29E-01
ZNF600	417	4.35E-02	1.98E-01
TFAP2A	418	4.57E-02	1.06E-01	1.09E-01	1.18E-01	1.25E-01
ZSCAN20	419	4.58E-02	1.35E-01
ETV6	420	4.60E-02	1.48E-01	3.39E-01
RUVBL1	421	4.65E-02
MTA3	422	4.75E-02	3.59E-01	9.28E-01	9.34E-01
PATZ1	423	4.82E-02	1.84E-01	2.54E-01	9.91E-01
RBPJ	424	4.86E-02	6.03E-02	1.97E-01	2.43E-01	2.57E-01
ZNF8	425	4.88E-02	2.01E-01	8.85E-01	9.99E-01
E2F2	426	4.89E-02	1.00E+00
MAML3	427	4.89E-02	7.07E-02	1.40E-01	3.18E-01
KLF11	428	4.99E-02	9.71E-02	1.55E-01	3.80E-01	3.91E-01
LYL1	429	5.16E-02	6.40E-02	1.11E-01	2.36E-01	3.35E-01
ZNF639	430	5.36E-02	1.61E-01	5.45E-01	5.48E-01	8.77E-01
HIRA	431	5.40E-02	1.51E-01	2.06E-01	6.81E-01	9.52E-01
E2F7	432	5.44E-02	1.40E-01	2.51E-01	3.57E-01	4.29E-01
EHF	433	5.47E-02	2.13E-01	2.38E-01	5.18E-01	8.94E-01
CREB3	434	5.53E-02	4.04E-01	6.89E-01
POU5F1	435	5.66E-02	2.37E-01	2.60E-01	2.82E-01	3.14E-01
NKX2-5	436	5.87E-02
NCOR2	437	5.89E-02	1.41E-01	2.46E-01	7.09E-01
ZXDC	438	5.96E-02
ELL2	439	6.13E-02	1.94E-01	3.86E-01	4.53E-01	4.96E-01
IL1B	440	6.13E-02	1.06E-01	3.69E-01	4.13E-01	4.35E-01
ESRRA	441	6.46E-02	5.28E-01	5.79E-01	1.00E+00
FOXK1	442	6.56E-02	3.54E-01	1.00E+00	1.00E+00
ZNF83	443	6.56E-02	9.11E-01	9.31E-01
CTBP1	444	6.58E-02	1.19E-01	4.82E-01	6.81E-01	1.00E+00
ZBTB14	445	6.63E-02
E2F8	446	6.63E-02	3.86E-01
ZNF382	447	6.65E-02	7.89E-02	1.04E-01	1.89E-01	1.96E-01
NFIA	448	6.75E-02	7.46E-01
ZNF714	449	6.87E-02
TCF21	450	6.89E-02	9.02E-02	9.12E-02	2.36E-01
HOXA13	451	6.97E-02	4.48E-01
KDM3A	452	7.20E-02	8.00E-02	8.17E-01
ZBED4	453	7.26E-02
EBNA3	454	7.27E-02
ZNF146	455	7.43E-02	1.38E-01	2.87E-01
NFAT5	456	7.63E-02	2.85E-01
HDAC6	457	7.96E-02	2.38E-01	2.79E-01	5.22E-01	5.24E-01
FOXJ2	458	8.10E-02	1.53E-01	3.54E-01
WWTR1	459	8.17E-02	1.82E-01	3.25E-01
ZBED1	460	8.26E-02	6.02E-01
CHAT	461	8.30E-02	2.03E-01
HES1	462	8.42E-02	7.63E-01	9.98E-01	9.99E-01
GLIS1	463	8.74E-02	9.78E-01	9.89E-01	1.00E+00
EOMES	464	8.79E-02	3.39E-01	4.28E-01	6.22E-01
OLFM2	465	8.80E-02	9.74E-01
ZNF486	466	8.91E-02	3.26E-01	3.30E-01
RAG2	467	8.91E-02
ZNF528	468	9.11E-02	9.71E-02	7.45E-01	9.30E-01
ZNF224	469	9.43E-02	2.77E-01	5.49E-01
ZNF28	470	9.45E-02
ZNF586	471	9.48E-02
ZNF257	472	9.59E-02	6.62E-01	7.50E-01
RARA	473	9.68E-02	2.09E-01	3.40E-01	4.28E-01	4.53E-01
PRDM14	474	9.71E-02	6.91E-01
HNRNPLL	475	9.89E-02	1.14E-01	1.66E-01	6.24E-01
CAMTA2	476	9.91E-02
ZNF217	477	9.95E-02	3.49E-01
ETV7	478	9.96E-02
KRAB	479	1.00E-01	3.64E-01	4.23E-01	4.42E-01	5.58E-01
ZNF675	480	1.01E-01
SRPK1	481	1.02E-01	2.18E-01
MSX1	482	1.02E-01
ZNF266	483	1.03E-01	2.48E-01
ZNF169	484	1.04E-01	2.77E-01
GMEB2	485	1.05E-01	4.93E-01
GTF2F1	486	1.06E-01	1.22E-01	8.45E-01
MNT	487	1.06E-01	9.97E-01	9.98E-01
KLF8	488	1.06E-01	7.25E-01
ZSCAN2	489	1.07E-01	2.37E-01
ZBTB12	490	1.08E-01	4.03E-01	4.23E-01	4.58E-01	4.83E-01
UBE2I	491	1.09E-01	9.08E-01
MEF2D	492	1.10E-01	4.83E-01	5.98E-01
NR2F6	493	1.10E-01	3.08E-01	5.10E-01	9.82E-01	9.83E-01
GRHL1	494	1.10E-01
ZNF879	495	1.13E-01
DKK1	496	1.14E-01	2.54E-01
PAX8	497	1.14E-01	3.34E-01	4.14E-01	5.71E-01
HOXA4	498	1.14E-01
ZNF189	499	1.14E-01
SRC	500	1.15E-01	1.76E-01	2.90E-01	4.07E-01	4.60E-01
ELK3	501	1.17E-01
STAT2	502	1.17E-01	4.97E-01	5.68E-01	6.75E-01
RB1	503	1.17E-01	2.03E-01	2.86E-01	4.01E-01	4.06E-01
ZBTB6	504	1.21E-01	9.69E-01	9.98E-01
STAT4	505	1.21E-01	2.47E-01	2.88E-01	3.39E-01	3.54E-01
BRCA1	506	1.22E-01	3.39E-01	7.31E-01	8.32E-01	8.70E-01
ATF5	507	1.23E-01
CHD7	508	1.24E-01	1.24E-01	2.17E-01	7.47E-01	7.47E-01
NFYB	509	1.25E-01	1.41E-01	2.81E-01	4.48E-01	6.32E-01
POLR2M	510	1.25E-01	5.12E-01	8.16E-01
ZNF287	511	1.26E-01
TLX1	512	1.26E-01
CTNNB1	513	1.28E-01	2.37E-01	2.66E-01	5.46E-01	5.80E-01
ASH1L	514	1.29E-01	1.00E+00
CUX1	515	1.32E-01	1.81E-01	1.86E-01	1.91E-01	2.52E-01
RARG	516	1.33E-01	2.28E-01	3.24E-01	9.32E-01	9.44E-01
ZNF410	517	1.34E-01	1.85E-01
RBBP4	518	1.34E-01
ZIC2	519	1.35E-01
SMAD5	520	1.35E-01	1.52E-01	1.00E+00
598-SKD	521	1.39E-01	4.36E-01	4.42E-01	5.05E-01	5.57E-01
BIRA	522	1.41E-01	7.17E-01	9.92E-01	1.00E+00
ZNF26	523	1.41E-01
POU3F2	524	1.43E-01	2.99E-01	3.73E-01	4.19E-01
NFE2L2	525	1.43E-01	1.47E-01	2.06E-01	2.26E-01	2.67E-01
ZNF786	526	1.45E-01
ZNF701	527	1.45E-01	3.02E-01
ZNF674	528	1.46E-01
HCFC1	529	1.46E-01	5.14E-01	6.34E-01	7.61E-01	9.21E-01
SP2	530	1.46E-01	2.47E-01	3.55E-01	4.25E-01	9.96E-01
ZNF765	531	1.47E-01
ZNF682	532	1.51E-01	4.45E-01
DLX4	533	1.53E-01
HOXB7	534	1.53E-01	1.92E-01	2.19E-01	3.66E-01	3.69E-01
STAT6	535	1.54E-01	2.00E-01	6.48E-01	7.65E-01	9.86E-01
LMTK3	536	1.55E-01	8.21E-01
MEF2C	537	1.56E-01	2.55E-01	2.92E-01	3.39E-01
ZNF143	538	1.62E-01	3.60E-01	4.11E-01	4.70E-01	4.72E-01
ZNF41	539	1.63E-01	3.02E-01
SATB1	540	1.64E-01	2.94E-01	3.40E-01
CPSF3L	541	1.65E-01	1.88E-01	3.27E-01	5.69E-01	6.69E-01
ILK	542	1.65E-01	3.63E-01
NFYC	543	1.65E-01
MEIS1	544	1.67E-01	1.77E-01	2.38E-01	3.21E-01	6.76E-01
GLYR1	545	1.71E-01	8.83E-01
ZFP69	546	1.74E-01
PRDM1	547	1.75E-01	1.81E-01	2.08E-01	2.24E-01	5.07E-01
ZNF136	548	1.76E-01	3.06E-01
TFAM	549	1.79E-01	3.06E-01	3.18E-01	4.03E-01	1.00E+00
ID3	550	1.79E-01	8.13E-01	9.80E-01
HES4	551	1.79E-01	6.85E-01
RFX1	552	1.80E-01	7.18E-01	8.48E-01	9.73E-01	9.94E-01
RFX7	553	1.81E-01
DEK	554	1.82E-01	4.58E-01	9.68E-01	9.89E-01
IRF5	555	1.83E-01	2.86E-01	3.54E-01	4.43E-01	7.83E-01
PYGO2	556	1.84E-01	2.08E-01
ZNF557	557	1.85E-01
DYRK1A	558	1.85E-01	3.29E-01	4.85E-01
NFKB2	559	1.85E-01	1.98E-01	3.97E-01
IRF2	560	1.89E-01	6.80E-01	8.95E-01
ZNF582	561	1.90E-01	2.38E-01	2.91E-01
TAT	562	1.90E-01	4.03E-01
MZF1	563	1.91E-01	8.53E-01
ZNF740	564	1.94E-01	2.03E-01	9.74E-01	9.97E-01
RBP2	565	1.94E-01	3.01E-01	4.96E-01	7.49E-01
HMG20A	566	1.95E-01	3.54E-01
NFE2L3	567	1.97E-01
RAX2	568	1.97E-01
ZNF69	569	1.99E-01
ZNF549	570	1.99E-01	2.65E-01	6.46E-01
USF2	571	1.99E-01	2.32E-01	2.42E-01	6.11E-01	6.36E-01
EGR2	572	2.00E-01	3.07E-01	5.30E-01	9.51E-01	9.86E-01
PBX2	573	2.01E-01	3.10E-01	7.68E-01	8.52E-01	8.84E-01
ZBTB8A	574	2.02E-01	2.09E-01
ZNF334	575	2.02E-01
EP400	576	2.02E-01	3.26E-01	3.26E-01
ZNF782	577	2.03E-01
IRF9	578	2.04E-01	4.32E-01	1.00E+00
ATF7	579	2.04E-01	3.54E-01
ZNF649	580	2.07E-01
ZKSCAN1	581	2.07E-01	6.68E-01	8.48E-01	9.97E-01	9.99E-01
CDK2	582	2.09E-01	5.11E-01	1.00E+00
JDP2	583	2.12E-01
TSC22D4	584	2.13E-01	3.67E-01	9.06E-01	9.90E-01	9.97E-01
ZNF708	585	2.14E-01	3.13E-01
RAG1	586	2.15E-01	2.26E-01	2.90E-01
DDX21	587	2.15E-01
ARNTL	588	2.15E-01	3.28E-01	3.54E-01	5.00E-01	8.03E-01
ZNF395	589	2.15E-01
ZNF566	590	2.19E-01
ZNF793	591	2.19E-01	6.73E-01
PRDM11	592	2.19E-01	9.85E-01
ARNT	593	2.19E-01	7.85E-01	8.47E-01	9.99E-01	1.00E+00
NFKBIA	594	2.19E-01
ZFP82	595	2.20E-01
ZNF341	596	2.22E-01	3.18E-01	7.80E-01
ZBTB2	597	2.25E-01	9.04E-01	9.43E-01	1.00E+00
ZNF564	598	2.25E-01
SNAPC2	599	2.26E-01	3.97E-01	6.29E-01
ZNF525	600	2.26E-01
ZNF492	601	2.30E-01
WHSC1	602	2.30E-01	2.30E-01	1.00E+00
HOXB6	603	2.32E-01
ZNF250	604	2.33E-01	2.78E-01
ZFP2	605	2.34E-01	4.00E-01
MEIS2	606	2.36E-01
ZSCAN5A	607	2.36E-01	4.18E-01	6.96E-01	9.83E-01
BDP1	608	2.38E-01	3.39E-01	3.62E-01	4.45E-01	6.42E-01
TERF2	609	2.38E-01	3.74E-01	4.01E-01	4.83E-01	4.86E-01
SNAI1	610	2.38E-01	3.23E-01	3.85E-01	5.08E-01
ZNF417	611	2.40E-01
ZNF431	612	2.41E-01
ZNF283	613	2.42E-01
ZNF605	614	2.42E-01
PTTG1	615	2.43E-01	3.30E-01
SMAD2	616	2.43E-01	4.39E-01	7.60E-01	7.90E-01	9.37E-01
ZNF891	617	2.43E-01
RFX5	618	2.44E-01	3.54E-01	4.65E-01	4.78E-01	6.66E-01
CCR5	619	2.44E-01
PPARD	620	2.44E-01	2.54E-01	2.80E-01	2.80E-01	2.90E-01
ELK1	621	2.45E-01	3.07E-01	3.08E-01	5.33E-01	5.72E-01
DPF1	622	2.46E-01	9.89E-01
PALB2	623	2.48E-01
GTF2E2	624	2.48E-01	1.00E+00
POU2F1	625	2.48E-01	3.51E-01	4.03E-01	4.19E-01	4.95E-01
SMARCE1	626	2.49E-01	4.23E-01	6.77E-01	9.88E-01
TFCP2	627	2.49E-01
ZBTB40	628	2.49E-01	4.13E-01	5.05E-01	5.20E-01	7.08E-01
MTA2	629	2.49E-01	3.35E-01	4.73E-01	6.75E-01	9.42E-01
ZNF254	630	2.49E-01
HKR1	631	2.50E-01
MXD3	632	2.52E-01
SREBF2	633	2.53E-01	3.17E-01	4.74E-01	4.79E-01	1.00E+00
ZNF197	634	2.53E-01	8.91E-01	9.92E-01
NR5A2	635	2.54E-01	4.56E-01	7.41E-01	9.90E-01
MBD3L2	636	2.54E-01
ZNF778	637	2.54E-01	9.92E-01
PRPF4	638	2.55E-01	5.18E-01	8.69E-01	9.72E-01
DMRT1	639	2.55E-01
HMGN1	640	2.58E-01
ZNF816	641	2.59E-01	9.03E-01
KDM5C	642	2.60E-01	3.49E-01	3.89E-01	3.91E-01	3.99E-01
SOX3	643	2.60E-01
ZNF440	644	2.61E-01
BACH2	645	2.61E-01	4.46E-01	8.49E-01
ZNF12	646	2.62E-01	3.81E-01
SOX10	647	2.62E-01
TRRAP	648	2.64E-01	9.95E-01
NR2F1	649	2.64E-01	4.18E-01	8.48E-01	9.35E-01	9.35E-01
ZNF225	650	2.65E-01
GLI1	651	2.66E-01
HOXA10	652	2.66E-01
STAT5	653	2.66E-01	3.53E-01	4.52E-01	9.45E-01	9.69E-01
ZNF132	654	2.66E-01
SKI	655	2.67E-01
ZNF7	656	2.67E-01
MYNN	657	2.68E-01	6.34E-01	8.20E-01	9.00E-01	9.97E-01
RPA2	658	2.68E-01	4.77E-01
NFE2L1	659	2.70E-01	3.54E-01	3.62E-01	6.72E-01	8.27E-01
ZNF101	660	2.72E-01	9.97E-01	1.00E+00
ZNF799	661	2.72E-01
ZNF664	662	2.72E-01	9.50E-01
EGFA-T1	663	2.72E-01	3.31E-01	9.60E-01
SIX1	664	2.76E-01	7.58E-01	7.71E-01	9.98E-01	9.99E-01
ZNF154	665	2.76E-01
ZNF707	666	2.77E-01	9.96E-01	9.99E-01
CENPT	667	2.79E-01	3.11E-01	3.26E-01	4.15E-01	4.30E-01
ZNF684	668	2.79E-01
ZNF45	669	2.81E-01
ZNF85	670	2.83E-01	4.66E-01
ZNF567	671	2.83E-01
DBP	672	2.83E-01
MXD1	673	2.83E-01
ZBTB11	674	2.84E-01	4.65E-01	6.35E-01	7.78E-01	8.49E-01
ZNF285	675	2.85E-01
CREB3L2	676	2.87E-01
TBX5	677	2.87E-01	2.87E-01	7.62E-01	7.88E-01	9.23E-01
ZNF880	678	2.87E-01
BRF1	679	2.89E-01	4.24E-01	4.30E-01	4.97E-01
BCAT1	680	2.90E-01	3.28E-01
H3F3A	681	2.90E-01	3.40E-01	3.78E-01	3.78E-01	3.91E-01
SNRNP70	682	2.91E-01	3.23E-01	7.85E-01	9.65E-01
BRF2	683	2.91E-01	4.03E-01	4.77E-01	6.65E-01
KDM5A	684	2.92E-01	8.71E-01	9.36E-01	9.77E-01
ZSCAN5B	685	2.93E-01	3.37E-01	3.71E-01	4.42E-01
SALL4	686	2.94E-01	3.66E-01
CASP8AP2	687	2.94E-01	6.38E-01	9.47E-01	1.00E+00
ZNF419	688	2.94E-01	4.27E-01	5.13E-01
MEN1	689	2.95E-01	7.88E-01	9.56E-01	9.83E-01
ZNF418	690	2.95E-01	3.47E-01
ERCC6	691	2.96E-01	4.03E-01	5.84E-01	9.20E-01	9.20E-01
ZC3H8	692	2.98E-01	1.00E+00	1.00E+00
ZNF394	693	2.99E-01	7.58E-01	1.00E+00
KMT2B	694	3.00E-01	7.12E-01
PTRF	695	3.01E-01	3.20E-01
KLF10	696	3.01E-01	5.86E-01	8.74E-01	9.15E-01	9.17E-01
SOX15	697	3.01E-01
CD74	698	3.02E-01	3.10E-01	4.01E-01	5.70E-01	9.13E-01
ZNF311	699	3.02E-01
ZSCAN29	700	3.02E-01	6.85E-01	8.42E-01
ZNF777	701	3.03E-01
NR0B2	702	3.04E-01
ZNF34	703	3.06E-01
TEAD2	704	3.06E-01	6.88E-01	9.12E-01
ZNF33A	705	3.08E-01	3.09E-01	5.13E-01
ZNF626	706	3.09E-01
GTF3C1	707	3.10E-01	9.88E-01
ZNF776	708	3.11E-01
ZNF483	709	3.12E-01
ZNF550	710	3.13E-01
IL1RN	711	3.13E-01	3.13E-01	6.24E-01
ZNF565	712	3.14E-01
ZNF165	713	3.14E-01
MYOD1	714	3.15E-01	5.40E-01	9.92E-01	1.00E+00
POLR3G	715	3.15E-01	3.53E-01	3.84E-01	3.90E-01	4.08E-01
DLX1	716	3.16E-01
EBF3	717	3.17E-01	3.37E-01	4.03E-01	4.03E-01	6.90E-01
ZNF730	718	3.17E-01
ZNF157	719	3.19E-01
ZNF711	720	3.19E-01
ZNF792	721	3.19E-01	9.97E-01	9.98E-01
MCM7	722	3.20E-01	4.16E-01	9.67E-01	9.84E-01
NCAPG	723	3.20E-01	3.66E-01	4.50E-01	4.56E-01	5.29E-01
ZNF354B	724	3.21E-01
ZMYND11	725	3.22E-01	8.27E-01	9.71E-01	9.90E-01
HECTD1	726	3.22E-01	9.36E-01
TBX3	727	3.22E-01
ZNF573	728	3.23E-01
ZNF432	729	3.25E-01
ZNF592	730	3.25E-01	5.79E-01	9.88E-01	9.97E-01
EPO	731	3.26E-01	4.15E-01	9.92E-01	9.97E-01
ZNF324B	732	3.27E-01
ZNF184	733	3.27E-01	6.60E-01
ZNF37A	734	3.28E-01
LHX5	735	3.29E-01
ZNF274	736	3.29E-01	3.66E-01	5.22E-01	5.74E-01	6.25E-01
PRDM9	737	3.30E-01
ZNF737	738	3.30E-01
t-IgG-control	739	3.30E-01	7.37E-01
MLLT3	740	3.31E-01	3.54E-01	3.67E-01	3.98E-01	4.70E-01
ZNF749	741	3.32E-01
TOX4	742	3.35E-01
KLF15	743	3.36E-01	3.97E-01	8.97E-01	9.34E-01
PBX1	744	3.36E-01	9.99E-01
ZNF433	745	3.36E-01
GAPDH	746	3.37E-01
RPA1	747	3.37E-01
ZNF789	748	3.37E-01
SNAPC4	749	3.38E-01	3.81E-01	4.30E-01
FOXR2	750	3.39E-01	4.67E-01
CDX1	751	3.39E-01
MEOX2	752	3.39E-01
NFIB	753	3.39E-01
TALE	754	3.39E-01	3.66E-01	3.66E-01	3.71E-01	3.75E-01
PRKDC	755	3.39E-01	3.54E-01	4.86E-01	9.74E-01	9.84E-01
RAD51	756	3.39E-01	9.95E-01	9.99E-01	1.00E+00	1.00E+00
ELF4	757	3.39E-01
FOXC1	758	3.39E-01
CGGBP1	759	3.39E-01	3.78E-01
EBNA3A	760	3.39E-01	3.56E-01	3.65E-01	4.35E-01
HOXD1	761	3.39E-01
CDC5L	762	3.39E-01	1.00E+00	1.00E+00
SIRT3	763	3.39E-01	3.66E-01	4.03E-01	1.00E+00
PLAG1	764	3.39E-01
HNRNPL	765	3.39E-01	1.00E+00
BBX	766	3.39E-01
TOE1	767	3.39E-01
NR1I2	768	3.39E-01
KCMF1	769	3.39E-01
TSHZ1	770	3.39E-01	8.71E-01	9.77E-01
GATAD2B	771	3.39E-01	4.40E-01	6.98E-01
EBF1	772	3.42E-01	3.94E-01	5.69E-01	8.30E-01	9.39E-01
ZNF558	773	3.43E-01	4.45E-01	7.87E-01
SRSF3	774	3.44E-01	4.47E-01	5.54E-01	5.72E-01
SMN1	775	3.47E-01	4.78E-01
TDRD3	776	3.47E-01
OGT	777	3.51E-01	4.68E-01	6.19E-01
GTF3A	778	3.51E-01
ZNF81	779	3.52E-01
L3MBTL2	780	3.53E-01	7.10E-01	9.36E-01	9.82E-01
RCOR1	781	3.54E-01	3.66E-01	4.04E-01	4.15E-01	4.31E-01
TFDP2	782	3.54E-01
H2AK119ub	783	3.54E-01	4.32E-01
C10orf12	784	3.54E-01	3.78E-01
DMRT2	785	3.54E-01
ZBTB39	786	3.54E-01
SFMBT1	787	3.54E-01	5.22E-01	1.00E+00
PCF11	788	3.54E-01
ARNTL2	789	3.54E-01
DRAP1	790	3.54E-01	9.46E-01
F2RL1	791	3.54E-01
ID4	792	3.54E-01
HOXD11	793	3.54E-01	6.83E-01
FOXF2	794	3.54E-01
FOXF1	795	3.54E-01
EVX1	796	3.54E-01
HOXA11	797	3.54E-01
PAX3	798	3.54E-01	4.04E-01	4.82E-01	5.23E-01
RXRG	799	3.54E-01	4.22E-01	8.66E-01	9.69E-01	9.99E-01
GABP	800	3.58E-01	7.64E-01
LMX1B	801	3.58E-01
ZFP28	802	3.59E-01	3.71E-01
NUP98	803	3.59E-01	3.74E-01	3.91E-01	4.28E-01	4.28E-01
HOXA1	804	3.59E-01
NR2C2	805	3.60E-01	5.38E-01	6.53E-01	7.37E-01	7.63E-01
ZNF584	806	3.62E-01	8.76E-01	9.86E-01
ZNF429	807	3.63E-01
SNAPC5	808	3.64E-01
ZNF430	809	3.64E-01
ZNF543	810	3.64E-01
ZNF620	811	3.64E-01
CD59	812	3.65E-01
SRPK2	813	3.66E-01	4.03E-01
HOXC11	814	3.66E-01	4.03E-01	1.00E+00
DDIT3	815	3.66E-01
ISL2	816	3.66E-01
HOXB1	817	3.66E-01
MSX2	818	3.66E-01
IKZF5	819	3.66E-01
ZNF644	820	3.66E-01	9.46E-01	9.80E-01
BACH1	821	3.66E-01	6.02E-01	9.84E-01	9.97E-01	9.98E-01
HOXD9	822	3.66E-01
HOXD4	823	3.66E-01
ZBTB4	824	3.66E-01	5.83E-01
POLB	825	3.66E-01	1.00E+00
LOXL1	826	3.66E-01	1.00E+00
HBG1 | HBG2	827	3.66E-01	3.78E-01	3.91E-01
HOXB5	828	3.66E-01
MYBL1	829	3.66E-01
IRF3	830	3.66E-01	9.84E-01	9.99E-01	1.00E+00
LEF1	831	3.66E-01	3.91E-01	4.28E-01	8.52E-01	9.37E-01
KLF13	832	3.66E-01	8.29E-01	9.11E-01
HOXD13	833	3.66E-01
WIZ	834	3.66E-01
BTF3	835	3.66E-01
CIC	836	3.67E-01
ARID2	837	3.69E-01	7.95E-01
SVIL	838	3.71E-01	5.65E-01
PCGF5	839	3.71E-01
DDX20	840	3.72E-01	7.44E-01	1.00E+00	1.00E+00
TERT	841	3.73E-01	3.85E-01	3.88E-01	4.12E-01	4.25E-01
ZNF581	842	3.74E-01
ZNF22	843	3.74E-01	5.88E-01	6.85E-01	7.65E-01	9.48E-01
HAND1	844	3.75E-01
MBD4	845	3.75E-01
GCSAM	846	3.76E-01	3.77E-01
ZNF808	847	3.77E-01
RELB	848	3.78E-01	6.94E-01	8.80E-01	9.37E-01	9.54E-01
EPAS1	849	3.78E-01	3.86E-01	4.03E-01	4.23E-01	6.13E-01
EWSR1	850	3.78E-01	4.58E-01
HESX1	851	3.78E-01
DDX11	852	3.78E-01	3.91E-01
FERD3L	853	3.78E-01
ZNF302	854	3.80E-01
ARID1B	855	3.80E-01	8.37E-01
LRWD1	856	3.81E-01	5.37E-01	6.07E-01	6.53E-01
BRD7	857	3.81E-01	4.91E-01
LHX4	858	3.83E-01
CNOT3	859	3.85E-01	9.97E-01	1.00E+00
TFE3	860	3.85E-01
ZNF736	861	3.85E-01
SNAPC1	862	3.86E-01	7.21E-01
ZNF75A	863	3.87E-01	9.76E-01
SMC4	864	3.87E-01
ZNF667	865	3.88E-01	6.83E-01
ZNF100	866	3.88E-01	4.32E-01	5.47E-01
IRX3	867	3.89E-01
ZNF548	868	3.89E-01
ZNF484	869	3.90E-01
POLR3A	870	3.90E-01	4.08E-01	6.40E-01	8.40E-01	9.37E-01
FOXO4	871	3.90E-01	5.39E-01
MCM3	872	3.90E-01	9.72E-01	9.93E-01
ZNF570	873	3.90E-01
OTX1	874	3.91E-01
MTF1	875	3.91E-01
MDM2	876	3.91E-01	1.00E+00
MAP1LC3A	877	3.91E-01	4.03E-01
ADNP2	878	3.91E-01
ID2	879	3.91E-01
HOXB2	880	3.91E-01
MYF6	881	3.91E-01
ZNF502	882	3.91E-01	5.20E-01
HOXC13	883	3.95E-01
ZNF791	884	3.96E-01
NCOA1	885	3.97E-01	5.04E-01	5.25E-01	5.95E-01	9.53E-01
DROSHA	886	3.98E-01	4.42E-01	5.69E-01	8.41E-01	9.52E-01
ZFP1	887	3.98E-01
ZNF10	888	3.98E-01
ATF6	889	3.99E-01
ZNF324	890	4.00E-01	9.56E-01	9.95E-01	1.00E+00
ZNF585B	891	4.01E-01	6.46E-01
OVOL2	892	4.03E-01	8.30E-01	9.20E-01
GZF1	893	4.03E-01
KLF17	894	4.03E-01	7.95E-01
H3Pan	895	4.04E-01
PCGF6	896	4.04E-01
CENPC	897	4.04E-01	4.15E-01	4.86E-01
MIXL1	898	4.06E-01
ZNF790	899	4.06E-01
KLF9	900	4.07E-01	4.61E-01	6.68E-01	7.36E-01	7.76E-01
ZNF74	901	4.08E-01
ZNF267	902	4.08E-01
PHF6	903	4.10E-01
ZNF337	904	4.10E-01
HIST1H1B	905	4.10E-01	4.28E-01	9.12E-01
FOXD3	906	4.10E-01
MCM5	907	4.10E-01	4.15E-01
THAP4	908	4.15E-01
ARID3B	909	4.17E-01
NEUROD2	910	4.19E-01
ZNF552	911	4.21E-01
ZNF823	912	4.22E-01
PCGF2	913	4.23E-01	4.86E-01	8.96E-01	9.41E-01
CEBPZ	914	4.23E-01	9.94E-01	1.00E+00	1.00E+00
NCOA3	915	4.24E-01
PIAS4	916	4.25E-01	7.49E-01
HP1BP3	917	4.27E-01
SSRP1	918	4.28E-01	4.29E-01	8.76E-01	9.52E-01	9.72E-01
MGEA5	919	4.28E-01
CREB3L4	920	4.29E-01
ZNF516	921	4.30E-01
MAFG	922	4.31E-01	5.36E-01	6.47E-01
PITX1	923	4.32E-01
ZNF90	924	4.34E-01
ZNF716	925	4.35E-01
ZNF44	926	4.37E-01
ZNF860	927	4.38E-01
ZNF211	928	4.39E-01	7.79E-01
CDKN1B	929	4.39E-01	5.60E-01
NHLH1	930	4.39E-01
PRDM4	931	4.40E-01
HIVEP3	932	4.40E-01
ZNF93	933	4.40E-01
ZNF3	934	4.41E-01	1.00E+00
CTCFL	935	4.42E-01	6.91E-01	9.64E-01	9.85E-01	9.90E-01
ZNF30	936	4.43E-01	4.74E-01	9.32E-01	9.59E-01
ZNF785	937	4.43E-01
THAP11	938	4.45E-01	9.81E-01
ELL	939	4.52E-01
ZNF547	940	4.53E-01	4.55E-01	8.38E-01	9.28E-01
ZNF425	941	4.53E-01
PITX3	942	4.53E-01
ZNF561	943	4.53E-01
ZNF212	944	4.55E-01
ZIM2	945	4.55E-01
YBX1	946	4.56E-01	4.67E-01	6.65E-01	8.16E-01	9.85E-01
ZNF490	947	4.56E-01
HOXA7	948	4.56E-01
ZNF641	949	4.56E-01	1.00E+00	1.00E+00
ZNF589	950	4.57E-01	9.39E-01
SUMO1	951	4.61E-01	5.28E-01	5.57E-01	9.81E-01	1.00E+00
ZNF616	952	4.62E-01
SP3	953	4.63E-01	8.54E-01	9.58E-01
WT1	954	4.64E-01	7.56E-01
ZMYM3	955	4.67E-01	7.84E-01	9.59E-01	9.70E-01	9.77E-01
RFX2	956	4.69E-01	5.99E-01	9.94E-01
ALX4	957	4.69E-01
ZMIZ1	958	4.72E-01	7.46E-01	1.00E+00
ZEB2	959	4.74E-01	8.07E-01	9.91E-01	9.94E-01	9.98E-01
MSC	960	4.76E-01
MAP2K1	961	4.77E-01	5.69E-01
SMARCA2	962	4.77E-01
REL	963	4.78E-01	1.00E+00
SIX4	964	4.79E-01	5.65E-01
ZNF280D	965	4.79E-01	8.91E-01	1.00E+00
ARID1A	966	4.79E-01	5.08E-01
ZNF140	967	4.84E-01	4.95E-01	1.00E+00
TEAD1 | TEAD4	968	4.85E-01
None	969	4.87E-01	6.36E-01	8.13E-01	8.44E-01
DICER1	970	4.88E-01
ZNF669	971	4.88E-01	5.85E-01
ERF	972	4.89E-01
ZNF479	973	4.90E-01
NEUROG3	974	4.92E-01
EBNA2	975	4.95E-01
ZNF264	976	4.95E-01	8.35E-01	9.99E-01	9.99E-01
ELK4	977	4.95E-01	5.20E-01	5.72E-01	9.83E-01	9.86E-01
ZNF574	978	4.97E-01
CBX7	979	4.98E-01	5.20E-01	5.47E-01
ZNF595	980	5.02E-01
PRAME	981	5.07E-01
ZNF614	982	5.07E-01
ZNF562	983	5.07E-01
NME2	984	5.09E-01	6.96E-01
ZNF24	985	5.10E-01	6.75E-01	9.32E-01	9.54E-01	9.64E-01
C11orf30	986	5.12E-01	9.15E-01
COIL	987	5.13E-01
ZNF354A	988	5.13E-01	9.04E-01
GTF2A2	989	5.13E-01	5.23E-01
ZNF214	990	5.15E-01	5.32E-01
SMARCA5	991	5.16E-01	1.00E+00	1.00E+00
DLX6	992	5.16E-01
CSNK2A1	993	5.17E-01
INO80	994	5.18E-01	5.68E-01	7.21E-01	9.41E-01	9.99E-01
ATRX	995	5.18E-01	5.44E-01	7.83E-01	8.82E-01
ZNF705G	996	5.19E-01
KAT2A	997	5.21E-01	6.48E-01
ZNF235	998	5.22E-01
ZIK1	999	5.25E-01
ZNF180	1000	5.28E-01
CIITA	1001	5.31E-01	5.67E-01	7.80E-01	8.78E-01	9.98E-01
GCG	1002	5.31E-01
HOXC6	1003	5.32E-01
ZNF76	1004	5.33E-01	9.28E-01	9.84E-01	9.99E-01
ICE2	1005	5.33E-01
ZFP69B	1006	5.39E-01	7.83E-01	9.60E-01
NKX6-1	1007	5.39E-01
EGFR	1008	5.40E-01	6.28E-01
GTF2I	1009	5.45E-01	9.65E-01	9.95E-01	9.97E-01	9.98E-01
KLF6	1010	5.48E-01	9.29E-01
SND1	1011	5.48E-01	6.52E-01	9.68E-01
ZNF454	1012	5.49E-01	6.39E-01
POLR3GL	1013	5.50E-01
USP7	1014	5.51E-01	9.29E-01
ZNF555	1015	5.54E-01
ZNF304	1016	5.55E-01
RBAK	1017	5.56E-01
PRDM12	1018	5.56E-01	9.84E-01
ZNF480	1019	5.58E-01
ZNF805	1020	5.60E-01
ZNF764	1021	5.60E-01
ZZZ3	1022	5.60E-01	6.36E-01	9.99E-01
ZNF439	1023	5.65E-01
ZNF615	1024	5.67E-01
ZNF530	1025	5.69E-01
SF1	1026	5.69E-01	9.65E-01	9.68E-01	9.92E-01
ZNF506	1027	5.70E-01
ZNF175	1028	5.71E-01	7.86E-01	9.47E-01	9.89E-01	9.96E-01
ZNF571	1029	5.73E-01
BRPF3	1030	5.73E-01	8.07E-01	9.65E-01
HOXB4	1031	5.74E-01
NFYA	1032	5.78E-01	6.86E-01	8.10E-01	8.45E-01	9.20E-01
LHX3	1033	5.79E-01
ZNF135	1034	5.81E-01
ZNF331	1035	5.87E-01	6.19E-01	9.63E-01
ZNF181	1036	5.88E-01
MRE11A	1037	5.91E-01	9.58E-01
ZNF706	1038	5.92E-01
HSF4	1039	5.94E-01
RYBP	1040	5.94E-01	9.91E-01
ZNF662	1041	5.99E-01
FOXQ1	1042	6.03E-01
BCLAF1	1043	6.04E-01	9.34E-01
NR4A2	1044	6.04E-01
ZNF784	1045	6.06E-01
ZNF610	1046	6.07E-01	9.82E-01	9.87E-01
MAPK1	1047	6.09E-01	6.09E-01
ZXDB	1048	6.13E-01	7.08E-01
DIDO1	1049	6.13E-01	8.81E-01
SP4	1050	6.17E-01	9.15E-01	9.24E-01	9.76E-01
SCRT2	1051	6.18E-01	9.11E-01
HEYL	1052	6.20E-01
WRNIP1	1053	6.21E-01
ZNF496	1054	6.22E-01
PKNOX1	1055	6.23E-01	8.78E-01
ZNF134	1056	6.26E-01
ZNF343	1057	6.26E-01
ESCO2	1058	6.26E-01	9.04E-01	9.60E-01	1.00E+00
ZNF300	1059	6.27E-01
ZNF540	1060	6.33E-01
SIX5	1061	6.42E-01	7.97E-01	9.84E-01	9.85E-01	9.89E-01
ATF7IP	1062	6.48E-01	7.46E-01
ZNF205	1063	6.48E-01
ZNF260	1064	6.49E-01
BTAF1	1065	6.49E-01
MBD1_isoform2	1066	6.52E-01	9.13E-01
ZNF611	1067	6.54E-01
ADNP	1068	6.54E-01	9.96E-01	1.00E+00
BARHL1	1069	6.58E-01
KLF3	1070	6.65E-01
XRCC4	1071	6.67E-01
ZFP90	1072	6.68E-01
ZNF33B	1073	6.70E-01
NR3C2	1074	6.81E-01	7.82E-01	9.74E-01
ZNF362	1075	6.84E-01	7.26E-01
ZBTB7B	1076	6.86E-01
ZNF485	1077	6.96E-01
ZBTB16	1078	7.00E-01
ZNF597	1079	7.08E-01
NFRKB	1080	7.10E-01	9.70E-01
HOXC8	1081	7.10E-01
CBFA2T2	1082	7.14E-01
HDGF	1083	7.15E-01	9.61E-01	9.67E-01	9.89E-01	9.99E-01
LHX6	1084	7.17E-01
FOXG1	1085	7.17E-01
ZNF780A	1086	7.19E-01
ELF5	1087	7.20E-01	7.69E-01
INSM2	1088	7.26E-01	9.46E-01
ZNF513	1089	7.33E-01
HDAC8	1090	7.33E-01	9.68E-01	1.00E+00
ICE1	1091	7.38E-01	9.50E-01	9.99E-01
ZNF222	1092	7.42E-01
ZFHX3	1093	7.46E-01
TAFII	1094	7.50E-01	9.61E-01
552-SKD	1095	7.56E-01	9.33E-01	9.35E-01	9.97E-01	1.00E+00
ZNF284	1096	7.58E-01
GLI3	1097	7.58E-01
ZNF366	1098	7.60E-01	9.83E-01
RLF	1099	7.65E-01
ZNF587	1100	7.66E-01
NBN	1101	7.69E-01	9.77E-01	9.99E-01	9.99E-01	1.00E+00
AUTS2	1102	7.72E-01
NKX2-2	1103	7.78E-01
TOP2B	1104	7.83E-01	9.17E-01
RORA	1105	7.84E-01
ZNF554	1106	7.89E-01
PPARA	1107	7.93E-01
ZNF449	1108	7.98E-01
SMARCA1	1109	8.02E-01
ZNF236	1110	8.03E-01
E2F5	1111	8.04E-01	9.34E-01
ZNF441	1112	8.07E-01
CHAMP1	1113	8.07E-01	8.27E-01
NKX2-8	1114	8.09E-01
ZNF518A	1115	8.10E-01	9.81E-01
SIRT6	1116	8.10E-01	8.10E-01	9.90E-01	9.90E-01	9.96E-01
ZFP42	1117	8.13E-01	8.73E-01	9.95E-01
ZNF383	1118	8.14E-01
CHD4	1119	8.21E-01	9.28E-01
CHD3	1120	8.21E-01
ZNF468	1121	8.23E-01
ZNF282	1122	8.24E-01	9.56E-01
PPARGC1A	1123	8.40E-01
ZNF671	1124	8.44E-01
BANP	1125	8.47E-01	9.44E-01
FANCD2	1126	8.48E-01	9.80E-01
ELF2	1127	8.49E-01	8.74E-01
DACOR1	1128	8.49E-01
ZNF774	1129	8.50E-01
ZNF687	1130	8.52E-01	9.01E-01
ATOH1	1131	8.53E-01
ZBTB10	1132	8.56E-01
EBNA1BP2	1133	8.57E-01
COPS2	1134	8.58E-01
SSU72	1135	8.59E-01
WDHD1	1136	8.60E-01	9.31E-01
ZNF354C	1137	8.60E-01	9.88E-01
ZBTB42	1138	8.61E-01
HIC1	1139	8.61E-01	8.96E-01
ZNF529	1140	8.65E-01
ZSCAN31	1141	8.66E-01
SMARCC2	1142	8.71E-01	8.71E-01
POLR2H	1143	8.73E-01	9.97E-01
ZNF596	1144	8.75E-01
ZNF124	1145	8.75E-01
ZNF460	1146	8.78E-01
ZC3H11A	1147	8.81E-01
DPPA2	1148	8.82E-01
ZNF17	1149	8.83E-01
ZNF467	1150	8.84E-01
STAG2	1151	8.86E-01
FOXD2	1152	8.87E-01
ZNF681	1153	8.88E-01
ZNF442	1154	8.89E-01
ZNF407	1155	8.92E-01
TCFL5	1156	8.93E-01
ZNF619	1157	8.95E-01
ZNF207	1158	8.96E-01	9.98E-01	1.00E+00
NCAPG2	1159	8.99E-01	9.77E-01
BARX2	1160	9.00E-01
ZNF398	1161	9.03E-01
KAT8	1162	9.07E-01	9.95E-01	1.00E+00
ZNF692	1163	9.07E-01	9.70E-01
ZNF223	1164	9.08E-01
KLF12	1165	9.09E-01
SPIN1	1166	9.10E-01
ZFP57	1167	9.15E-01	9.72E-01
ZNF114	1168	9.16E-01
GRP20	1169	9.19E-01
ZKSCAN5	1170	9.21E-01
ZNF25	1171	9.23E-01
ZNF527	1172	9.23E-01
ASCL2	1173	9.23E-01
KLF7	1174	9.24E-01	9.89E-01	9.99E-01
ZNF281	1175	9.28E-01	1.00E+00
C17orf49	1176	9.30E-01	9.94E-01
DOT1L	1177	9.34E-01
HOTAIR	1178	9.34E-01	9.89E-01	9.96E-01	1.00E+00
ZNF121	1179	9.40E-01	9.45E-01	9.79E-01	9.97E-01
ZNF273	1180	9.41E-01
HJURP	1181	9.44E-01	1.00E+00
ZFP3	1182	9.44E-01	9.97E-01
ZKSCAN3	1183	9.44E-01
CBX6	1184	9.46E-01	9.99E-01
GTF3C2	1185	9.50E-01	9.90E-01
CARM1	1186	9.54E-01	1.00E+00
USP49	1187	9.55E-01	1.00E+00
ZBTB49	1188	9.56E-01	9.94E-01
PRDM2	1189	9.56E-01	9.75E-01
ZFP14	1190	9.58E-01
C17orf96	1191	9.59E-01	9.97E-01
ZNF239	1192	9.67E-01	1.00E+00
DR1	1193	9.67E-01
SETX	1194	9.67E-01	1.00E+00
KAT2B	1195	9.67E-01	9.85E-01	9.92E-01	9.98E-01	9.98E-01
ZNF292	1196	9.67E-01	9.91E-01
ZNF322	1197	9.67E-01
ZNF770	1198	9.68E-01
GLI4	1199	9.70E-01	9.99E-01	1.00E+00
ZSCAN23	1200	9.71E-01	1.00E+00
ZNF501	1201	9.71E-01	9.87E-01
ZNF329	1202	9.73E-01
ZNF613	1203	9.73E-01
ALKBH3	1204	9.73E-01
ZNF580	1205	9.73E-01	9.81E-01
BRDU	1206	9.73E-01	9.85E-01	9.90E-01	9.98E-01	1.00E+00
ZNF320	1207	9.74E-01	9.82E-01	9.84E-01
PLRG1	1208	9.74E-01	9.86E-01
ZNF19	1209	9.74E-01
ZNF2	1210	9.75E-01	9.89E-01	1.00E+00
SUPT20H	1211	9.75E-01	9.87E-01	9.89E-01	9.94E-01
SCRT1	1212	9.76E-01	9.97E-01	1.00E+00
SRCAP	1213	9.76E-01
GUCY1B3	1214	9.76E-01
FEV	1215	9.77E-01
ZNF800	1216	9.78E-01	9.94E-01
ZNF333	1217	9.79E-01
OVOL3	1218	9.80E-01	1.00E+00
ZBTB1	1219	9.83E-01	1.00E+00
ZFP37	1220	9.83E-01	9.95E-01
GMEB1	1221	9.83E-01
ZNF280A	1222	9.83E-01
GLIS3	1223	9.84E-01
ARNT2	1224	9.84E-01
ORC1	1225	9.85E-01
ZNF697	1226	9.85E-01	9.89E-01
ZNF92	1227	9.86E-01
ZNF346	1228	9.88E-01	1.00E+00
ZNF488	1229	9.89E-01	1.00E+00
ZNF75D	1230	9.89E-01	9.98E-01
TARDBP	1231	9.90E-01	9.96E-01	1.00E+00	1.00E+00
TBL1XR1	1232	9.90E-01	9.97E-01	1.00E+00
CBX4	1233	9.90E-01
ZNF141	1234	9.91E-01
ZNF318	1235	9.91E-01	9.96E-01	9.99E-01
CSDE1	1236	9.91E-01	9.97E-01	9.97E-01	1.00E+00
CCDC101	1237	9.91E-01	1.00E+00
CDK12	1238	9.92E-01
MBTD1	1239	9.92E-01
ZNF423	1240	9.92E-01	9.98E-01
NKRF	1241	9.93E-01	9.93E-01
ZNF438	1242	9.93E-01	9.93E-01
IKZF2	1243	9.93E-01	1.00E+00
ZNF837	1244	9.93E-01	9.98E-01
NONO	1245	9.93E-01	9.97E-01
TRIM22	1246	9.94E-01	9.97E-01
CCND2	1247	9.94E-01	1.00E+00
BCL11B	1248	9.94E-01	1.00E+00
HDAC4	1249	9.95E-01
ZNF48	1250	9.95E-01	9.96E-01
ZNF563	1251	9.95E-01
SON	1252	9.95E-01
ZNF788	1253	9.96E-01	9.98E-01
ZNF391	1254	9.96E-01	9.99E-01
ZNF781	1255	9.97E-01	9.99E-01
RAC3	1256	9.97E-01
EPC1	1257	9.97E-01	1.00E+00
ZFP41	1258	9.97E-01	9.99E-01
ZNF138	1259	9.97E-01	9.99E-01
CBFA2T3	1260	9.98E-01
ZKSCAN8	1261	9.98E-01	1.00E+00
CHD5	1262	9.98E-01
AEBP2	1263	9.99E-01	9.99E-01	9.99E-01
ZNF445	1264	9.99E-01
ZBTB18	1265	9.99E-01
MBD1_isoform1	1266	9.99E-01	1.00E+00
MYOG	1267	9.99E-01
ZNF654	1268	9.99E-01	1.00E+00
ZNF71	1269	1.00E+00
ZNF512	1270	1.00E+00	1.00E+00
KLF16	1271	1.00E+00	1.00E+00
MIER1	1272	1.00E+00	1.00E+00
RBCK1	1273	1.00E+00
CRY1	1274	1.00E+00
ZNF414	1275	1.00E+00	1.00E+00
YBX3	1276	1.00E+00	1.00E+00	1.00E+00
DEAF1	1277	1.00E+00
ZNF16	1278	1.00E+00	1.00E+00
ZTA	1279	1.00E+00	1.00E+00
ZNF623	1280	1.00E+00	1.00E+00
HLTF	1281	1.00E+00	1.00E+00
BRD9	1282	1.00E+00	1.00E+00
TIAM1	1283	1.00E+00
ZNF436	1284	1.00E+00
HAP1	1285	1.00E+00
ZNF768	1286	1.00E+00
EGR3	1287	1.00E+00
TERC	1288	1.00E+00	1.00E+00	1.00E+00	1.00E+00
CREBL2	1289	1.00E+00
LCOR	1290	1.00E+00	1.00E+00
IRX5	1291	1.00E+00
CREB3L1	1292	1.00E+00
BHLHE41	1293	1.00E+00
NFATC4	1294	1.00E+00
HIC2	1295	1.00E+00
CAMTA1	1296	1.00E+00	1.00E+00
TGIF1	1297	1.00E+00
NKX2-3	1298	1.00E+00
IGF1R	1299	1.00E+00
HOXB8	1300	1.00E+00
TFEB	1301	1.00E+00
HES5	1302	1.00E+00
NR2E3	1303	1.00E+00
NR1D1	1304	1.00E+00
AHCTF1	1305	1.00E+00
TAF15	1306	1.00E+00
HES7	1307	1.00E+00
TRPS1	1308	1.00E+00
HMGA1	1309	1.00E+00
IRX2	1310	1.00E+00
IRF8	1311	1.00E+00
ID1	1312	1.00E+00
CEBPE	1313	1.00E+00
UBP1	1314	1.00E+00
JAZF1	1315	1.00E+00
PAX2	1316	1.00E+00

## Sheet: C
Lisa for androgen-regulated and siSIM2 up-regulated genes in vehicle conditions
Transcription Factor	rank	1st Sample p-value	2nd Sample p-value	3rd Sample p-value	4th Sample p-value	5th Sample p-value
AR	1	6.09E-10	6.33E-10	7.36E-10	1.62E-09	3.80E-09
FOXA1	2	2.80E-09	5.75E-09	6.25E-09	1.03E-08	1.59E-08
HOXB13	3	2.17E-08	1.98E-07	3.30E-07	5.30E-06	8.20E-06
GATA2	4	2.16E-07	1.18E-05	1.89E-05	2.62E-05	2.87E-05
PIAS1	5	6.22E-07	1.81E-05	2.81E-05	6.14E-05	6.39E-05
ZNF581	6	1.02E-06
NR3C1	7	1.15E-06	2.92E-03	3.18E-03	4.77E-03	6.22E-03
CDX2	8	1.49E-06	6.62E-03	1.14E-02	1.32E-02	1.34E-02
GRHL2	9	6.12E-06	8.83E-05	9.19E-04	3.54E-03	4.33E-03
HDAC1	10	7.97E-06	4.14E-01	9.25E-01	9.25E-01	9.44E-01
NKX3-1	11	8.55E-06	4.24E-02	3.38E-01	1.00E+00
FOXA2	12	1.36E-05	1.63E-05	3.45E-05	4.58E-05	6.48E-05
MYC	13	3.95E-05	2.38E-02	1.05E-01	1.12E-01	1.70E-01
CPSF3L	14	4.52E-05	8.42E-02	3.47E-01	3.98E-01	8.52E-01
CEBPB	15	5.29E-05	9.58E-05	1.16E-04	1.52E-04	4.03E-04
SUMO2	16	5.40E-05	2.07E-04	2.07E-03	2.60E-03	3.07E-03
AFF4	17	6.43E-05	1.03E-01	2.27E-01	2.72E-01	3.62E-01
LMNB1	18	7.46E-05	3.35E-01	3.96E-01	5.32E-01	5.34E-01
SMARCA4	19	7.75E-05	9.98E-04	1.23E-01	2.12E-01	2.15E-01
BHLHE40	20	7.83E-05	7.52E-01	8.09E-01	8.36E-01	8.37E-01
PBX3	21	9.45E-05	4.30E-01	7.04E-01	9.59E-01	1.00E+00
GATA6	22	1.02E-04	1.75E-04	7.07E-04	2.71E-03	3.96E-03
RELA	23	1.17E-04	7.94E-04	1.94E-03	1.34E-02	1.98E-02
ZBTB48	24	1.25E-04	1.73E-04	1.13E-02	1.30E-02	3.22E-02
NFATC3	25	1.44E-04	2.93E-01
GATA3	26	1.59E-04	4.85E-04	5.26E-04	1.15E-03	3.27E-03
ASH2L	27	1.80E-04	9.51E-02
WDR5	28	1.89E-04	4.10E-01	4.20E-01	4.29E-01	5.27E-01
JUN	29	1.98E-04	2.55E-02	4.18E-02	5.37E-02	9.94E-02
KDM5A	30	2.03E-04	9.21E-01	9.25E-01	9.31E-01
ATF4	31	2.79E-04	1.06E-02	3.09E-02	1.21E-01	1.68E-01
ESR1	32	3.61E-04	6.14E-04	3.51E-03	3.79E-03	3.84E-03
CTCF	33	3.85E-04	1.63E-02	1.31E-01	1.37E-01	1.48E-01
MAFF	34	4.08E-04	1.43E-01	3.96E-01
PSMA7	35	4.37E-04	1.74E-02
PR	36	4.43E-04	1.29E-03	2.16E-03	5.23E-03	7.33E-03
NKX2-1	37	5.04E-04	1.23E-01	1.55E-01	1.70E-01	1.90E-01
ZFP28	38	6.04E-04	6.06E-03
TRIM25	39	6.62E-04	5.11E-01	8.67E-01	9.72E-01	9.76E-01
MBOAT4	40	7.07E-04	4.89E-01
PRDM6	41	7.51E-04
MEF2B	42	7.83E-04	3.25E-02	5.18E-02	8.70E-02	1.52E-01
TCF7L2	43	8.74E-04	7.06E-02	1.21E-01	2.12E-01	2.51E-01
CDK9	44	1.04E-03	6.17E-03	2.06E-01	3.25E-01	3.45E-01
RBL1	45	1.04E-03
NUP98-HOXA9	46	1.05E-03	4.29E-01
NANOG	47	1.08E-03	3.92E-02	4.41E-02	6.82E-02	8.04E-02
MAFK	48	1.32E-03	7.10E-03	1.89E-02	9.93E-02	1.45E-01
BMI1	49	1.45E-03	7.03E-03	1.42E-02	6.50E-02	9.83E-02
SMC1A	50	1.50E-03	1.00E-01	1.62E-01	1.75E-01	2.14E-01
SPDEF	51	1.57E-03	2.64E-01	5.03E-01	7.68E-01	8.24E-01
HOXA2	52	1.60E-03
DLX2	53	1.84E-03
RNF2	54	1.99E-03	1.99E-01	2.39E-01	3.08E-01	3.15E-01
CEBPA	55	2.09E-03	2.79E-02	2.86E-02	1.10E-01	1.40E-01
ZIM3	56	2.41E-03	6.24E-03
ERCC3	57	2.44E-03
SOX4	58	2.46E-03	3.13E-03	1.29E-02	4.04E-01	4.88E-01
SOX2	59	2.59E-03	4.92E-02	6.78E-02	1.24E-01	1.32E-01
DNMT3B	60	2.97E-03	4.52E-02	1.67E-01	2.44E-01	2.80E-01
LEO1	61	3.01E-03	8.47E-01
FOXP1	62	3.15E-03	3.91E-02	4.51E-02	1.59E-01	1.70E-01
BATF3	63	3.68E-03	4.04E-01
TAT	64	4.12E-03	5.62E-01
SFPQ	65	4.16E-03	5.07E-01	6.31E-01
TP53	66	4.49E-03	6.67E-03	1.78E-02	2.94E-02	4.02E-02
CBX3	67	4.56E-03	6.79E-02	2.72E-01	6.97E-01	7.16E-01
CREM	68	4.93E-03	5.68E-01	7.54E-01
ERCC2	69	4.97E-03
ATRX	70	5.20E-03	7.66E-03	3.96E-01	6.87E-01
HNF4A	71	5.51E-03	2.91E-02	4.73E-02	5.42E-02	9.13E-02
TCF4	72	5.89E-03	1.17E-01	1.38E-01	1.70E-01	1.91E-01
GLIS1	73	6.16E-03	8.27E-01	8.76E-01	9.29E-01
GATA4	74	6.18E-03	1.81E-02	2.12E-02	2.12E-02	2.45E-02
LYL1	75	6.31E-03	1.83E-01	2.14E-01	2.16E-01	4.01E-01
NFIA	76	7.03E-03	8.44E-01
YY1	77	7.32E-03	2.93E-02	3.28E-02	2.65E-01	3.68E-01
LANA	78	7.37E-03	1.01E-01	1.25E-01	2.66E-01	2.85E-01
HDAC3	79	7.67E-03	6.16E-02	6.62E-01	9.99E-01
SMAD1	80	8.08E-03	1.46E-02	6.93E-02	7.70E-02	1.25E-01
ZNF248	81	8.12E-03
TLE3	82	9.34E-03
MED1	83	9.42E-03	5.23E-02	6.23E-02	1.30E-01	1.68E-01
RING1	84	9.73E-03	9.34E-01	9.88E-01
HOXC11	85	1.01E-02	8.38E-02	1.00E+00
ING5	86	1.01E-02
RUNX1	87	1.02E-02	1.84E-02	5.63E-02	1.13E-01	1.33E-01
FOS	88	1.02E-02	1.50E-02	3.00E-02	4.69E-02	5.50E-02
KDM5C	89	1.03E-02	1.10E-01	2.31E-01	2.82E-01	5.08E-01
DNMT3A	90	1.05E-02	7.02E-02	2.26E-01	2.38E-01	3.96E-01
NFIC	91	1.08E-02	9.26E-01	9.39E-01	9.80E-01
TET2	92	1.08E-02	1.64E-01	1.98E-01	2.39E-01	2.78E-01
ERG	93	1.09E-02	1.67E-02	4.19E-02	1.88E-01	2.09E-01
HLF	94	1.10E-02	3.20E-02
GPS2	95	1.10E-02
ZNF236	96	1.11E-02
ETV5	97	1.12E-02	2.32E-01
EZH2	98	1.26E-02	7.59E-02	1.32E-01	1.66E-01	2.34E-01
SMARCC1	99	1.28E-02	2.19E-02	1.07E-01	1.58E-01	3.22E-01
PDX1	100	1.33E-02	8.88E-02	3.18E-01
OTX2	101	1.56E-02	1.41E-01	1.66E-01	2.35E-01	2.55E-01
CTRL	102	1.58E-02	3.16E-01	4.53E-01
TP63	103	1.60E-02	1.98E-02	2.45E-02	3.09E-02	3.14E-02
TCF21	104	1.63E-02	6.33E-02	3.06E-01	3.97E-01
BARX1	105	1.65E-02	4.83E-01
REPIN1	106	1.84E-02	1.95E-02	2.55E-02	2.95E-01	9.50E-01
LMNA	107	1.89E-02	6.91E-02	2.92E-01	3.10E-01	4.04E-01
ZFAT	108	1.90E-02
NIPBL	109	1.90E-02	1.10E-01	1.17E-01	1.53E-01	1.94E-01
ATF7	110	1.92E-02	4.04E-01
H3K18me1	111	2.22E-02	4.74E-01
MEF2D	112	2.22E-02	3.27E-01	4.86E-01
TAL1	113	2.25E-02	4.57E-02	7.25E-02	8.46E-02	1.28E-01
BRD4	114	2.27E-02	4.13E-02	8.47E-02	9.02E-02	9.48E-02
DPF2	115	2.27E-02	2.68E-01	3.75E-01	8.70E-01
ZSCAN16	116	2.44E-02	1.19E-01	1.48E-01	7.13E-01	9.02E-01
PAF1	117	2.49E-02	1.24E-01	4.36E-01	5.22E-01	8.96E-01
RPA2	118	2.53E-02	3.93E-01
JUND	119	2.55E-02	4.51E-02	4.81E-02	7.74E-02	9.21E-02
ARRB1	120	2.55E-02	7.91E-02	4.04E-01	4.24E-01
KDM2B	121	2.59E-02	3.96E-01	4.20E-01	4.33E-01	4.53E-01
E2F7	122	2.65E-02	2.63E-01	2.95E-01	5.10E-01	6.98E-01
POU5F1	123	2.69E-02	2.11E-01	3.41E-01	3.64E-01	3.90E-01
GTF2B	124	2.74E-02	2.99E-01	5.31E-01	5.43E-01	5.82E-01
5HMC	125	2.77E-02	7.01E-02	8.46E-02	1.08E-01	3.05E-01
GREB1	126	2.79E-02	4.33E-02	1.10E-01	1.55E-01	8.09E-01
5MC	127	2.82E-02	9.34E-01	9.64E-01	9.66E-01
FAIRE	128	2.84E-02	4.54E-02	5.00E-02	1.12E-01	1.33E-01
FOSL2	129	2.85E-02	4.72E-02	4.75E-02	5.35E-02	5.35E-02
RAG1	130	2.88E-02	2.66E-01	4.36E-01
RARA	131	2.92E-02	2.27E-01	2.34E-01	3.96E-01	4.03E-01
SP140	132	2.99E-02	3.59E-02
DAXX	133	3.05E-02	1.50E-01
ESRRA	134	3.13E-02	5.64E-01	6.85E-01	9.93E-01
ZNF217	135	3.16E-02	9.17E-01
CHD1	136	3.19E-02	1.50E-01	3.53E-01	3.66E-01	4.22E-01
FOXO3	137	3.37E-02	6.16E-02	8.74E-02	1.85E-01	4.16E-01
HES2	138	3.48E-02	3.79E-02	4.12E-02	7.23E-02	7.70E-02
AFF1	139	3.60E-02	1.43E-01	1.90E-01	2.66E-01	5.60E-01
ELF3	140	3.62E-02	3.68E-01	4.59E-01
EOMES	141	3.71E-02	2.68E-01	4.04E-01	4.66E-01
ATF3	142	3.73E-02	1.06E-01	1.07E-01	1.11E-01	2.76E-01
HNF4G	143	3.79E-02	7.49E-02	2.83E-01	5.24E-01	1.00E+00
PSIP1	144	3.86E-02	1.79E-01
PPARG	145	3.92E-02	8.04E-02	1.30E-01	1.69E-01	2.03E-01
CEBPG	146	4.19E-02	5.21E-02	7.43E-02	7.64E-02	1.14E-01
SOX13	147	4.19E-02	7.82E-01
CCR5	148	4.19E-02
AEBP2	149	4.28E-02	7.02E-01	9.73E-01
GATA1	150	4.30E-02	6.49E-02	7.48E-02	1.25E-01	1.32E-01
DNMT1	151	4.31E-02	3.96E-01	3.96E-01	6.78E-01	8.29E-01
NR1H2	152	4.33E-02	3.15E-01	4.04E-01	4.16E-01	6.60E-01
FOXM1	153	4.35E-02	4.79E-02	5.62E-02	6.80E-02	9.39E-02
SMAD3	154	4.37E-02	6.29E-02	1.05E-01	1.60E-01	2.40E-01
ETV7	155	4.49E-02
DUX4	156	4.55E-02	6.51E-02	4.13E-01	6.39E-01
MLLT3	157	4.55E-02	4.04E-01	4.20E-01	4.64E-01	5.94E-01
KDM1A	158	4.63E-02	4.86E-02	6.78E-02	1.79E-01	4.10E-01
HMBOX1	159	4.68E-02
ISL1	160	4.68E-02
7SK	161	4.80E-02	7.49E-02	1.18E-01	4.65E-01	5.96E-01
LMO2	162	4.83E-02	1.28E-01	2.65E-01	4.12E-01	4.23E-01
T	163	4.87E-02	2.03E-01	2.05E-01	3.02E-01	3.05E-01
EBNA3C	164	4.88E-02	1.38E-01	6.97E-01
CLOCK	165	4.95E-02	5.16E-01	5.92E-01	8.78E-01	9.07E-01
ZBTB26	166	4.99E-02	8.36E-01
MECOM	167	5.07E-02
LHX2	168	5.22E-02	1.18E-01
STAT3	169	5.37E-02	1.07E-01	1.09E-01	1.31E-01	2.25E-01
ATF2	170	5.38E-02	2.77E-01	3.11E-01	3.99E-01	6.78E-01
HSF1	171	5.43E-02	6.32E-02	6.99E-02	7.14E-02	9.44E-02
JARID2	172	5.78E-02	1.17E-01	1.47E-01	2.19E-01	2.46E-01
NR5A2	173	5.99E-02	2.12E-01	4.57E-01	8.90E-01
INSM2	174	6.02E-02	4.37E-01
NFE2L1	175	6.10E-02	3.71E-01	4.04E-01	5.09E-01	6.18E-01
APOBEC3B	176	6.11E-02	3.62E-01
DDX20	177	6.22E-02	3.76E-01	7.42E-01	8.38E-01
ARID3A	178	6.25E-02	1.07E-01	3.28E-01
GRHL3	179	6.27E-02	8.23E-01	8.36E-01
DKK1	180	6.38E-02	4.10E-01
FLI1	181	6.40E-02	7.89E-02	9.98E-02	1.12E-01	1.64E-01
TFAP2C	182	6.40E-02	3.24E-01	3.24E-01	3.41E-01	3.55E-01
NR1H3	183	6.40E-02	8.41E-02	2.33E-01	2.47E-01	3.21E-01
L3MBTL4	184	6.48E-02
RAD21	185	6.58E-02	1.02E-01	1.29E-01	1.70E-01	1.70E-01
STAT4	186	6.72E-02	3.16E-01	3.67E-01	3.96E-01	4.04E-01
CENPC	187	6.79E-02	4.29E-01	4.49E-01
CAMTA2	188	6.81E-02
ZNF766	189	6.88E-02	7.77E-01	9.78E-01
LEF1	190	6.93E-02	3.78E-01	4.10E-01	4.20E-01	5.59E-01
NCOR1	191	7.03E-02	1.71E-01	2.04E-01	4.48E-01	6.41E-01
ZKSCAN5	192	7.18E-02
MYB	193	7.55E-02	3.23E-01	4.02E-01	5.15E-01	6.40E-01
HOXA13	194	7.74E-02	5.45E-01
HNF1B	195	7.78E-02	2.76E-01	4.04E-01	5.65E-01	6.53E-01
CUX1	196	7.91E-02	1.15E-01	1.42E-01	1.43E-01	1.46E-01
ZNF627	197	7.94E-02
FOSL1	198	7.98E-02	8.21E-02	3.07E-01	4.74E-01	5.22E-01
598-SKD	199	8.01E-02	2.75E-01	4.29E-01	4.45E-01	4.66E-01
FEZF1	200	8.18E-02	5.95E-01	6.40E-01
NELFE	201	8.35E-02	5.62E-01	6.34E-01	7.52E-01	9.73E-01
CBFB	202	8.51E-02	4.25E-01	8.65E-01	8.90E-01	9.15E-01
E2F8	203	8.72E-02	1.11E-01
ZSCAN20	204	9.08E-02	3.72E-01
HOXA9	205	9.11E-02	3.75E-01	3.96E-01	7.19E-01
ZIC2	206	9.13E-02
TP73	207	9.16E-02	2.95E-01	3.48E-01	3.49E-01	6.64E-01
MYH11	208	9.17E-02	1.49E-01	9.87E-01	9.95E-01
TSHZ1	209	9.19E-02	2.96E-01	4.04E-01
SMN1	210	9.19E-02	4.23E-01
EHF	211	9.23E-02	3.16E-01	4.24E-01	7.18E-01	7.18E-01
TCF12	212	9.35E-02	1.80E-01	2.36E-01	3.25E-01	3.82E-01
KLF5	213	9.37E-02	1.68E-01	1.98E-01	2.57E-01	2.60E-01
SMC3	214	9.45E-02	1.02E-01	2.54E-01	3.00E-01	3.32E-01
BCL11A	215	9.48E-02	3.50E-01	4.03E-01	6.92E-01	8.06E-01
TOP1	216	9.64E-02	1.87E-01	2.97E-01	5.69E-01	7.56E-01
ZNF133	217	9.78E-02
CHAT	218	9.80E-02	1.45E-01
DPF1	219	9.86E-02	8.76E-01
YAP1	220	9.87E-02	2.30E-01	2.77E-01	3.96E-01	5.00E-01
SPI1	221	9.92E-02	1.26E-01	1.30E-01	1.36E-01	2.61E-01
SRC	222	9.93E-02	2.50E-01	4.69E-01	6.00E-01	6.24E-01
ZBTB33	223	1.00E-01	2.82E-01	5.73E-01	6.85E-01	8.31E-01
BRD1	224	1.03E-01	4.70E-01	6.39E-01	6.87E-01	7.18E-01
NFIL3	225	1.03E-01	4.29E-01
ZNF419	226	1.04E-01	3.15E-01	3.22E-01
HES1	227	1.05E-01	4.65E-01	8.31E-01	9.04E-01
NOTCH1	228	1.06E-01	2.59E-01	2.90E-01	4.04E-01	6.99E-01
SMAD4	229	1.06E-01	2.65E-01	3.24E-01	3.30E-01	4.25E-01
MAML3	230	1.07E-01	1.24E-01	1.29E-01	1.66E-01
IRF9	231	1.08E-01	1.45E-01	1.00E+00
KDM6B	232	1.09E-01	2.12E-01	4.92E-01	9.21E-01
HNF1A	233	1.10E-01	1.13E-01	4.20E-01
SATB1	234	1.11E-01	3.85E-01	4.04E-01
CBX1	235	1.12E-01	4.29E-01	6.20E-01	9.44E-01	9.83E-01
ZNF530	236	1.13E-01
SETDB1	237	1.14E-01	1.66E-01	3.66E-01	3.66E-01	5.24E-01
HDAC6	238	1.17E-01	2.76E-01	3.29E-01	3.93E-01	6.30E-01
STAT5B	239	1.18E-01	3.54E-01	4.02E-01	6.72E-01	8.04E-01
EBF3	240	1.18E-01	3.94E-01	4.20E-01	4.20E-01	4.59E-01
TCF7	241	1.21E-01	2.56E-01	2.95E-01	4.28E-01	4.39E-01
MLLT1	242	1.21E-01	3.88E-01	4.37E-01	5.14E-01	5.86E-01
SNAPC2	243	1.21E-01	2.03E-01	4.82E-01
ZNF197	244	1.22E-01	8.30E-01	9.37E-01
ZNF778	245	1.24E-01	1.68E-01
SIX2	246	1.27E-01	4.20E-01	4.45E-01	4.45E-01	5.61E-01
SP4	247	1.27E-01	8.53E-01	8.88E-01	9.18E-01
ZNF506	248	1.28E-01
TEAD4	249	1.28E-01	3.27E-01	4.10E-01	4.91E-01	5.13E-01
KMT2A	250	1.28E-01	1.97E-01	2.00E-01	4.10E-01	4.33E-01
SNAI2	251	1.32E-01	1.44E-01	3.34E-01	4.07E-01	5.28E-01
ZNF100	252	1.33E-01	5.34E-01	5.58E-01
FOXO1	253	1.34E-01	3.33E-01	5.49E-01	6.36E-01	6.45E-01
SUZ12	254	1.34E-01	3.33E-01	3.33E-01	4.05E-01	4.12E-01
ZNF418	255	1.35E-01	5.77E-01
LARP7	256	1.35E-01	9.39E-01	9.44E-01	9.94E-01	9.97E-01
ZFHX3	257	1.36E-01
AHR	258	1.37E-01
DLX1	259	1.37E-01
ZNF84	260	1.38E-01	3.49E-01
NME2	261	1.38E-01	2.88E-01
PAX6	262	1.39E-01	2.60E-01	5.00E-01	5.05E-01
TEAD1	263	1.39E-01	1.71E-01	2.92E-01	3.75E-01	5.28E-01
ZNF587	264	1.39E-01
IRF1	265	1.39E-01	3.90E-01	5.28E-01	5.61E-01	6.29E-01
GFI1B	266	1.41E-01	1.70E-01	5.83E-01
MED12	267	1.42E-01	4.16E-01	4.39E-01	4.63E-01	4.88E-01
EGR1	268	1.42E-01	4.70E-01	8.03E-01	9.34E-01	9.39E-01
TRIM28	269	1.43E-01	1.98E-01	2.80E-01	4.07E-01	4.23E-01
NFKB1	270	1.44E-01	4.37E-01	7.76E-01	9.07E-01	9.45E-01
KDM3A	271	1.44E-01	6.66E-01	7.50E-01
FOXH1	272	1.45E-01	3.23E-01
POLR3D	273	1.45E-01	1.46E-01	1.77E-01	2.48E-01	2.50E-01
KDM1B	274	1.48E-01
ZNF549	275	1.49E-01	1.54E-01	2.89E-01
BRD7	276	1.50E-01	2.19E-01
TFAP4	277	1.50E-01	1.68E-01	2.71E-01	6.50E-01
FANCD2	278	1.51E-01	5.01E-01
NCAPG2	279	1.51E-01	6.00E-01
IKZF1	280	1.52E-01	3.86E-01	4.50E-01	4.63E-01	4.89E-01
NFE2L2	281	1.53E-01	2.45E-01	3.25E-01	3.42E-01	3.94E-01
RB1	282	1.53E-01	4.40E-01	4.83E-01	6.90E-01	7.95E-01
ZNF318	283	1.54E-01	6.23E-01	7.58E-01
UBE2I	284	1.55E-01	4.06E-01
CSDE1	285	1.55E-01	3.64E-01	7.60E-01	9.22E-01
NR4A1	286	1.57E-01	4.01E-01	7.18E-01	9.39E-01	9.52E-01
HDAC2	287	1.58E-01	1.91E-01	2.87E-01	2.95E-01	4.06E-01
ZNF557	288	1.58E-01
ZNF417	289	1.60E-01
STAT1	290	1.60E-01	3.81E-01	4.11E-01	4.65E-01	5.31E-01
MBD3L2	291	1.61E-01
OLFM2	292	1.62E-01	3.17E-01
KAT2A	293	1.62E-01	4.89E-01
ZNF18	294	1.64E-01	5.97E-01	7.51E-01	7.64E-01	7.85E-01
RXRG	295	1.64E-01	2.93E-01	3.09E-01	4.03E-01	5.62E-01
ZNF146	296	1.65E-01	1.82E-01	4.63E-01
PML	297	1.66E-01	2.26E-01	4.10E-01	4.25E-01	4.60E-01
PHF20	298	1.66E-01
ZNF695	299	1.67E-01
ZNF529	300	1.67E-01
NCOA1	301	1.67E-01	3.50E-01	4.58E-01	4.74E-01	5.24E-01
BTAF1	302	1.70E-01
FOXP3	303	1.70E-01	4.17E-01	4.38E-01	4.82E-01	1.00E+00
SOX10	304	1.71E-01
ZNF394	305	1.72E-01	9.42E-01	9.91E-01
PALB2	306	1.73E-01
SUMO1	307	1.73E-01	4.88E-01	5.49E-01	6.43E-01	6.58E-01
SALL4	308	1.79E-01	4.18E-01
GATAD2B	309	1.84E-01	3.18E-01	9.88E-01
CHD7	310	1.84E-01	5.84E-01	5.84E-01	6.35E-01	6.35E-01
ZNF605	311	1.84E-01
MEIS2	312	1.85E-01
VDR	313	1.85E-01	2.42E-01	2.60E-01	3.63E-01	4.25E-01
RUNX2	314	1.87E-01	7.07E-01	8.33E-01	8.75E-01
FOXK2	315	1.88E-01	2.33E-01	2.74E-01	4.11E-01	8.26E-01
SNRNP70	316	1.88E-01	3.06E-01	4.60E-01	5.84E-01
None	317	1.88E-01	3.34E-01	6.58E-01	8.23E-01
PROX1	318	1.88E-01	3.35E-01	4.79E-01
RAX2	319	1.88E-01
NKX6-1	320	1.88E-01
ZNF184	321	1.91E-01	2.63E-01
H2AFX	322	1.92E-01	2.38E-01	2.40E-01	3.96E-01	4.37E-01
H3F3A	323	1.92E-01	2.73E-01	2.84E-01	2.86E-01	3.09E-01
CASP8AP2	324	1.92E-01	4.90E-01	5.73E-01	1.00E+00
ZNF17	325	1.92E-01
ZNF334	326	1.92E-01
GUCY1B3	327	1.93E-01
KAT2B	328	1.93E-01	2.99E-01	5.26E-01	8.76E-01	8.76E-01
STAT2	329	1.94E-01	6.34E-01	6.71E-01	9.78E-01
ZNF586	330	1.95E-01
MITF	331	1.96E-01	3.27E-01	3.70E-01	4.15E-01	4.58E-01
PBX2	332	1.97E-01	4.86E-01	5.99E-01	6.26E-01	6.34E-01
CHD8	333	1.98E-01	2.95E-01	3.82E-01	4.29E-01	6.99E-01
ZNF136	334	1.98E-01	2.58E-01
STAT6	335	2.00E-01	2.16E-01	4.67E-01	5.19E-01	5.24E-01
ZNF880	336	2.02E-01
ZNF37A	337	2.03E-01
ZNF669	338	2.04E-01	3.10E-01
MYBL2	339	2.05E-01	3.17E-01	3.96E-01	4.89E-01	7.29E-01
GLI2	340	2.06E-01	4.76E-01	8.98E-01
ZNF287	341	2.06E-01
SREBF1	342	2.07E-01	3.94E-01	4.21E-01	4.33E-01	4.64E-01
SNAPC1	343	2.07E-01	6.87E-01
HOXB7	344	2.08E-01	4.10E-01	5.16E-01	6.22E-01	6.61E-01
ZNF486	345	2.09E-01	5.05E-01	5.61E-01
ZNF8	346	2.11E-01	3.66E-01	6.65E-01	7.47E-01
IRAK4	347	2.11E-01	3.67E-01
EHMT2	348	2.12E-01	2.51E-01	3.58E-01	4.03E-01	4.10E-01
TBX21	349	2.12E-01	5.87E-01	6.88E-01
HMG20A	350	2.14E-01	2.30E-01
MEIS1	351	2.14E-01	2.44E-01	2.47E-01	3.08E-01	3.42E-01
ATF5	352	2.14E-01
ZNF101	353	2.17E-01	5.98E-01	9.53E-01
TEAD2	354	2.17E-01	3.30E-01	4.32E-01
BRD2	355	2.17E-01	2.17E-01	4.31E-01	4.77E-01	5.03E-01
JMJD1C	356	2.18E-01	5.10E-01	8.74E-01	9.04E-01
CREB3	357	2.18E-01	5.94E-01	8.82E-01
MYNN	358	2.20E-01	7.71E-01	8.19E-01	8.43E-01	8.63E-01
ZNF449	359	2.21E-01
NONO	360	2.22E-01	5.04E-01
NR2F2	361	2.22E-01	2.81E-01	4.63E-01	4.72E-01	4.78E-01
KDM5B	362	2.23E-01	3.77E-01	5.07E-01	5.95E-01	5.99E-01
TTF1	363	2.23E-01	5.58E-01
SRSF3	364	2.23E-01	4.69E-01	4.71E-01	6.50E-01
ZNF235	365	2.24E-01
CALU	366	2.24E-01	3.96E-01
ASCL2	367	2.25E-01
SIX1	368	2.26E-01	3.09E-01	5.06E-01	9.89E-01	9.89E-01
ASCL1	369	2.26E-01	2.28E-01	2.82E-01	3.03E-01	3.05E-01
HOXC9	370	2.27E-01	2.39E-01
ZNF10	371	2.27E-01
C17orf49	372	2.30E-01	8.99E-01
ZBTB12	373	2.31E-01	3.66E-01	4.25E-01	4.29E-01	5.00E-01
ZNF483	374	2.31E-01
MAFG	375	2.32E-01	2.84E-01	6.31E-01
ZNF716	376	2.32E-01
ZNF800	377	2.32E-01	3.94E-01
CCDC101	378	2.33E-01	8.60E-01
ZNF525	379	2.34E-01
ZSCAN29	380	2.34E-01	4.62E-01	9.33E-01
CTNNB1	381	2.38E-01	4.19E-01	4.72E-01	4.97E-01	6.01E-01
CD59	382	2.39E-01
MXD3	383	2.39E-01
EGFA-T1	384	2.42E-01	4.72E-01	7.73E-01
ELL2	385	2.43E-01	5.84E-01	6.13E-01	6.53E-01	7.29E-01
STAG1	386	2.44E-01	2.85E-01	2.96E-01	4.56E-01	5.05E-01
UBTF	387	2.44E-01	2.77E-01	4.83E-01	5.17E-01	5.56E-01
PARP1	388	2.45E-01	4.74E-01	5.57E-01	9.87E-01	9.93E-01
ZNF534	389	2.46E-01
FOXQ1	390	2.47E-01
MSX1	391	2.49E-01
CHRM2	392	2.50E-01	3.96E-01	4.15E-01	4.15E-01	4.67E-01
ICE2	393	2.51E-01
RBPJ	394	2.52E-01	3.92E-01	4.15E-01	5.68E-01	6.22E-01
RUNX1T1	395	2.53E-01	4.06E-01	6.83E-01	7.72E-01	7.82E-01
RCOR1	396	2.54E-01	4.04E-01	4.10E-01	4.38E-01	6.61E-01
ZNF384	397	2.54E-01	8.97E-01	9.49E-01
BATF	398	2.54E-01	2.92E-01	4.31E-01	5.31E-01
ZNF736	399	2.55E-01
MCM7	400	2.56E-01	4.14E-01	4.43E-01	6.01E-01
ZNF285	401	2.56E-01
CENPT	402	2.56E-01	4.28E-01	4.33E-01	4.34E-01	4.37E-01
ZNF224	403	2.57E-01	5.88E-01	6.45E-01
REST	404	2.57E-01	5.07E-01	5.75E-01	6.55E-01	7.08E-01
AGO2	405	2.57E-01	3.12E-01	3.97E-01	5.66E-01	7.23E-01
SMARCB1	406	2.58E-01	3.96E-01	5.03E-01	8.00E-01	8.00E-01
HINFP	407	2.58E-01	6.76E-01	7.09E-01	7.15E-01	8.35E-01
DLX6	408	2.58E-01
ZXDC	409	2.58E-01
ZMYM3	410	2.58E-01	5.48E-01	6.82E-01	8.47E-01	8.86E-01
NCAPG	411	2.59E-01	2.68E-01	4.10E-01	4.47E-01	4.53E-01
ZNF584	412	2.60E-01	8.61E-01	9.35E-01
ZNF354A	413	2.61E-01	4.46E-01
TFAP2A	414	2.63E-01	3.95E-01	4.63E-01	5.01E-01	5.90E-01
ZMYND8	415	2.64E-01	3.49E-01	5.94E-01	6.05E-01	7.34E-01
MECP2	416	2.64E-01	5.99E-01	8.19E-01	9.61E-01	9.85E-01
PPARGC1A	417	2.65E-01
OVOL2	418	2.68E-01	4.19E-01	7.54E-01
SNAI1	419	2.68E-01	4.15E-01	4.21E-01	4.65E-01
IRF4	420	2.70E-01	4.10E-01	6.30E-01	7.83E-01	7.85E-01
SP1	421	2.71E-01	2.96E-01	3.37E-01	3.92E-01	3.96E-01
ZNF792	422	2.72E-01	4.11E-01	4.53E-01
SCML2	423	2.72E-01	2.82E-01	3.41E-01	3.44E-01	3.78E-01
ZNF85	424	2.74E-01	8.04E-01
ZNF33B	425	2.75E-01
SOX9	426	2.75E-01	4.62E-01	4.93E-01	5.37E-01	6.57E-01
MIXL1	427	2.76E-01
GCSAM	428	2.76E-01	5.69E-01
VEZF1	429	2.76E-01	7.15E-01	7.99E-01
ZNF425	430	2.77E-01
E2F2	431	2.78E-01	1.00E+00
ZBTB18	432	2.79E-01
PRKDC	433	2.80E-01	3.68E-01	3.96E-01	4.04E-01	4.49E-01
PPARD	434	2.80E-01	4.29E-01	4.33E-01	4.33E-01	4.37E-01
MEF2C	435	2.81E-01	3.96E-01	6.17E-01	8.78E-01
CBX2	436	2.83E-01	4.26E-01	4.54E-01	6.86E-01	6.86E-01
MAZ	437	2.83E-01	4.83E-01	6.31E-01	9.36E-01	9.52E-01
ZNF595	438	2.86E-01
C17orf96	439	2.86E-01	5.82E-01
ZNF782	440	2.87E-01
ERF	441	2.88E-01
FOXG1	442	2.89E-01
PRDM1	443	2.89E-01	3.48E-01	3.59E-01	6.24E-01	6.34E-01
TCF7L1	444	2.89E-01	3.96E-01	4.04E-01	4.20E-01	5.58E-01
CIITA	445	2.90E-01	4.75E-01	4.75E-01	7.96E-01	8.78E-01
POU2F1	446	2.90E-01	4.38E-01	4.96E-01	5.31E-01	6.00E-01
GTF2A2	447	2.90E-01	4.11E-01
RXRA	448	2.90E-01	3.65E-01	3.67E-01	5.17E-01	5.19E-01
ZMYND11	449	2.91E-01	4.50E-01	4.51E-01	5.71E-01
ZNF582	450	2.93E-01	3.07E-01	5.59E-01
HIRA	451	2.96E-01	3.79E-01	4.60E-01	6.08E-01	6.21E-01
ZSCAN2	452	2.97E-01	3.50E-01
NCOR2	453	2.97E-01	6.15E-01	7.57E-01	9.43E-01
POU2F2	454	2.98E-01	5.04E-01
KLF3	455	2.99E-01
IL1B	456	3.00E-01	3.82E-01	4.90E-01	5.23E-01	7.58E-01
ZNF492	457	3.03E-01
MAFB	458	3.05E-01	4.86E-01
ZNF789	459	3.05E-01
BANF1	460	3.06E-01	3.62E-01	8.55E-01
ZNF300	461	3.06E-01
OSR2	462	3.06E-01	5.74E-01	9.15E-01
ZNF528	463	3.07E-01	3.47E-01	6.94E-01	9.30E-01
LHX4	464	3.08E-01
ZNF26	465	3.09E-01
SP2	466	3.10E-01	7.61E-01	8.52E-01	9.05E-01	9.07E-01
ZNF565	467	3.12E-01
POU3F2	468	3.13E-01	4.29E-01	5.76E-01	6.64E-01
ARNT	469	3.13E-01	5.61E-01	6.47E-01	7.10E-01	9.54E-01
ZNF619	470	3.15E-01
TRIM24	471	3.16E-01	6.58E-01	7.27E-01	7.73E-01	7.96E-01
FUS	472	3.17E-01	8.96E-01	1.00E+00
ZNF564	473	3.17E-01
ICE1	474	3.17E-01	7.77E-01	9.61E-01
ESCO2	475	3.17E-01	5.16E-01	8.70E-01	1.00E+00
ARID2	476	3.19E-01	5.49E-01
ORC2	477	3.22E-01	3.96E-01
PAX3	478	3.23E-01	3.96E-01	4.50E-01	7.56E-01
BRD3	479	3.24E-01	3.96E-01	4.44E-01	4.91E-01	5.17E-01
TBX5	480	3.24E-01	4.39E-01	4.39E-01	5.56E-01	7.34E-01
LHX6	481	3.25E-01
ZFP64	482	3.27E-01	4.12E-01	4.58E-01	6.32E-01	8.11E-01
DROSHA	483	3.27E-01	3.93E-01	4.15E-01	4.45E-01	4.57E-01
KRAB	484	3.28E-01	4.34E-01	5.15E-01	5.18E-01	5.26E-01
TALE	485	3.28E-01	3.96E-01	4.10E-01	4.10E-01	4.15E-01
ZNF292	486	3.28E-01	9.63E-01
KMT2D	487	3.29E-01	4.64E-01	7.12E-01	9.21E-01	9.33E-01
ZNF169	488	3.29E-01	3.60E-01
KLF4	489	3.30E-01	4.16E-01	4.98E-01	6.49E-01	7.11E-01
EBNA3A	490	3.30E-01	3.96E-01	3.96E-01	4.37E-01
CREB3L4	491	3.31E-01
HIF1A	492	3.31E-01	4.04E-01	4.39E-01	4.58E-01	4.82E-01
MYOD1	493	3.33E-01	4.60E-01	5.69E-01	8.58E-01
ZFP3	494	3.36E-01	5.65E-01
TOX4	495	3.37E-01
ZNF93	496	3.37E-01
RPA1	497	3.38E-01
IRF3	498	3.38E-01	4.10E-01	8.09E-01	9.12E-01
ETS2	499	3.40E-01	8.69E-01	8.99E-01
E2F1	500	3.43E-01	4.55E-01	4.80E-01	5.03E-01	5.90E-01
TERT	501	3.44E-01	4.35E-01	4.63E-01	4.66E-01	4.73E-01
ZSCAN31	502	3.44E-01
ZNF311	503	3.44E-01
JDP2	504	3.47E-01
LHX5	505	3.47E-01
ZNF274	506	3.49E-01	3.92E-01	4.04E-01	4.32E-01	4.47E-01
ZNF33A	507	3.49E-01	4.28E-01	6.55E-01
ZNF267	508	3.49E-01
552-SKD	509	3.50E-01	4.00E-01	7.47E-01	9.20E-01	9.62E-01
SOX15	510	3.51E-01
MCM5	511	3.51E-01	4.31E-01
NFE2	512	3.51E-01	4.49E-01	5.15E-01	6.84E-01	7.62E-01
ID3	513	3.52E-01	9.24E-01	9.60E-01
TRIM22	514	3.53E-01	4.90E-01
ELK4	515	3.53E-01	3.79E-01	5.95E-01	6.49E-01	6.87E-01
SMAD2/3	516	3.54E-01	3.80E-01	4.64E-01	4.98E-01	7.44E-01
ZNF562	517	3.56E-01
ZNF257	518	3.58E-01	4.17E-01	6.92E-01
XRN2	519	3.58E-01	5.16E-01	9.44E-01	9.47E-01	9.61E-01
EMX1	520	3.59E-01	4.74E-01	5.56E-01	5.80E-01	6.78E-01
TERF1	521	3.59E-01	4.38E-01	4.48E-01
ZSCAN23	522	3.59E-01	7.39E-01
ZNF264	523	3.59E-01	8.80E-01	9.21E-01	9.85E-01
ZSCAN5B	524	3.59E-01	4.33E-01	5.17E-01	5.20E-01
MYOG	525	3.60E-01
ILK	526	3.60E-01	7.92E-01
CD74	527	3.61E-01	4.32E-01	4.89E-01	5.51E-01	5.93E-01
E2F4	528	3.61E-01	4.37E-01	5.67E-01	7.57E-01	7.89E-01
MEIS3	529	3.61E-01
NR2C2	530	3.62E-01	3.84E-01	4.58E-01	4.93E-01	5.36E-01
ZBTB7A	531	3.63E-01	4.96E-01	6.23E-01	6.69E-01	6.95E-01
GAPDH	532	3.64E-01
RBBP5	533	3.66E-01	4.90E-01	5.80E-01	7.17E-01	8.20E-01
JUNB	534	3.67E-01	4.48E-01	4.83E-01	5.46E-01	6.11E-01
ZNF175	535	3.69E-01	4.76E-01	8.67E-01	9.35E-01	9.37E-01
IRF2	536	3.70E-01	4.74E-01	4.89E-01
MGEA5	537	3.71E-01
ZNF540	538	3.72E-01
HKR1	539	3.74E-01
ZNF90	540	3.75E-01
ZNF75A	541	3.75E-01	8.39E-01
ZNF280D	542	3.76E-01	6.88E-01	9.74E-01
PGR	543	3.76E-01
PTRF	544	3.77E-01	4.66E-01
RBL2	545	3.78E-01	4.38E-01	4.52E-01	5.57E-01	5.66E-01
HDGF	546	3.78E-01	4.24E-01	7.08E-01	7.18E-01	8.12E-01
NR3C2	547	3.78E-01	5.08E-01	7.86E-01
ZNF24	548	3.78E-01	7.76E-01	8.13E-01	8.64E-01	9.07E-01
ZNF138	549	3.78E-01	9.07E-01
ZBTB2	550	3.79E-01	4.22E-01	6.06E-01	6.13E-01
HHEX	551	3.80E-01	3.82E-01	6.57E-01
ZNF618	552	3.80E-01
IL1RN	553	3.80E-01	4.04E-01	4.04E-01
CBX8	554	3.82E-01	3.82E-01	4.60E-01	5.16E-01	9.20E-01
ZNF395	555	3.82E-01
ZNF799	556	3.84E-01
ADNP	557	3.84E-01	9.09E-01	1.00E+00
BDP1	558	3.85E-01	4.83E-01	4.91E-01	5.01E-01	5.11E-01
ELF1	559	3.86E-01	5.44E-01	7.99E-01	8.33E-01	8.60E-01
HSF2	560	3.88E-01	4.15E-01	4.95E-01	5.36E-01	1.00E+00
PLRG1	561	3.89E-01	4.62E-01
STAG2	562	3.92E-01
WHSC1	563	3.92E-01	3.92E-01	3.96E-01
ZNF527	564	3.94E-01
ZNF322	565	3.94E-01
ZFP41	566	3.95E-01	8.49E-01
PMEL	567	3.95E-01	3.96E-01	4.10E-01	4.99E-01	5.17E-01
CARM1	568	3.96E-01	1.00E+00
ELF4	569	3.96E-01
SIRT3	570	3.96E-01	4.10E-01	4.25E-01	1.00E+00
CDC5L	571	3.96E-01	6.19E-01	9.73E-01
MEOX2	572	3.96E-01
BBX	573	3.96E-01
ETV6	574	3.96E-01	7.81E-01	7.97E-01
HOXD1	575	3.96E-01
GLIS2	576	3.96E-01	7.37E-01	8.31E-01
RAD51	577	3.96E-01	6.11E-01	8.31E-01	9.35E-01	9.63E-01
NFIB	578	3.96E-01
CGGBP1	579	3.96E-01	4.10E-01
PLAG1	580	3.96E-01
FOXC1	581	3.96E-01
BRCA1	582	3.96E-01	6.30E-01	6.78E-01	7.67E-01	9.79E-01
HNRNPL	583	3.96E-01	1.00E+00
HOXB8	584	3.96E-01
ZNF222	585	3.96E-01
PTTG1	586	3.97E-01	5.96E-01
ZMIZ1	587	3.97E-01	8.10E-01	8.68E-01
ZNF513	588	3.97E-01
MEN1	589	3.98E-01	4.62E-01	9.94E-01	9.96E-01
SRPK1	590	3.99E-01	8.75E-01
ZSCAN5A	591	3.99E-01	4.20E-01	4.41E-01	8.65E-01
ZTA	592	4.00E-01	7.63E-01
EBNA2	593	4.00E-01
ZNF808	594	4.00E-01
ZBTB17	595	4.00E-01	6.02E-01	7.29E-01	7.38E-01	7.41E-01
CREBBP	596	4.01E-01	4.04E-01	4.04E-01	5.11E-01	5.26E-01
ZNF165	597	4.01E-01
ZNF891	598	4.04E-01
ARNTL2	599	4.04E-01
F2RL1	600	4.04E-01
FOXK1	601	4.04E-01	9.06E-01	9.27E-01	9.87E-01
DRAP1	602	4.04E-01	9.32E-01
PCGF5	603	4.04E-01
CDX1	604	4.04E-01
RFX5	605	4.04E-01	7.15E-01	7.16E-01	8.24E-01	8.89E-01
ZBTB39	606	4.04E-01
SFMBT1	607	4.04E-01	8.55E-01	1.00E+00
HOXD11	608	4.04E-01	5.14E-01
FOXF2	609	4.04E-01
DMRT2	610	4.04E-01
FOXF1	611	4.04E-01
ID4	612	4.04E-01
PCGF1	613	4.04E-01	8.03E-01
C10orf12	614	4.04E-01	4.15E-01
ARNTL	615	4.04E-01	4.52E-01	6.21E-01	8.70E-01	9.33E-01
CBX5	616	4.04E-01	4.09E-01	4.10E-01	5.15E-01	7.43E-01
TOE1	617	4.04E-01
EVX1	618	4.04E-01
IRF5	619	4.04E-01	4.41E-01	4.43E-01	4.61E-01	4.97E-01
HOXA11	620	4.04E-01
SVIL	621	4.04E-01	8.60E-01
TFDP2	622	4.04E-01
PCF11	623	4.04E-01
LOXL1	624	4.04E-01	1.00E+00
H2AK119ub	625	4.04E-01	4.33E-01
NR1I2	626	4.04E-01
KCMF1	627	4.04E-01
MBD4	628	4.04E-01
DPPA2	629	4.04E-01
ZNF681	630	4.07E-01
UHRF2	631	4.07E-01
SSRP1	632	4.07E-01	5.10E-01	7.09E-01	7.80E-01	7.95E-01
WIZ	633	4.10E-01
NEUROD1	634	4.10E-01	7.63E-01	9.91E-01	9.92E-01	9.95E-01
HOXD9	635	4.10E-01
KLF13	636	4.10E-01	7.77E-01	9.34E-01
HOXB5	637	4.10E-01
HOXB1	638	4.10E-01
HBG1 | HBG2	639	4.10E-01	4.15E-01	4.20E-01
BACH1	640	4.10E-01	8.56E-01	8.68E-01	9.77E-01	9.88E-01
ZBTB4	641	4.10E-01	5.03E-01
PAX8	642	4.10E-01	4.37E-01	4.53E-01	4.70E-01
BTF3	643	4.10E-01
HOXD4	644	4.10E-01
SMC4	645	4.10E-01
POLB	646	4.10E-01	1.00E+00
HOXD13	647	4.10E-01
IKZF5	648	4.10E-01
ISL2	649	4.10E-01
SRPK2	650	4.10E-01	4.25E-01
MYBL1	651	4.10E-01
RELB	652	4.10E-01	5.20E-01	7.78E-01	8.47E-01	9.97E-01
HOXB6	653	4.10E-01
INO80	654	4.12E-01	5.45E-01	6.42E-01	7.88E-01	9.21E-01
HOXA5	655	4.14E-01
MSX2	656	4.14E-01
ZNF281	657	4.15E-01	9.54E-01
LDB1	658	4.15E-01
BCL3	659	4.15E-01	5.47E-01	5.85E-01	6.04E-01	6.36E-01
NUP98	660	4.15E-01	4.20E-01	4.33E-01	4.33E-01	4.67E-01
DDX11	661	4.15E-01	4.20E-01
KDM4C	662	4.15E-01	4.43E-01	4.53E-01	6.35E-01
CNOT3	663	4.15E-01	8.78E-01	9.66E-01
ZNF644	664	4.15E-01	9.22E-01	9.77E-01
DDIT3	665	4.15E-01
FERD3L	666	4.15E-01
HESX1	667	4.15E-01
BCL6	668	4.15E-01	6.08E-01	6.36E-01	7.32E-01	8.34E-01
EPAS1	669	4.15E-01	4.53E-01	4.53E-01	4.82E-01	5.78E-01
CIC	670	4.15E-01
EWSR1	671	4.15E-01	4.41E-01
ZNF22	672	4.15E-01	4.37E-01	5.49E-01	6.48E-01	9.76E-01
NFE2L3	673	4.15E-01
FOXJ2	674	4.15E-01	8.09E-01	8.87E-01
PRDM14	675	4.16E-01	4.27E-01
TERF2	676	4.18E-01	4.20E-01	4.56E-01	4.78E-01	4.85E-01
NKX2-5	677	4.18E-01
SRF	678	4.18E-01	5.76E-01	6.88E-01	8.69E-01	8.76E-01
STAT5A	679	4.19E-01	5.58E-01	6.07E-01	6.47E-01	7.44E-01
ZNF566	680	4.19E-01
MAP1LC3A	681	4.20E-01	4.29E-01
MDM2	682	4.20E-01	1.00E+00
IRX3	683	4.20E-01
LIN9	684	4.20E-01	4.56E-01	5.14E-01
FOXD3	685	4.20E-01
HIST1H1B	686	4.20E-01	4.37E-01	6.14E-01
TFE3	687	4.20E-01
KLF11	688	4.20E-01	9.59E-01	9.68E-01	9.89E-01	9.91E-01
OTX1	689	4.20E-01
ADNP2	690	4.20E-01
TTF2	691	4.20E-01	4.65E-01	9.33E-01
ZKSCAN1	692	4.20E-01	6.06E-01	7.89E-01	8.46E-01	8.73E-01
FOXO4	693	4.20E-01	4.57E-01
ETS1	694	4.21E-01	6.86E-01	7.53E-01	7.77E-01	8.64E-01
ZNF440	695	4.22E-01
ATF6	696	4.22E-01
POLR2M	697	4.23E-01	9.01E-01	9.85E-01
POLR3A	698	4.23E-01	5.03E-01	5.04E-01	5.60E-01	7.23E-01
YBX1	699	4.23E-01	4.37E-01	4.38E-01	4.85E-01	5.02E-01
SIN3A	700	4.23E-01	7.15E-01	7.54E-01	7.69E-01	8.92E-01
MAX	701	4.24E-01	5.11E-01	5.42E-01	6.12E-01	7.50E-01
RYBP	702	4.24E-01	4.91E-01
EBF1	703	4.24E-01	4.94E-01	6.53E-01	8.65E-01	9.20E-01
CASZ1	704	4.24E-01
ZNF182	705	4.24E-01
t-IgG-control	706	4.25E-01	8.61E-01
AUTS2	707	4.25E-01
CEBPZ	708	4.25E-01	4.79E-01	5.98E-01	6.35E-01
PCGF2	709	4.25E-01	8.55E-01	8.96E-01	9.32E-01
EPO	710	4.25E-01	4.85E-01	9.80E-01	9.94E-01
ERCC6	711	4.25E-01	5.74E-01	8.53E-01	9.13E-01	9.17E-01
CCNT1	712	4.25E-01	4.45E-01	4.46E-01	4.68E-01	4.83E-01
BRF2	713	4.25E-01	4.96E-01	5.25E-01	7.28E-01
ID2	714	4.25E-01
HOXB2	715	4.25E-01
ZNF121	716	4.25E-01	6.43E-01	9.62E-01	9.63E-01
GRHL1	717	4.25E-01
SMAD2	718	4.27E-01	5.28E-01	5.61E-01	6.04E-01	8.05E-01
ZBTB49	719	4.28E-01	8.20E-01
ZKSCAN2	720	4.29E-01
MTF1	721	4.29E-01
ALX4	722	4.29E-01
SP3	723	4.29E-01	9.79E-01	9.80E-01
HP1BP3	724	4.29E-01
EED	725	4.30E-01	8.79E-01	9.22E-01	9.50E-01	9.72E-01
GLYR1	726	4.31E-01	9.08E-01
MEF2A	727	4.32E-01	4.37E-01	7.42E-01	8.84E-01
TFAM	728	4.32E-01	4.60E-01	4.80E-01	5.04E-01	1.00E+00
TSC22D4	729	4.32E-01	4.70E-01	6.10E-01	9.15E-01	9.72E-01
ZNF132	730	4.32E-01
ZNF516	731	4.32E-01
KMT2B	732	4.33E-01	5.47E-01
HIVEP3	733	4.33E-01
PRDM4	734	4.33E-01
NR2F1	735	4.33E-01	5.57E-01	6.85E-01	8.70E-01	8.82E-01
RFX2	736	4.33E-01	7.62E-01	7.62E-01
NEUROD2	737	4.33E-01
HOXA7	738	4.33E-01
TFCP2	739	4.35E-01
ZNF687	740	4.35E-01	5.20E-01
NCOA3	741	4.35E-01
BRF1	742	4.35E-01	5.06E-01	5.11E-01	6.15E-01
POLR3GL	743	4.36E-01
ZNF207	744	4.37E-01	5.63E-01	5.70E-01
SNAPC4	745	4.37E-01	5.16E-01	5.22E-01
GLI1	746	4.37E-01
ZNF335	747	4.37E-01	4.48E-01	7.14E-01	7.41E-01	8.54E-01
THAP4	748	4.37E-01
NFATC1	749	4.37E-01	8.81E-01	9.36E-01	9.76E-01
CHD5	750	4.39E-01
ZNF223	751	4.39E-01
ZNF266	752	4.39E-01	5.32E-01
CTCFL	753	4.40E-01	4.96E-01	7.61E-01	8.42E-01	8.48E-01
MXD1	754	4.41E-01
ETV4	755	4.41E-01	5.93E-01	8.29E-01	9.05E-01
HIVEP1	756	4.41E-01
SKI	757	4.41E-01
MBD2	758	4.42E-01	4.45E-01	4.48E-01	5.42E-01	5.54E-01
SREBF2	759	4.42E-01	4.70E-01	5.12E-01	6.88E-01	8.72E-01
ZEB1	760	4.43E-01	6.20E-01	6.56E-01	8.34E-01	9.69E-01
HES4	761	4.44E-01	5.50E-01
TBX3	762	4.44E-01
NHLH1	763	4.44E-01
EBNA3	764	4.45E-01
MSC	765	4.45E-01
ZNF211	766	4.46E-01	7.41E-01
ARID1B	767	4.47E-01	4.74E-01
XBP1	768	4.47E-01	5.79E-01	6.06E-01	6.21E-01	6.86E-01
CDK8	769	4.48E-01	4.50E-01	6.92E-01	7.10E-01	7.13E-01
NEUROG3	770	4.48E-01
NFKB2	771	4.50E-01	7.58E-01	8.04E-01
SOX11	772	4.51E-01	6.52E-01
CDK2	773	4.52E-01	4.97E-01	8.81E-01
CDKN1B	774	4.53E-01	4.62E-01
ARID3B	775	4.53E-01
SMARCE1	776	4.53E-01	5.07E-01	6.83E-01	8.18E-01
PBX1	777	4.53E-01	6.08E-01
EGR2	778	4.54E-01	5.61E-01	9.21E-01	9.38E-01	9.78E-01
[truncated: 538 more rows]

[truncated: 5 more sheets: D, E, F, I, II]
